# Supplementary material for: Stöber method to amorphous metal-organic frameworks and coordination polymers
Source: Nat Commun. 2024 Jun 27;15:5463. doi: 10.1038/s41467-024-49772-2 (PMC11211336; doi:10.1038/s41467-024-49772-2)
Supplement: Supplementary file 3 — Source Data [file 41467_2024_49772_MOESM3_ESM.xlsx]

## Sheet: Figure 2d
Figure 2d	Amorphous ZIF-7
	2θ	Intensity
	2	11370
	2.03	11235
	2.06	11063
	2.09	10921
	2.12	10871
	2.15	10790
	2.18	10454
	2.21	10472
	2.24	10206
	2.27	10232
	2.3	10011
	2.33	10087
	2.36	10063
	2.39	9854
	2.42	9575
	2.45	9490
	2.48	9565
	2.51	9492
	2.54	9444
	2.57	9396
	2.6	9364
	2.63	9061
	2.66	9268
	2.69	9183
	2.72	9191
	2.75	9079
	2.78	9180
	2.81	9306
	2.84	9219
	2.87	9160
	2.9	9306
	2.93	9366
	2.96	9330
	2.99	9165
	3.02	9220
	3.05	9139
	3.08	9037
	3.11	9208
	3.14	9095
	3.17	9343
	3.2	9261
	3.23	9168
	3.26	9170
	3.29	9029
	3.32	9215
	3.35	9229
	3.38	9152
	3.41	9196
	3.44	9075
	3.47	8894
	3.5	8891
	3.53	8984
	3.56	8960
	3.59	8871
	3.62	8866
	3.65	8914
	3.68	9021
	3.71	8817
	3.74	8845
	3.77	9081
	3.8	9064
	3.83	8903
	3.86	8836
	3.89	8956
	3.92	8792
	3.95	8962
	3.98	8902
	4.01	8857
	4.04	8867
	4.07	8843
	4.1	8820
	4.13	8750
	4.16	8710
	4.19	8515
	4.22	8658
	4.25	8650
	4.28	8558
	4.31	8753
	4.34	8751
	4.37	8660
	4.4	8848
	4.43	8762
	4.46	8544
	4.49	8511
	4.52	8475
	4.55	8597
	4.58	8654
	4.61	8515
	4.64	8583
	4.67	8598
	4.7	8594
	4.73	8621
	4.76	8579
	4.79	8543
	4.82	8614
	4.85	8530
	4.88	8464
	4.91	8277
	4.94	8594
	4.97	8411
	5	8622
	5.03	8607
	5.06	8546
	5.09	8407
	5.12	8447
	5.15	8531
	5.18	8619
	5.21	8444
	5.24	8422
	5.27	8506
	5.3	8568
	5.33	8305
	5.36	8370
	5.39	8455
	5.42	8406
	5.45	8308
	5.48	8257
	5.51	8372
	5.54	8228
	5.57	8411
	5.6	8277
	5.63	8173
	5.66	8247
	5.69	8177
	5.72	8150
	5.75	8200
	5.78	8116
	5.81	8097
	5.84	8177
	5.87	8215
	5.9	8049
	5.93	8133
	5.96	8101
	5.99	8120
	6.02	8054
	6.05	7989
	6.08	8076
	6.11	8158
	6.14	8043
	6.17	8039
	6.2	8028
	6.23	7935
	6.26	7998
	6.29	7942
	6.32	8011
	6.35	7906
	6.38	7919
	6.41	7843
	6.44	7930
	6.47	7929
	6.5	7797
	6.53	7820
	6.56	7862
	6.59	7512
	6.62	7714
	6.65	7707
	6.68	7775
	6.71	7701
	6.74	7722
	6.77	7698
	6.8	7697
	6.83	7781
	6.86	7708
	6.89	7497
	6.92	7607
	6.95	7708
	6.98	7719
	7.01	7661
	7.04	7698
	7.07	7749
	7.1	7842
	7.13	7670
	7.16	7697
	7.19	7630
	7.22	7749
	7.25	7707
	7.28	7621
	7.31	7577
	7.34	7733
	7.37	7702
	7.4	7601
	7.43	7670
	7.46	7627
	7.49	7683
	7.52	7678
	7.55	7660
	7.58	7746
	7.61	7559
	7.64	7728
	7.67	7764
	7.7	7753
	7.73	7677
	7.76	7632
	7.79	7793
	7.82	7704
	7.85	7631
	7.88	7690
	7.91	7566
	7.94	7691
	7.97	7674
	8	7834
	8.03	7779
	8.06	7698
	8.09	7764
	8.12	7694
	8.15	7749
	8.18	7847
	8.21	7685
	8.24	7873
	8.27	7883
	8.3	7924
	8.33	8001
	8.36	7844
	8.39	7728
	8.42	7843
	8.45	7916
	8.48	7807
	8.51	7842
	8.54	7800
	8.57	7668
	8.6	7934
	8.63	7873
	8.66	7734
	8.69	7687
	8.72	7898
	8.75	7925
	8.78	7808
	8.81	7853
	8.84	7792
	8.87	7884
	8.9	7826
	8.93	7654
	8.96	7585
	8.99	7635
	9.02	7589
	9.05	7477
	9.08	7649
	9.11	7602
	9.14	7514
	9.17	7594
	9.2	7617
	9.23	7581
	9.26	7515
	9.29	7337
	9.32	7350
	9.35	7593
	9.38	7321
	9.41	7370
	9.44	7109
	9.47	7086
	9.5	7170
	9.53	7172
	9.56	6985
	9.59	7061
	9.62	7020
	9.65	6892
	9.68	7154
	9.71	7002
	9.74	6932
	9.77	6869
	9.8	6746
	9.83	6789
	9.86	6728
	9.89	6865
	9.92	6700
	9.95	6705
	9.98	6653
	10.01	6644
	10.04	6581
	10.07	6513
	10.1	6565
	10.13	6525
	10.16	6427
	10.19	6549
	10.22	6382
	10.25	6522
	10.28	6511
	10.31	6551
	10.34	6414
	10.37	6379
	10.4	6281
	10.43	6461
	10.46	6365
	10.49	6293
	10.52	6299
	10.55	6161
	10.58	6316
	10.61	6212
	10.64	6095
	10.67	6121
	10.7	6134
	10.73	6164
	10.76	6124
	10.79	6228
	10.82	6046
	10.85	6137
	10.88	6064
	10.91	5992
	10.94	6038
	10.97	6154
	11	5896
	11.03	5875
	11.06	6194
	11.09	6022
	11.12	6040
	11.15	5903
	11.18	5957
	11.21	5972
	11.24	5920
	11.27	6019
	11.3	6024
	11.33	5910
	11.36	5907
	11.39	5951
	11.42	6067
	11.45	5797
	11.48	5824
	11.51	5833
	11.54	5809
	11.57	5860
	11.6	6023
	11.63	5799
	11.66	5740
	11.69	5872
	11.72	5796
	11.75	5928
	11.78	5714
	11.81	5713
	11.84	5711
	11.87	5785
	11.9	5770
	11.93	5786
	11.96	5658
	11.99	5669
	12.02	5663
	12.05	5620
	12.08	5611
	12.11	5829
	12.14	5694
	12.17	5530
	12.2	5459
	12.23	5672
	12.26	5451
	12.29	5679
	12.32	5653
	12.35	5625
	12.38	5558
	12.41	5667
	12.44	5544
	12.47	5548
	12.5	5476
	12.53	5644
	12.56	5379
	12.59	5390
	12.62	5475
	12.65	5521
	12.68	5493
	12.71	5545
	12.74	5507
	12.77	5505
	12.8	5475
	12.83	5365
	12.86	5360
	12.89	5389
	12.92	5512
	12.95	5576
	12.98	5367
	13.01	5543
	13.04	5441
	13.07	5453
	13.1	5491
	13.13	5458
	13.16	5501
	13.19	5342
	13.22	5486
	13.25	5407
	13.28	5406
	13.31	5399
	13.34	5447
	13.37	5330
	13.4	5413
	13.43	5251
	13.46	5339
	13.49	5395
	13.52	5427
	13.55	5440
	13.58	5441
	13.61	5231
	13.64	5312
	13.67	5275
	13.7	5399
	13.73	5395
	13.76	5313
	13.79	5352
	13.82	5360
	13.85	5348
	13.88	5270
	13.91	5345
	13.94	5263
	13.97	5256
	14	5377
	14.03	5381
	14.06	5386
	14.09	5404
	14.12	5236
	14.15	5337
	14.18	5378
	14.21	5309
	14.24	5328
	14.27	5373
	14.3	5363
	14.33	5443
	14.36	5458
	14.39	5386
	14.42	5430
	14.45	5467
	14.48	5440
	14.51	5429
	14.54	5618
	14.57	5621
	14.6	5714
	14.63	5997
	14.66	5774
	14.69	5870
	14.72	5590
	14.75	5440
	14.78	5368
	14.81	5334
	14.84	5274
	14.87	5207
	14.9	5249
	14.93	5316
	14.96	5220
	14.99	5274
	15.02	5164
	15.05	5180
	15.08	5278
	15.11	5259
	15.14	5296
	15.17	5122
	15.2	5213
	15.23	5259
	15.26	5262
	15.29	5121
	15.32	5195
	15.35	5153
	15.38	5212
	15.41	5219
	15.44	5160
	15.47	5115
	15.5	5138
	15.53	5215
	15.56	5170
	15.59	5141
	15.62	5118
	15.65	5155
	15.68	5172
	15.71	5029
	15.74	5268
	15.77	5202
	15.8	5104
	15.83	5089
	15.86	4925
	15.89	5114
	15.92	5054
	15.95	5038
	15.98	5048
	16.01	5089
	16.04	4901
	16.07	5083
	16.1	5075
	16.13	5054
	16.16	5061
	16.19	5011
	16.22	4943
	16.25	5004
	16.28	5031
	16.31	5019
	16.34	5080
	16.37	5020
	16.4	4925
	16.43	4928
	16.46	5085
	16.49	4931
	16.52	4863
	16.55	4882
	16.58	5010
	16.61	4953
	16.64	4965
	16.67	4984
	16.7	4761
	16.73	4862
	16.76	4873
	16.79	4884
	16.82	4727
	16.85	4824
	16.88	4773
	16.91	4806
	16.94	4762
	16.97	4858
	17	4861
	17.03	4832
	17.06	4763
	17.09	4671
	17.12	4723
	17.15	4769
	17.18	4703
	17.21	4735
	17.24	4710
	17.27	4914
	17.3	4737
	17.33	4774
	17.36	4752
	17.39	4868
	17.42	4695
	17.45	4739
	17.48	4648
	17.51	4730
	17.54	4772
	17.57	4704
	17.6	4647
	17.63	4705
	17.66	4743
	17.69	4500
	17.72	4702
	17.75	4832
	17.78	4693
	17.81	4638
	17.84	4812
	17.87	4624
	17.9	4744
	17.93	4621
	17.96	4678
	17.99	4740
	18.02	4672
	18.05	4739
	18.08	4645
	18.11	4725
	18.14	4783
	18.17	4750
	18.2	4715
	18.23	4703
	18.26	4635
	18.29	4762
	18.32	4589
	18.35	4674
	18.38	4657
	18.41	4590
	18.44	4606
	18.47	4581
	18.5	4535
	18.53	4580
	18.56	4587
	18.59	4419
	18.62	4668
	18.65	4632
	18.68	4612
	18.71	4593
	18.74	4457
	18.77	4504
	18.8	4784
	18.83	4612
	18.86	4507
	18.89	4577
	18.92	4726
	18.95	4467
	18.98	4513
	19.01	4544
	19.04	4561
	19.07	4640
	19.1	4690
	19.13	4664
	19.16	4548
	19.19	4486
	19.22	4499
	19.25	4452
	19.28	4504
	19.31	4618
	19.34	4648
	19.37	4614
	19.4	4551
	19.43	4671
	19.46	4527
	19.49	4668
	19.52	4712
	19.55	4538
	19.58	4561
	19.61	4753
	19.64	4826
	19.67	4914
	19.7	4859
	19.73	4774
	19.76	4690
	19.79	4643
	19.82	4597
	19.85	4613
	19.88	4596
	19.91	4616
	19.94	4623
	19.97	4692
	20	4710
	20.03	4832
	20.06	4680

## Sheet: Figure 2e
Figure 2e		Amorphous ZIF-7			Crystalline ZIF-7
		r(Å)	G (r)		r(Å)	G (r)
		0	0		0	0
		0.01	4.60981e-05		0.01	1.05504e-05
		0.02	9.07353e-05		0.02	2.07974e-05
		0.03	0.000132326		0.03	3.04141e-05
		0.04	0.000169581		0.04	3.91461e-05
		0.05	0.00020155		0.05	4.68336e-05
		0.06	0.000226782		0.06	5.32966e-05
		0.07	0.000245635		0.07	5.8785e-05
		0.08	0.00025712		0.08	6.35705e-05
		0.09	0.000262702		0.09	6.85082e-05
		0.1	0.000263332		0.1	7.47982e-05
		0.11	0.000261364		0.11	8.44085e-05
		0.12	0.00025974		0.12	9.92783e-05
		0.13	0.000263062		0.13	0.000123643
		0.14	0.000275224		0.14	0.000159641
		0.15	0.000303028		0.15	0.000213004
		0.16	0.000351447		0.16	0.000286957
		0.17	0.000426146		0.17	0.000385605
		0.18	0.000534327		0.18	0.000514166
		0.19	0.000675977		0.19	0.000671517
		0.2	0.000859018		0.2	0.000863032
		0.21	0.00108		0.21	0.00108
		0.22	0.00133		0.22	0.00132
		0.23	0.0016		0.23	0.00158
		0.24	0.00187		0.24	0.00182
		0.25	0.00212		0.25	0.00204
		0.26	0.00232		0.26	0.0022
		0.27	0.00242		0.27	0.00225
		0.28	0.00238		0.28	0.00216
		0.29	0.00212		0.29	0.00187
		0.3	0.00158		0.3	0.00129
		0.31	0.000706837		0.31	0.000396624
		0.32	-0.000657126		0.32	-0.000961502
		0.33	-0.00253		0.33	-0.0028
		0.34	-0.00506		0.34	-0.00525
		0.35	-0.00832		0.35	-0.00839
		0.36	-0.01239		0.36	-0.01228
		0.37	-0.01743		0.37	-0.01706
		0.38	-0.02338		0.38	-0.02269
		0.39	-0.03048		0.39	-0.02937
		0.4	-0.0386		0.4	-0.03699
		0.41	-0.04784		0.41	-0.04562
		0.42	-0.05816		0.42	-0.05523
		0.43	-0.06945		0.43	-0.06571
		0.44	-0.08172		0.44	-0.07704
		0.45	-0.0947		0.45	-0.08898
		0.46	-0.10828		0.46	-0.10141
		0.47	-0.12215		0.47	-0.11404
		0.48	-0.13606		0.48	-0.12662
		0.49	-0.14962		0.49	-0.13876
		0.5	-0.16251		0.5	-0.15017
		0.51	-0.17411		0.51	-0.16025
		0.52	-0.18418		0.52	-0.16876
		0.53	-0.192		0.53	-0.17502
		0.54	-0.19714		0.54	-0.17862
		0.55	-0.19914		0.55	-0.17911
		0.56	-0.19715		0.56	-0.17568
		0.57	-0.19115		0.57	-0.16834
		0.58	-0.17996		0.58	-0.15593
		0.59	-0.16375		0.59	-0.13865
		0.6	-0.1418		0.6	-0.11581
		0.61	-0.11377		0.61	-0.08709
		0.62	-0.07983		0.62	-0.05267
		0.63	-0.03905		0.63	-0.01169
		0.64	0.00764		0.64	0.03496
		0.65	0.06094		0.65	0.08791
		0.66	0.12006		0.66	0.14638
		0.67	0.18476		0.67	0.2101
		0.68	0.25469		0.68	0.27871
		0.69	0.32873		0.69	0.35109
		0.7	0.40667		0.7	0.42699
		0.71	0.487		0.71	0.50492
		0.72	0.56892		0.72	0.58407
		0.73	0.65112		0.73	0.66311
		0.74	0.73243		0.74	0.74087
		0.75	0.81126		0.75	0.81574
		0.76	0.88662		0.76	0.88677
		0.77	0.95644		0.77	0.95184
		0.78	1.01992		0.78	1.01017
		0.79	1.07536		0.79	1.06006
		0.8	1.12128		0.8	1.1
		0.81	1.15723		0.81	1.1296
		0.82	1.18054		0.82	1.14612
		0.83	1.19206		0.83	1.15048
		0.84	1.18948		0.84	1.14033
		0.85	1.17316		0.85	1.11607
		0.86	1.14262		0.86	1.07725
		0.87	1.09691		0.87	1.02292
		0.88	1.03776		0.88	0.95486
		0.89	0.9632		0.89	0.87114
		0.9	0.87601		0.9	0.77458
		0.91	0.7758		0.91	0.66486
		0.92	0.66404		0.92	0.54351
		0.93	0.54234		0.93	0.41224
		0.94	0.41134		0.94	0.27177
		0.95	0.27377		0.95	0.12492
		0.96	0.1306		0.96	-0.0272
		0.97	-0.01564		0.97	-0.18197
		0.98	-0.16318		0.98	-0.33747
		0.99	-0.3098		0.99	-0.49133
		1	-0.45374		1	-0.64172
		1.01	-0.59224		1.01	-0.78561
		1.02	-0.72423		1.02	-0.92193
		1.03	-0.84704		1.03	-1.04776
		1.04	-0.95942		1.04	-1.16179
		1.05	-1.06001		1.05	-1.26254
		1.06	-1.14653		1.06	-1.34751
		1.07	-1.21957		1.07	-1.41742
		1.08	-1.27598		1.08	-1.46875
		1.09	-1.31734		1.09	-1.5033
		1.1	-1.34215		1.1	-1.51938
		1.11	-1.3506		1.11	-1.51721
		1.12	-1.34373		1.12	-1.49797
		1.13	-1.32028		1.13	-1.46024
		1.14	-1.28316		1.14	-1.40726
		1.15	-1.23147		1.15	-1.33804
		1.16	-1.16774		1.16	-1.25541
		1.17	-1.09287		1.17	-1.16039
		1.18	-1.00816		1.18	-1.05445
		1.19	-0.91599		1.19	-0.94028
		1.2	-0.81701		1.2	-0.81869
		1.21	-0.71395		1.21	-0.69273
		1.22	-0.60808		1.22	-0.56393
		1.23	-0.50135		1.23	-0.43451
		1.24	-0.39531		1.24	-0.30629
		1.25	-0.29179		1.25	-0.18145
		1.26	-0.19182		1.26	-0.06114
		1.27	-0.09743		1.27	0.05216
		1.28	-0.00913		1.28	0.1579
		1.29	0.07171		1.29	0.2544
		1.3	0.14421		1.3	0.34062
		1.31	0.20831		1.31	0.41648
		1.32	0.26237		1.32	0.47997
		1.33	0.30751		1.33	0.53247
		1.34	0.34241		1.34	0.57237
		1.35	0.36792		1.35	0.60072
		1.36	0.38405		1.36	0.61755
		1.37	0.39071		1.37	0.62278
		1.38	0.38924		1.38	0.6181
		1.39	0.37879		1.39	0.60251
		1.4	0.36123		1.4	0.57837
		1.41	0.33641		1.41	0.5456
		1.42	0.30525		1.42	0.50539
		1.43	0.2685		1.43	0.45877
		1.44	0.22634		1.44	0.4061
		1.45	0.17997		1.45	0.34891
		1.46	0.12936		1.46	0.28738
		1.47	0.07551		1.47	0.22273
		1.48	0.01867		1.48	0.15543
		1.49	-0.04072		1.49	0.08613
		1.5	-0.10213		1.5	0.01545
		1.51	-0.16547		1.51	-0.05627
		1.52	-0.23016		1.52	-0.12851
		1.53	-0.2961		1.53	-0.20098
		1.54	-0.36289		1.54	-0.27335
		1.55	-0.4303		1.55	-0.34538
		1.56	-0.49804		1.56	-0.41677
		1.57	-0.56579		1.57	-0.48737
		1.58	-0.63315		1.58	-0.55675
		1.59	-0.69979		1.59	-0.62481
		1.6	-0.76521		1.6	-0.6911
		1.61	-0.82888		1.61	-0.75526
		1.62	-0.89038		1.62	-0.81699
		1.63	-0.94875		1.63	-0.87546
		1.64	-1.00377		1.64	-0.93056
		1.65	-1.05419		1.65	-0.98113
		1.66	-1.09967		1.66	-1.0269
		1.67	-1.13928		1.67	-1.06698
		1.68	-1.17202		1.68	-1.10039
		1.69	-1.19779		1.69	-1.12698
		1.7	-1.21463		1.7	-1.14474
		1.71	-1.2232		1.71	-1.15423
		1.72	-1.22189		1.72	-1.15371
		1.73	-1.21071		1.73	-1.14303
		1.74	-1.18939		1.74	-1.12175
		1.75	-1.15692		1.75	-1.08859
		1.76	-1.11449		1.76	-1.04465
		1.77	-1.06055		1.77	-0.98797
		1.78	-0.99682		1.78	-0.92023
		1.79	-0.92295		1.79	-0.8408
		1.8	-0.83973		1.8	-0.75027
		1.81	-0.74836		1.81	-0.64982
		1.82	-0.64895		1.82	-0.53922
		1.83	-0.54362		1.83	-0.42084
		1.84	-0.43287		1.84	-0.29492
		1.85	-0.31859		1.85	-0.1636
		1.86	-0.20206		1.86	-0.02826
		1.87	-0.08488		1.87	0.10933
		1.88	0.03149		1.88	0.24732
		1.89	0.14513		1.89	0.38357
		1.9	0.25497		1.9	0.51645
		1.91	0.35914		1.91	0.64365
		1.92	0.45645		1.92	0.76341
		1.93	0.54592		1.93	0.87423
		1.94	0.62569		1.94	0.97344
		1.95	0.69612		1.95	1.06105
		1.96	0.755		1.96	1.13378
		1.97	0.80322		1.97	1.19227
		1.98	0.83989		1.98	1.2348
		1.99	0.86499		1.99	1.26072
		2	0.87949		2	1.27088
		2.01	0.88247		2.01	1.26314
		2.02	0.87616		2.02	1.24027
		2.03	0.86021		2.03	1.20089
		2.04	0.83642		2.04	1.14718
		2.05	0.80577		2.05	1.07998
		2.06	0.76933		2.06	1.00017
		2.07	0.72893		2.07	0.91048
		2.08	0.68543		2.08	0.81117
		2.09	0.64067		2.09	0.70551
		2.1	0.59585		2.1	0.59478
		2.11	0.55234		2.11	0.48131
		2.12	0.51121		2.12	0.36704
		2.13	0.47386		2.13	0.25412
		2.14	0.44067		2.14	0.14416
		2.15	0.41305		2.15	0.03951
		2.16	0.39092		2.16	-0.05875
		2.17	0.37488		2.17	-0.14894
		2.18	0.36514		2.18	-0.22962
		2.19	0.36111		2.19	-0.30067
		2.2	0.36329		2.2	-0.35982
		2.21	0.37033		2.21	-0.40837
		2.22	0.38213		2.22	-0.44481
		2.23	0.39751		2.23	-0.47002
		2.24	0.4156		2.24	-0.48429
		2.25	0.43536		2.25	-0.48762
		2.26	0.45561		2.26	-0.48193
		2.27	0.47512		2.27	-0.46683
		2.28	0.49282		2.28	-0.44476
		2.29	0.50747		2.29	-0.41634
		2.3	0.51797		2.3	-0.3832
		2.31	0.52362		2.31	-0.34686
		2.32	0.52291		2.32	-0.3086
		2.33	0.51599		2.33	-0.27003
		2.34	0.5014		2.34	-0.23258
		2.35	0.47946		2.35	-0.19747
		2.36	0.44974		2.36	-0.16593
		2.37	0.41201		2.37	-0.13922
		2.38	0.36713		2.38	-0.1177
		2.39	0.31436		2.39	-0.10308
		2.4	0.25537		2.4	-0.09484
		2.41	0.19008		2.41	-0.0941
		2.42	0.11968		2.42	-0.10064
		2.43	0.04507		2.43	-0.11435
		2.44	-0.03298		2.44	-0.13555
		2.45	-0.1131		2.45	-0.16304
		2.46	-0.19447		2.46	-0.19728
		2.47	-0.27586		2.47	-0.23679
		2.48	-0.35626		2.48	-0.28123
		2.49	-0.43463		2.49	-0.32968
		2.5	-0.51026		2.5	-0.38112
		2.51	-0.58188		2.51	-0.43488
		2.52	-0.64938		2.52	-0.48979
		2.53	-0.71159		2.53	-0.54504
		2.54	-0.76851		2.54	-0.59971
		2.55	-0.81971		2.55	-0.65302
		2.56	-0.86477		2.56	-0.70406
		2.57	-0.90428		2.57	-0.75248
		2.58	-0.93731		2.58	-0.79711
		2.59	-0.96504		2.59	-0.83805
		2.6	-0.98714		2.6	-0.87449
		2.61	-1.00419		2.61	-0.90628
		2.62	-1.01668		2.62	-0.93331
		2.63	-1.02467		2.63	-0.95502
		2.64	-1.02911		2.64	-0.97197
		2.65	-1.02989		2.65	-0.9834
		2.66	-1.02785		2.66	-0.99
		2.67	-1.02311		2.67	-0.99152
		2.68	-1.016		2.68	-0.98806
		2.69	-1.00686		2.69	-0.98006
		2.7	-0.99555		2.7	-0.96701
		2.71	-0.98242		2.71	-0.94972
		2.72	-0.96719		2.72	-0.92773
		2.73	-0.94989		2.73	-0.90147
		2.74	-0.93031		2.74	-0.87094
		2.75	-0.90806		2.75	-0.83595
		2.76	-0.88314		2.76	-0.79701
		2.77	-0.8547		2.77	-0.75342
		2.78	-0.82292		2.78	-0.70587
		2.79	-0.78712		2.79	-0.65396
		2.8	-0.74709		2.8	-0.59785
		2.81	-0.70274		2.81	-0.53773
		2.82	-0.65341		2.82	-0.47328
		2.83	-0.59964		2.83	-0.40519
		2.84	-0.54077		2.84	-0.33312
		2.85	-0.47744		2.85	-0.25775
		2.86	-0.40968		2.86	-0.17927
		2.87	-0.33784		2.87	-0.0981
		2.88	-0.26271		2.88	-0.01492
		2.89	-0.18451		2.89	0.06986
		2.9	-0.10446		2.9	0.15533
		2.91	-0.02321		2.91	0.24076
		2.92	0.0581		2.92	0.32526
		2.93	0.13849		2.93	0.40795
		2.94	0.21663		2.94	0.48762
		2.95	0.29172		2.95	0.56369
		2.96	0.36193		2.96	0.6344
		2.97	0.42677		2.97	0.69946
		2.98	0.48472		2.98	0.75743
		2.99	0.53479		2.99	0.80742
		3	0.57653		3	0.84904
		3.01	0.60808		3.01	0.88046
		3.02	0.63019		3.02	0.90243
		3.03	0.64104		3.03	0.91308
		3.04	0.64138		3.04	0.91311
		3.05	0.63079		3.05	0.902
		3.06	0.60909		3.06	0.87944
		3.07	0.57758		3.07	0.84666
		3.08	0.53523		3.08	0.80236
		3.09	0.48436		3.09	0.74884
		3.1	0.42487		3.1	0.68576
		3.11	0.35829		3.11	0.61454
		3.12	0.28581		3.12	0.53626
		3.13	0.20842		3.13	0.45172
		3.14	0.12793		3.14	0.36282
		3.15	0.0454		3.15	0.27035
		3.16	-0.03747		3.16	0.17618
		3.17	-0.11936		3.17	0.08157
		3.18	-0.19878		3.18	-0.01191
		3.19	-0.27472		3.19	-0.10309
		3.2	-0.34537		3.2	-0.19014
		3.21	-0.41045		3.21	-0.27248
		3.22	-0.46826		3.22	-0.34828
		3.23	-0.51861		3.23	-0.41709
		3.24	-0.56082		3.24	-0.47798
		3.25	-0.59411		3.25	-0.52991
		3.26	-0.61921		3.26	-0.57339
		3.27	-0.63464		3.27	-0.60658
		3.28	-0.64203		3.28	-0.63097
		3.29	-0.64082		3.29	-0.64571
		3.3	-0.63186		3.3	-0.65144
		3.31	-0.61588		3.31	-0.64882
		3.32	-0.59307		3.32	-0.63773
		3.33	-0.56499		3.33	-0.61988
		3.34	-0.53178		3.34	-0.59509
		3.35	-0.49491		3.35	-0.56507
		3.36	-0.45504		3.36	-0.53043
		3.37	-0.41313		3.37	-0.4922
		3.38	-0.37008		3.38	-0.45152
		3.39	-0.32665		3.39	-0.40916
		3.4	-0.28357		3.4	-0.36622
		3.41	-0.24154		3.41	-0.32351
		3.42	-0.20103		3.42	-0.28181
		3.43	-0.16244		3.43	-0.24176
		3.44	-0.12623		3.44	-0.20408
		3.45	-0.09232		3.45	-0.1689
		3.46	-0.06121		3.46	-0.13704
		3.47	-0.03251		3.47	-0.10821
		3.48	-0.00635		3.48	-0.08279
		3.49	0.01749		3.49	-0.06068
		3.5	0.03931		3.5	-0.04164
		3.51	0.05917		3.51	-0.02576
		3.52	0.07757		3.52	-0.01241
		3.53	0.09459		3.53	-0.00161
		3.54	0.11061		3.54	0.00722
		3.55	0.12581		3.55	0.01435
		3.56	0.14034		3.56	0.02009
		3.57	0.15437		3.57	0.02485
		3.58	0.16785		3.58	0.02878
		3.59	0.18082		3.59	0.03221
		3.6	0.19311		3.6	0.0352
		3.61	0.20453		3.61	0.03787
		3.62	0.21485		3.62	0.04018
		3.63	0.22361		3.63	0.04203
		3.64	0.23063		3.64	0.0433
		3.65	0.23514		3.65	0.04362
		3.66	0.23699		3.66	0.04281
		3.67	0.23553		3.67	0.04043
		3.68	0.23031		3.68	0.03608
		3.69	0.22114		3.69	0.02949
		3.7	0.20713		3.7	0.01994
		3.71	0.18864		3.71	0.00745
		3.72	0.16482		3.72	-0.00873
		3.73	0.13606		3.73	-0.02856
		3.74	0.10222		3.74	-0.05234
		3.75	0.06329		3.75	-0.0803
		3.76	0.02		3.76	-0.11203
		3.77	-0.02789		3.77	-0.14801
		3.78	-0.07914		3.78	-0.18734
		3.79	-0.13346		3.79	-0.22998
		3.8	-0.18984		3.8	-0.27521
		3.81	-0.24739		3.81	-0.32236
		3.82	-0.30507		3.82	-0.37068
		3.83	-0.36187		3.83	-0.41921
		3.84	-0.4164		3.84	-0.46686
		3.85	-0.46778		3.85	-0.51267
		3.86	-0.51469		3.86	-0.55542
		3.87	-0.55593		3.87	-0.59388
		3.88	-0.59089		3.88	-0.62728
		3.89	-0.61766		3.89	-0.65368
		3.9	-0.63653		3.9	-0.67304
		3.91	-0.64572		3.91	-0.68344
		3.92	-0.64541		3.92	-0.68471
		3.93	-0.63504		3.93	-0.67602
		3.94	-0.61397		3.94	-0.65636
		3.95	-0.58329		3.95	-0.62653
		3.96	-0.54151		3.96	-0.58457
		3.97	-0.49069		3.97	-0.53238
		3.98	-0.43045		3.98	-0.46915
		3.99	-0.36196		3.99	-0.3958
		4	-0.28632		4	-0.31329
		4.01	-0.2041		4.01	-0.22179
		4.02	-0.11724		4.02	-0.12345
		4.03	-0.02648		4.03	-0.01859
		4.04	0.06631		4.04	0.09061
		4.05	0.15986		4.05	0.20291
		4.06	0.25254		4.06	0.31655
		4.07	0.34311		4.07	0.42991
		4.08	0.42962		4.08	0.54097
		4.09	0.51135		4.09	0.64844
		4.1	0.58641		4.1	0.75015
		4.11	0.65406		4.11	0.84485
		4.12	0.71333		4.12	0.93113
		4.13	0.76283		4.13	1.00702
		4.14	0.80302		4.14	1.07262
		4.15	0.83178		4.15	1.12508
		4.16	0.85045		4.16	1.16548
		4.17	0.85799		4.17	1.19221
		4.18	0.85481		4.18	1.20526
		4.19	0.84159		4.19	1.20515
		4.2	0.81778		4.2	1.19064
		4.21	0.78531		4.21	1.16396
		4.22	0.74373		4.22	1.12399
		4.23	0.69484		4.23	1.07287
		4.24	0.63924		4.24	1.01109
		4.25	0.57795		4.25	0.93965
		4.26	0.51242		4.26	0.86053
		4.27	0.44325		4.27	0.77406
		4.28	0.37207		4.28	0.68272
		4.29	0.29972		4.29	0.58741
		4.3	0.22737		4.3	0.48991
		4.31	0.15595		4.31	0.3916
		4.32	0.08654		4.32	0.29398
		4.33	0.01963		4.33	0.19819
		4.34	-0.04356		4.34	0.10589
		4.35	-0.10292		4.35	0.01773
		4.36	-0.15768		4.36	-0.06503
		4.37	-0.20753		4.37	-0.14159
		4.38	-0.25251		4.38	-0.21168
		4.39	-0.29187		4.39	-0.27397
		4.4	-0.32637		4.4	-0.32923
		4.41	-0.35541		4.41	-0.3763
		4.42	-0.37964		4.42	-0.41593
		4.43	-0.39918		4.43	-0.44805
		4.44	-0.41421		4.44	-0.47274
		4.45	-0.42548		4.45	-0.49106
		4.46	-0.43282		4.46	-0.50252
		4.47	-0.43722		4.47	-0.50874
		4.48	-0.43879		4.48	-0.50976
		4.49	-0.43811		4.49	-0.50656
		4.5	-0.43561		4.5	-0.49988
		4.51	-0.43157		4.51	-0.49023
		4.52	-0.4265		4.52	-0.47861
		4.53	-0.4206		4.53	-0.46542
		4.54	-0.41424		4.54	-0.45147
		4.55	-0.40761		4.55	-0.43724
		4.56	-0.40092		4.56	-0.42323
		4.57	-0.39427		4.57	-0.40979
		4.58	-0.38779		4.58	-0.39735
		4.59	-0.38149		4.59	-0.38599
		4.6	-0.37541		4.6	-0.37597
		4.61	-0.3695		4.61	-0.36726
		4.62	-0.36371		4.62	-0.35986
		4.63	-0.35797		4.63	-0.35372
		4.64	-0.35219		4.64	-0.34857
		4.65	-0.34625		4.65	-0.34436
		4.66	-0.34007		4.66	-0.34071
		4.67	-0.33354		4.67	-0.33742
		4.68	-0.32655		4.68	-0.33416
		4.69	-0.31906		4.69	-0.33068
		4.7	-0.31094		4.7	-0.32663
		4.71	-0.30222		4.71	-0.32186
		4.72	-0.29278		4.72	-0.316
		4.73	-0.28268		4.73	-0.30897
		4.74	-0.2719		4.74	-0.30057
		4.75	-0.26045		4.75	-0.29067
		4.76	-0.24843		4.76	-0.27934
		4.77	-0.23582		4.77	-0.26636
		4.78	-0.22278		4.78	-0.25203
		4.79	-0.20933		4.79	-0.23626
		4.8	-0.19561		4.8	-0.21932
		4.81	-0.1817		4.81	-0.20138
		4.82	-0.1677		4.82	-0.18263
		4.83	-0.15374		4.83	-0.16339
		4.84	-0.13991		4.84	-0.1439
		4.85	-0.12632		4.85	-0.12447
		4.86	-0.11307		4.86	-0.10541
		4.87	-0.10026		4.87	-0.08703
		4.88	-0.08796		4.88	-0.06956
		4.89	-0.07633		4.89	-0.05341
		4.9	-0.06535		4.9	-0.03864
		4.91	-0.05521		4.91	-0.02569
		4.92	-0.04591		4.92	-0.01457
		4.93	-0.03754		4.93	-0.00549
		4.94	-0.0302		4.94	0.00138
		4.95	-0.02387		4.95	0.00617
		4.96	-0.01877		4.96	0.00851
		4.97	-0.0148		4.97	0.00879
		4.98	-0.01212		4.98	0.00682
		4.99	-0.01073		4.99	0.00282
		5	-0.01067		5	-0.00305
		5.01	-0.01206		5.01	-0.01076
		5.02	-0.01476		5.02	-0.01992
		5.03	-0.01901		5.03	-0.03052
		5.04	-0.02462		5.04	-0.04213
		5.05	-0.03166		5.05	-0.05459
		5.06	-0.0401		5.06	-0.06761
		5.07	-0.0498		5.07	-0.08092
		5.08	-0.06084		5.08	-0.09424
		5.09	-0.07293		5.09	-0.10733
		5.1	-0.08608		5.1	-0.11988
		5.11	-0.10006		5.11	-0.13169
		5.12	-0.11469		5.12	-0.14252
		5.13	-0.12979		5.13	-0.15209
		5.14	-0.14511		5.14	-0.16037
		5.15	-0.16038		5.15	-0.16692
		5.16	-0.17537		5.16	-0.17186
		5.17	-0.18975		5.17	-0.17489
		5.18	-0.20326		5.18	-0.17599
		5.19	-0.21564		5.19	-0.17513
		5.2	-0.22648		5.2	-0.17209
		5.21	-0.23571		5.21	-0.16713
		5.22	-0.2428		5.22	-0.15993
		5.23	-0.24777		5.23	-0.15081
		5.24	-0.2503		5.24	-0.1397
		5.25	-0.2502		5.25	-0.12669
		5.26	-0.24753		5.26	-0.112
		5.27	-0.24186		5.27	-0.09556
		5.28	-0.2336		5.28	-0.07776
		5.29	-0.22242		5.29	-0.05861
		5.3	-0.20863		5.3	-0.0384
		5.31	-0.19234		5.31	-0.01733
		5.32	-0.17364		5.32	0.00441
		5.33	-0.15299		5.33	0.02652
		5.34	-0.13039		5.34	0.04882
		5.35	-0.10645		5.35	0.07101
		5.36	-0.0814		5.36	0.09287
		5.37	-0.05569		5.37	0.11412
		5.38	-0.02971		5.38	0.13459
		5.39	-0.0039		5.39	0.15393
		5.4	0.02137		5.4	0.1721
		5.41	0.04559		5.41	0.18871
		5.42	0.0685		5.42	0.20378
		5.43	0.08971		5.43	0.21708
		5.44	0.10885		5.44	0.2285
		5.45	0.12588		5.45	0.2381
		5.46	0.14026		5.46	0.2456
		5.47	0.15225		5.47	0.2513
		5.48	0.16151		5.48	0.25503
		5.49	0.16822		5.49	0.25702
		5.5	0.17248		5.5	0.2574
		5.51	0.17432		5.51	0.25626
		5.52	0.17421		5.52	0.25395
		5.53	0.17219		5.53	0.25058
		5.54	0.16885		5.54	0.24655
		5.55	0.16451		5.55	0.24211
		5.56	0.15966		5.56	0.23762
		5.57	0.15477		5.57	0.23339
		5.58	0.15043		5.58	0.22985
		5.59	0.14703		5.59	0.22723
		5.6	0.14527		5.6	0.22602
		5.61	0.14548		5.61	0.22643
		5.62	0.14819		5.62	0.22881
		5.63	0.15392		5.63	0.2335
		5.64	0.16273		5.64	0.24052
		5.65	0.17549		5.65	0.25048
		5.66	0.19182		5.66	0.26308
		5.67	0.2123		5.67	0.27874
		5.68	0.23678		5.68	0.29734
		5.69	0.26521		5.69	0.31885
		5.7	0.29775		5.7	0.3434
		5.71	0.33375		5.71	0.37053
		5.72	0.37345		5.72	0.40044
		5.73	0.41602		5.73	0.43256
		5.74	0.46125		5.74	0.46677
		5.75	0.50856		5.75	0.5027
		5.76	0.55732		5.76	0.53992
		5.77	0.60702		5.77	0.57813
		5.78	0.65692		5.78	0.61681
		5.79	0.70636		5.79	0.65556
		5.8	0.75467		5.8	0.69392
		5.81	0.80119		5.81	0.73145
		5.82	0.84513		5.82	0.76764
		5.83	0.8862		5.83	0.80225
		5.84	0.92321		5.84	0.83455
		5.85	0.95626		5.85	0.86452
		5.86	0.98445		5.86	0.8916
		5.87	1.00757		5.87	0.91559
		5.88	1.02543		5.88	0.93635
		5.89	1.0373		5.89	0.95337
		5.9	1.04375		5.9	0.96697
		5.91	1.04389		5.91	0.97652
		5.92	1.03843		5.92	0.98245
		5.93	1.02714		5.93	0.98453
		5.94	1.01017		5.94	0.98281
		5.95	0.98816		5.95	0.97763
		5.96	0.96073		5.96	0.96865
		5.97	0.92901		5.97	0.95656
		5.98	0.89287		5.98	0.94115
		5.99	0.85311		5.99	0.92287
		6	0.81017		6	0.9019
		6.01	0.76443		6.01	0.87835
		6.02	0.71667		6.02	0.85271
		6.03	0.66715		6.03	0.82489
		6.04	0.61662		6.04	0.79541
		6.05	0.56549		6.05	0.76433
		6.06	0.51428		6.06	0.73191
		6.07	0.46341		6.07	0.69837
		6.08	0.41338		6.08	0.66378
		6.09	0.36443		6.09	0.62841
		6.1	0.31709		6.1	0.5923
		6.11	0.27147		6.11	0.55562
		6.12	0.22787		6.12	0.51846
		6.13	0.18655		6.13	0.4809
		6.14	0.14744		6.14	0.44304
		6.15	0.11099		6.15	0.4049
		6.16	0.07689		6.16	0.3666
		6.17	0.04541		6.17	0.32817
		6.18	0.0164		6.18	0.2897
		6.19	-0.0102		6.19	0.25126
		6.2	-0.03432		6.2	0.21293
		6.21	-0.05632		6.21	0.17479
		6.22	-0.07598		6.22	0.137
		6.23	-0.09373		6.23	0.09962
		6.24	-0.10954		6.24	0.06284
		6.25	-0.12359		6.25	0.0268
		6.26	-0.13609		6.26	-0.00837
		6.27	-0.14701		6.27	-0.04238
		6.28	-0.15669		6.28	-0.07521
		6.29	-0.16506		6.29	-0.10648
		6.3	-0.17238		6.3	-0.13613
		6.31	-0.17868		6.31	-0.16392
		6.32	-0.18406		6.32	-0.1896
		6.33	-0.18866		6.33	-0.21319
		6.34	-0.19243		6.34	-0.23416
		6.35	-0.19556		6.35	-0.25275
		6.36	-0.19801		6.36	-0.26859
		6.37	-0.19986		6.37	-0.28169
		6.38	-0.20114		6.38	-0.29205
		6.39	-0.20186		6.39	-0.29942
		6.4	-0.20208		6.4	-0.30415
		6.41	-0.20176		6.41	-0.30586
		6.42	-0.20098		6.42	-0.30501
		6.43	-0.19972		6.43	-0.30151
		6.44	-0.198		6.44	-0.29555
		6.45	-0.19586		6.45	-0.28743
		6.46	-0.19327		6.46	-0.2771
		6.47	-0.19031		6.47	-0.26509
		6.48	-0.18695		6.48	-0.25142
		6.49	-0.18326		6.49	-0.23649
		6.5	-0.17926		6.5	-0.22055
		6.51	-0.17495		6.51	-0.20385
		6.52	-0.17041		6.52	-0.18671
		6.53	-0.16563		6.53	-0.16935
		6.54	-0.16069		6.54	-0.15206
		6.55	-0.15559		6.55	-0.13507
		6.56	-0.15039		6.56	-0.1186
		6.57	-0.14513		6.57	-0.1028
		6.58	-0.13982		6.58	-0.08791
		6.59	-0.13452		6.59	-0.07392
		6.6	-0.12925		6.6	-0.06109
		6.61	-0.12405		6.61	-0.04933
		6.62	-0.11894		6.62	-0.03874
		6.63	-0.11395		6.63	-0.02931
		6.64	-0.10908		6.64	-0.02092
		6.65	-0.10439		6.65	-0.01365
		6.66	-0.09985		6.66	-0.00726
		6.67	-0.09551		6.67	-0.00174
		6.68	-0.09135		6.68	0.0031
		6.69	-0.08738		6.69	0.00738
		6.7	-0.08362		6.7	0.01123
		6.71	-0.08004		6.71	0.01483
		6.72	-0.07666		6.72	0.0183
		6.73	-0.07345		6.73	0.02179
		6.74	-0.07042		6.74	0.02543
		6.75	-0.06755		6.75	0.02935
		6.76	-0.06482		6.76	0.03361
		6.77	-0.06223		6.77	0.03834
		6.78	-0.05974		6.78	0.04353
		6.79	-0.05736		6.79	0.04929
		6.8	-0.05504		6.8	0.05558
		6.81	-0.05277		6.81	0.0624
		6.82	-0.05055		6.82	0.06973
		6.83	-0.04833		6.83	0.0775
		6.84	-0.04611		6.84	0.08568
		6.85	-0.04387		6.85	0.09414
		6.86	-0.04158		6.86	0.10282
		6.87	-0.03925		6.87	0.1116
		6.88	-0.03684		6.88	0.12037
		6.89	-0.03436		6.89	0.12902
		6.9	-0.03181		6.9	0.13745
		6.91	-0.02916		6.91	0.14551
		6.92	-0.02644		6.92	0.15315
		6.93	-0.02364		6.93	0.16025
		6.94	-0.02078		6.94	0.16672
		6.95	-0.01786		6.95	0.17252
		6.96	-0.0149		6.96	0.17752
		6.97	-0.01193		6.97	0.18177
		6.98	-0.00897		6.98	0.18514
		6.99	-0.00604		6.99	0.18769
		7	-0.00318		7	0.18938
		7.01	-0.000405808		7.01	0.19019
		7.02	0.00225		7.02	0.19022
		7.03	0.00475		7.03	0.18935
		7.04	0.00707		7.04	0.18775
		7.05	0.00919		7.05	0.18536
		7.06	0.01109		7.06	0.18226
		7.07	0.01275		7.07	0.1785
		7.08	0.01414		7.08	0.17405
		7.09	0.0153		7.09	0.16903
		7.1	0.01618		7.1	0.16338
		7.11	0.01682		7.11	0.1572
		7.12	0.01723		7.12	0.15047
		7.13	0.01743		7.13	0.14322
		7.14	0.01745		7.14	0.13548
		7.15	0.01732		7.15	0.12721
		7.16	0.0171		7.16	0.11846
		7.17	0.01681		7.17	0.10919
		7.18	0.01652		7.18	0.09943
		7.19	0.01628		7.19	0.08916
		7.2	0.01614		7.2	0.07837
		7.21	0.01614		7.21	0.0671
		7.22	0.01636		7.22	0.05528
		7.23	0.01682		7.23	0.043
		7.24	0.01757		7.24	0.03022
		7.25	0.01865		7.25	0.01698
		7.26	0.02006		7.26	0.00332
		7.27	0.02185		7.27	-0.01075
		7.28	0.02398		7.28	-0.02515
		7.29	0.02649		7.29	-0.03986
		7.3	0.02932		7.3	-0.0548
		7.31	0.03245		7.31	-0.06991
		7.32	0.03584		7.32	-0.0851
		7.33	0.03942		7.33	-0.10032
		7.34	0.04313		7.34	-0.11546
		7.35	0.04688		7.35	-0.13047
		7.36	0.05059		7.36	-0.14523
		7.37	0.05418		7.37	-0.1597
		7.38	0.05755		7.38	-0.17379
		7.39	0.06058		7.39	-0.18741
		7.4	0.06322		7.4	-0.20056
		7.41	0.06531		7.41	-0.2131
		7.42	0.06683		7.42	-0.22507
		7.43	0.06767		7.43	-0.23639
		7.44	0.06775		7.44	-0.24704
		7.45	0.06707		7.45	-0.25706
		7.46	0.0655		7.46	-0.26637
		7.47	0.06312		7.47	-0.27508
		7.48	0.0598		7.48	-0.28311
		7.49	0.05565		7.49	-0.29057
		7.5	0.05066		7.5	-0.29745
		7.51	0.04484		7.51	-0.30381
		7.52	0.03832		7.52	-0.30972
		7.53	0.03107		7.53	-0.31516
		7.54	0.02328		7.54	-0.32026
		7.55	0.01496		7.55	-0.32501
		7.56	0.00627		7.56	-0.32949
		7.57	-0.0027		7.57	-0.33372
		7.58	-0.01183		7.58	-0.33773
		7.59	-0.02102		7.59	-0.34157
		7.6	-0.03014		7.6	-0.34523
		7.61	-0.03911		7.61	-0.34874
		7.62	-0.0478		7.62	-0.3521
		7.63	-0.05614		7.63	-0.3553
		7.64	-0.06407		7.64	-0.35833
		7.65	-0.07147		7.65	-0.36115
		7.66	-0.07837		7.66	-0.36376
		7.67	-0.08466		7.67	-0.3661
		7.68	-0.0904		7.68	-0.36816
		7.69	-0.09555		7.69	-0.36989
		7.7	-0.10012		7.7	-0.37125
		7.71	-0.10419		7.71	-0.37223
		7.72	-0.10772		7.72	-0.37273
		7.73	-0.11086		7.73	-0.37279
		7.74	-0.11361		7.74	-0.37235
		7.75	-0.11607		7.75	-0.3714
		7.76	-0.1183		7.76	-0.36995
		7.77	-0.12038		7.77	-0.36795
		7.78	-0.12238		7.78	-0.36546
		7.79	-0.12437		7.79	-0.36244
		7.8	-0.12641		7.8	-0.35895
		7.81	-0.12855		7.81	-0.35501
		7.82	-0.13084		7.82	-0.35064
		7.83	-0.13327		7.83	-0.34592
		7.84	-0.1359		7.84	-0.34083
		7.85	-0.13869		7.85	-0.33547
		7.86	-0.14164		7.86	-0.32986
		7.87	-0.14471		7.87	-0.32405
		7.88	-0.14786		7.88	-0.31809
		7.89	-0.15102		7.89	-0.31201
		7.9	-0.15414		7.9	-0.30585
		7.91	-0.15712		7.91	-0.29964
		7.92	-0.15989		7.92	-0.29339
		7.93	-0.16236		7.93	-0.28713
		7.94	-0.16444		7.94	-0.28086
		7.95	-0.16606		7.95	-0.27458
		7.96	-0.16709		7.96	-0.26827
		7.97	-0.16755		7.97	-0.26193
		7.98	-0.16726		7.98	-0.25552
		7.99	-0.16628		7.99	-0.24903
		8	-0.16451		8	-0.24243
		8.01	-0.16194		8.01	-0.23567
		8.02	-0.15863		8.02	-0.22874
		8.03	-0.15447		8.03	-0.22158
		8.04	-0.14963		8.04	-0.2142
		8.05	-0.14405		8.05	-0.20653
		8.06	-0.13786		8.06	-0.19858
		8.07	-0.13113		8.07	-0.19034
		8.08	-0.12392		8.08	-0.18179
		8.09	-0.11637		8.09	-0.17296
		8.1	-0.10855		8.1	-0.16381
		8.11	-0.10059		8.11	-0.15442
		8.12	-0.09261		8.12	-0.14479
		8.13	-0.0847		8.13	-0.13497
		8.14	-0.07697		8.14	-0.12499
		8.15	-0.06954		8.15	-0.11492
		8.16	-0.06244		8.16	-0.10481
		8.17	-0.05582		8.17	-0.09471
		8.18	-0.04969		8.18	-0.08469
		8.19	-0.0441		8.19	-0.07481
		8.2	-0.0391		8.2	-0.06512
		8.21	-0.03464		8.21	-0.05567
		8.22	-0.03082		8.22	-0.04653
		8.23	-0.02751		8.23	-0.03771
		8.24	-0.02474		8.24	-0.02926
		8.25	-0.02242		8.25	-0.02119
		8.26	-0.02051		8.26	-0.0135
		8.27	-0.01894		8.27	-0.00623
		8.28	-0.0176		8.28	0.000677577
		8.29	-0.01646		8.29	0.00719
		8.3	-0.01539		8.3	0.01339
		8.31	-0.01433		8.31	0.01927
		8.32	-0.0132		8.32	0.0249
		8.33	-0.01193		8.33	0.03032
		8.34	-0.01045		8.34	0.03556
		8.35	-0.00873		8.35	0.04069
		8.36	-0.00672		8.36	0.04575
		8.37	-0.0044		8.37	0.05079
		8.38	-0.00177		8.38	0.05583
		8.39	0.00119		8.39	0.06091
		8.4	0.00441		8.4	0.06605
		8.41	0.00791		8.41	0.07125
		8.42	0.0116		8.42	0.07651
		8.43	0.01545		8.43	0.08181
		8.44	0.01938		8.44	0.08712
		8.45	0.02332		8.45	0.0924
		8.46	0.0272		8.46	0.09759
		8.47	0.03095		8.47	0.10263
		8.48	0.03447		8.48	0.10743
		8.49	0.03773		8.49	0.11193
		8.5	0.04063		8.5	0.11603
		8.51	0.04313		8.51	0.11963
		8.52	0.0452		8.52	0.12269
		8.53	0.04677		8.53	0.12504
		8.54	0.04788		8.54	0.1267
		8.55	0.04848		8.55	0.12751
		8.56	0.0486		8.56	0.12748
		8.57	0.04828		8.57	0.12656
		8.58	0.04752		8.58	0.12466
		8.59	0.04642		8.59	0.1219
		8.6	0.04499		8.6	0.11812
		8.61	0.04335		8.61	0.11351
		8.62	0.04154		8.62	0.10803
		8.63	0.03966		8.63	0.10177
		8.64	0.03779		8.64	0.09485
		8.65	0.036		8.65	0.08731
		8.66	0.03437		8.66	0.07935
		8.67	0.03299		8.67	0.07103
		8.68	0.03189		8.68	0.06254
		8.69	0.03114		8.69	0.054
		8.7	0.03079		8.7	0.04557
		8.71	0.03081		8.71	0.03738
		8.72	0.0313		8.72	0.02963
		8.73	0.03218		8.73	0.02237
		8.74	0.03347		8.74	0.01579
		8.75	0.03513		8.75	0.00997
		8.76	0.03711		8.76	0.00497
		8.77	0.03937		8.77	0.000940781
		8.78	0.04182		8.78	-0.00219
		8.79	0.04442		8.79	-0.00424
		8.8	0.04708		8.8	-0.00535
		8.81	0.04972		8.81	-0.00546
		8.82	0.05226		8.82	-0.00463
		8.83	0.05465		8.83	-0.00297
		8.84	0.05678		8.84	-0.000457897
		8.85	0.05863		8.85	0.00269
		8.86	0.06011		8.86	0.00646
		8.87	0.06122		8.87	0.01066
		8.88	0.06192		8.88	0.0152
		8.89	0.06218		8.89	0.01992
		8.9	0.06204		8.9	0.02471
		8.91	0.06145		8.91	0.02942
		8.92	0.06052		8.92	0.03395
		8.93	0.05924		8.93	0.03817
		8.94	0.05767		8.94	0.04199
		8.95	0.0559		8.95	0.04534
		8.96	0.05397		8.96	0.0481
		8.97	0.05197		8.97	0.05031
		8.98	0.04998		8.98	0.05184
		8.99	0.04808		8.99	0.05277
		9	0.04633		9	0.05307
		9.01	0.04482		9.01	0.05276
		9.02	0.0436		9.02	0.05191
		9.03	0.04275		9.03	0.05054
		9.04	0.04226		9.04	0.04876
		9.05	0.04222		9.05	0.04662
		9.06	0.0426		9.06	0.04422
		9.07	0.04342		9.07	0.04165
		9.08	0.04467		9.08	0.03898
		9.09	0.0463		9.09	0.0363
		9.1	0.04832		9.1	0.03371
		9.11	0.05062		9.11	0.03124
		9.12	0.05317		9.12	0.02898
		9.13	0.05588		9.13	0.02697
		9.14	0.05867		9.14	0.02522
		9.15	0.06148		9.15	0.02379
		9.16	0.06421		9.16	0.02264
		9.17	0.06677		9.17	0.02179
		9.18	0.0691		9.18	0.02119
		9.19	0.07113		9.19	0.02081
		9.2	0.07277		9.2	0.0206
		9.21	0.07401		9.21	0.02051
		9.22	0.07476		9.22	0.02047
		9.23	0.07505		9.23	0.02041
		9.24	0.07481		9.24	0.02025
		9.25	0.07409		9.25	0.01994
		9.26	0.07289		9.26	0.01942
		9.27	0.07123		9.27	0.01861
		9.28	0.06919		9.28	0.01749
		9.29	0.06678		9.29	0.01598
		9.3	0.06411		9.3	0.01411
		9.31	0.06123		9.31	0.01183
		9.32	0.05822		9.32	0.00916
		9.33	0.05517		9.33	0.00612
		9.34	0.05216		9.34	0.00271
		9.35	0.04926		9.35	-0.000974816
		9.36	0.04657		9.36	-0.00493
		9.37	0.04414		9.37	-0.00907
		9.38	0.04202		9.38	-0.01332
		9.39	0.04028		9.39	-0.01762
		9.4	0.03891		9.4	-0.02189
		9.41	0.03801		9.41	-0.02605
		9.42	0.0375		9.42	-0.03003
		9.43	0.03743		9.43	-0.03377
		9.44	0.03775		9.44	-0.03722
		9.45	0.03843		9.45	-0.04033
		9.46	0.03943		9.46	-0.04306
		9.47	0.04068		9.47	-0.04543
		9.48	0.04212		9.48	-0.04738
		9.49	0.04367		9.49	-0.04899
		9.5	0.04526		9.5	-0.05027
		9.51	0.0468		9.51	-0.05126
		9.52	0.04823		9.52	-0.05203
		9.53	0.04944		9.53	-0.05265
		9.54	0.0504		9.54	-0.05321
		9.55	0.05102		9.55	-0.05381
		9.56	0.05126		9.56	-0.05453
		9.57	0.05109		9.57	-0.05548
		9.58	0.05046		9.58	-0.05677
		9.59	0.0494		9.59	-0.05844
		9.6	0.04784		9.6	-0.06065
		9.61	0.04587		9.61	-0.0634
		9.62	0.04348		9.62	-0.0668
		9.63	0.04072		9.63	-0.07086
		9.64	0.03766		9.64	-0.0756
		9.65	0.03435		9.65	-0.08107
		9.66	0.03087		9.66	-0.08716
		9.67	0.0273		9.67	-0.09394
		9.68	0.02372		9.68	-0.10127
		9.69	0.02022		9.69	-0.10911
		9.7	0.01689		9.7	-0.11736
		9.71	0.01378		9.71	-0.1259
		9.72	0.01102		9.72	-0.13462
		9.73	0.00862		9.73	-0.14338
		9.74	0.00669		9.74	-0.15204
		9.75	0.00524		9.75	-0.16047
		9.76	0.00431		9.76	-0.16854
		9.77	0.00393		9.77	-0.1761
		9.78	0.00408		9.78	-0.18307
		9.79	0.00481		9.79	-0.18926
		9.8	0.00604		9.8	-0.19467
		9.81	0.00777		9.81	-0.19917
		9.82	0.00994		9.82	-0.20272
		9.83	0.0125		9.83	-0.20533
		9.84	0.0154		9.84	-0.20689
		9.85	0.01855		9.85	-0.20756
		9.86	0.0219		9.86	-0.20724
		9.87	0.02535		9.87	-0.20608
		9.88	0.02885		9.88	-0.20414
		9.89	0.03231		9.89	-0.20149
		9.9	0.03568		9.9	-0.1983
		9.91	0.03886		9.91	-0.19461
		9.92	0.04185		9.92	-0.19063
		9.93	0.04456		9.93	-0.18644
		9.94	0.04698		9.94	-0.1822
		9.95	0.04908		9.95	-0.17803
		9.96	0.05084		9.96	-0.17405
		9.97	0.05228		9.97	-0.17035
		9.98	0.05336		9.98	-0.16707
		9.99	0.05416		9.99	-0.16422
		10	0.05467		10	-0.1619
		10.01	0.05493		10.01	-0.16012
		10.02	0.055		10.02	-0.15887
		10.03	0.05491		10.03	-0.15818
		10.04	0.05472		10.04	-0.15796
		10.05	0.05447		10.05	-0.1582
		10.06	0.05423		10.06	-0.15877
		10.07	0.05403		10.07	-0.1596
		10.08	0.05393		10.08	-0.16058
		10.09	0.05396		10.09	-0.16158
		10.1	0.05417		10.1	-0.16247
		10.11	0.05457		10.11	-0.16312
		10.12	0.0552		10.12	-0.16339
		10.13	0.05606		10.13	-0.16315
		10.14	0.05714		10.14	-0.16232
		10.15	0.05847		10.15	-0.16073
		10.16	0.06		10.16	-0.15837
		10.17	0.06175		10.17	-0.15507
		10.18	0.06366		10.18	-0.15087
		10.19	0.06572		10.19	-0.14569
		10.2	0.06789		10.2	-0.13954
		10.21	0.07013		10.21	-0.13248
		10.22	0.0724		10.22	-0.12445
		10.23	0.07467		10.23	-0.11563
		10.24	0.0769		10.24	-0.10601
		10.25	0.07906		10.25	-0.09576
		10.26	0.08111		10.26	-0.08497
		10.27	0.08303		10.27	-0.07377
		10.28	0.08481		10.28	-0.06231
		10.29	0.0864		10.29	-0.0507
		10.3	0.08784		10.3	-0.03911
		10.31	0.08908		10.31	-0.02766
		10.32	0.09016		10.32	-0.0165
		10.33	0.09107		10.33	-0.00571
		10.34	0.09183		10.34	0.00455
		10.35	0.09246		10.35	0.01427
		10.36	0.09297		10.36	0.02329
		10.37	0.09339		10.37	0.03166
		10.38	0.09375		10.38	0.0393
		10.39	0.09408		10.39	0.04621
		10.4	0.09439		10.4	0.05246
		10.41	0.09471		10.41	0.05801
		10.42	0.09506		10.42	0.06301
		10.43	0.09546		10.43	0.06747
		10.44	0.09592		10.44	0.07153
		10.45	0.09645		10.45	0.07527
		10.46	0.09704		10.46	0.07881
		10.47	0.0977		10.47	0.08226
		10.48	0.09843		10.48	0.08574
		10.49	0.0992		10.49	0.08935
		10.5	0.1		10.5	0.09322
		10.51	0.10082		10.51	0.09742
		10.52	0.10162		10.52	0.10203
		10.53	0.10238		10.53	0.10714
		10.54	0.10308		10.54	0.11275
		10.55	0.10369		10.55	0.11895
		10.56	0.10418		10.56	0.12569
		10.57	0.10453		10.57	0.13297
		10.58	0.10471		10.58	0.14076
		10.59	0.10471		10.59	0.14897
		10.6	0.10451		10.6	0.15758
		10.61	0.10411		10.61	0.16645
		10.62	0.1035		10.62	0.1755
		10.63	0.10267		10.63	0.18459
		10.64	0.10165		10.64	0.19362
		10.65	0.10042		10.65	0.20244
		10.66	0.09903		10.66	0.21095
		10.67	0.09747		10.67	0.21896
		10.68	0.09578		10.68	0.22642
		10.69	0.09398		10.69	0.23317
		10.7	0.09211		10.7	0.23912
		10.71	0.09019		10.71	0.24423
		10.72	0.08826		10.72	0.24832
		10.73	0.08634		10.73	0.25148
		10.74	0.08446		10.74	0.25353
		10.75	0.08265		10.75	0.25457
		10.76	0.08093		10.76	0.25457
		10.77	0.07933		10.77	0.25352
		10.78	0.07785		10.78	0.25155
		10.79	0.07651		10.79	0.24857
		10.8	0.07531		10.8	0.2448
		10.81	0.07425		10.81	0.24023
		10.82	0.07333		10.82	0.23499
		10.83	0.07253		10.83	0.22919
		10.84	0.07185		10.84	0.22288
		10.85	0.07126		10.85	0.21622
		10.86	0.07076		10.86	0.20926
		10.87	0.0703		10.87	0.20213
		10.88	0.06987		10.88	0.19491
		10.89	0.06945		10.89	0.18767
		10.9	0.06901		10.9	0.18049
		10.91	0.06852		10.91	0.17343
		10.92	0.06798		10.92	0.16651
		10.93	0.06734		10.93	0.1598
		10.94	0.06661		10.94	0.15329
		10.95	0.06577		10.95	0.14701
		10.96	0.0648		10.96	0.14094
		10.97	0.06372		10.97	0.13507
		10.98	0.0625		10.98	0.1294
		10.99	0.06117		10.99	0.12388
		11	0.05972		11	0.11848
		11.01	0.05818		11.01	0.11318
		11.02	0.05655		11.02	0.10792
		11.03	0.05486		11.03	0.10269
		11.04	0.05312		11.04	0.09745
		11.05	0.05135		11.05	0.09217
		11.06	0.04958		11.06	0.08684
		11.07	0.04782		11.07	0.08143
		11.08	0.04611		11.08	0.07594
		11.09	0.04444		11.09	0.07037
		11.1	0.04286		11.1	0.06474
		11.11	0.04136		11.11	0.05905
		11.12	0.03996		11.12	0.05334
		11.13	0.03867		11.13	0.04763
		11.14	0.03749		11.14	0.04197
		11.15	0.03642		11.15	0.03638
		11.16	0.03545		11.16	0.03091
		11.17	0.03459		11.17	0.02561
		11.18	0.03382		11.18	0.0205
		11.19	0.03313		11.19	0.01564
		11.2	0.03249		11.2	0.01105
		11.21	0.0319		11.21	0.00676
		11.22	0.03134		11.22	0.0028
		11.23	0.03079		11.23	-0.000836271
		11.24	0.03022		11.24	-0.00411
		11.25	0.02961		11.25	-0.00707
		11.26	0.02896		11.26	-0.00969
		11.27	0.02823		11.27	-0.01201
		11.28	0.02742		11.28	-0.01406
		11.29	0.02651		11.29	-0.01585
		11.3	0.0255		11.3	-0.01746
		11.31	0.02436		11.31	-0.0189
		11.32	0.02311		11.32	-0.02025
		11.33	0.02174		11.33	-0.02153
		11.34	0.02024		11.34	-0.0228
		11.35	0.01863		11.35	-0.0241
		11.36	0.01691		11.36	-0.02548
		11.37	0.01508		11.37	-0.02698
		11.38	0.01317		11.38	-0.02861
		11.39	0.01117		11.39	-0.03041
		11.4	0.00911		11.4	-0.03237
		11.41	0.007		11.41	-0.03453
		11.42	0.00485		11.42	-0.03684
		11.43	0.00268		11.43	-0.03931
		11.44	0.000508955		11.44	-0.04191
		11.45	-0.00166		11.45	-0.0446
		11.46	-0.0038		11.46	-0.04735
		11.47	-0.00592		11.47	-0.0501
		11.48	-0.00798		11.48	-0.0528
		11.49	-0.01		11.49	-0.05541
		11.5	-0.01195		11.5	-0.05785
		11.51	-0.01383		11.51	-0.0601
		11.52	-0.01563		11.52	-0.06209
		11.53	-0.01735		11.53	-0.06376
		11.54	-0.01899		11.54	-0.0651
		11.55	-0.02054		11.55	-0.06605
		11.56	-0.022		11.56	-0.06661
		11.57	-0.02337		11.57	-0.06676
		11.58	-0.02466		11.58	-0.06649
		11.59	-0.02585		11.59	-0.06583
		11.6	-0.02696		11.6	-0.06476
		11.61	-0.02799		11.61	-0.06337
		11.62	-0.02893		11.62	-0.06164
		11.63	-0.02979		11.63	-0.05965
		11.64	-0.03058		11.64	-0.05746
		11.65	-0.0313		11.65	-0.05511
		11.66	-0.03195		11.66	-0.0527
		11.67	-0.03254		11.67	-0.05027
		11.68	-0.03308		11.68	-0.0479
		11.69	-0.03357		11.69	-0.04565
		11.7	-0.03402		11.7	-0.0436
		11.71	-0.03444		11.71	-0.04179
		11.72	-0.03483		11.72	-0.0403
		11.73	-0.03521		11.73	-0.03913
		11.74	-0.03558		11.74	-0.03837
		11.75	-0.03596		11.75	-0.03799
		11.76	-0.03635		11.76	-0.03803
		11.77	-0.03677		11.77	-0.03849
		11.78	-0.03722		11.78	-0.03933
		11.79	-0.03771		11.79	-0.0406
		11.8	-0.03825		11.8	-0.04219
		11.81	-0.03884		11.81	-0.04413
		11.82	-0.03949		11.82	-0.04632
		11.83	-0.0402		11.83	-0.04875
		11.84	-0.04096		11.84	-0.05135
		11.85	-0.04178		11.85	-0.05405
		11.86	-0.04265		11.86	-0.05683
		11.87	-0.04355		11.87	-0.0596
		11.88	-0.04449		11.88	-0.06233
		11.89	-0.04543		11.89	-0.06496
		11.9	-0.04638		11.9	-0.06747
		11.91	-0.0473		11.91	-0.06981
		11.92	-0.04818		11.92	-0.07197
		11.93	-0.04899		11.93	-0.07392
		11.94	-0.04972		11.94	-0.07567
		11.95	-0.05034		11.95	-0.07722
		11.96	-0.05082		11.96	-0.07858
		11.97	-0.05116		11.97	-0.07977
		11.98	-0.05131		11.98	-0.08082
		11.99	-0.05128		11.99	-0.08176
		12	-0.05104		12	-0.08263
		12.01	-0.05059		12.01	-0.08347
		12.02	-0.04993		12.02	-0.08433
		12.03	-0.04903		12.03	-0.08524
		12.04	-0.04793		12.04	-0.08623
		12.05	-0.04661		12.05	-0.08737
		12.06	-0.0451		12.06	-0.08865
		12.07	-0.04342		12.07	-0.09012
		12.08	-0.04158		12.08	-0.09178
		12.09	-0.03963		12.09	-0.09364
		12.1	-0.03759		12.1	-0.09571
		12.11	-0.03549		12.11	-0.09796
		12.12	-0.03338		12.12	-0.1004
		12.13	-0.0313		12.13	-0.10297
		12.14	-0.02928		12.14	-0.10565
		12.15	-0.02737		12.15	-0.1084
		12.16	-0.02558		12.16	-0.11117
		12.17	-0.02399		12.17	-0.11391
		12.18	-0.0226		12.18	-0.11657
		12.19	-0.02145		12.19	-0.11909
		12.2	-0.02055		12.2	-0.12143
		12.21	-0.01991		12.21	-0.12354
		12.22	-0.01958		12.22	-0.12536
		12.23	-0.0195		12.23	-0.12689
		12.24	-0.01972		12.24	-0.12805
		12.25	-0.0202		12.25	-0.12886
		12.26	-0.02093		12.26	-0.12929
		12.27	-0.02189		12.27	-0.12933
		12.28	-0.02303		12.28	-0.12902
		12.29	-0.02434		12.29	-0.12832
		12.3	-0.02576		12.3	-0.12732
		12.31	-0.02727		12.31	-0.126
		12.32	-0.02881		12.32	-0.12443
		12.33	-0.03035		12.33	-0.12266
		12.34	-0.03183		12.34	-0.12072
		12.35	-0.03323		12.35	-0.11867
		12.36	-0.03449		12.36	-0.11657
		12.37	-0.03561		12.37	-0.11447
		12.38	-0.03652		12.38	-0.11241
		12.39	-0.03723		12.39	-0.11044
		12.4	-0.03772		12.4	-0.1086
		12.41	-0.03796		12.41	-0.10692
		12.42	-0.03798		12.42	-0.1054
		12.43	-0.03776		12.43	-0.10409
		12.44	-0.03733		12.44	-0.10295
		12.45	-0.03671		12.45	-0.10199
		12.46	-0.03591		12.46	-0.10119
		12.47	-0.03499		12.47	-0.10051
		12.48	-0.03395		12.48	-0.09992
		12.49	-0.03286		12.49	-0.09937
		12.5	-0.03174		12.5	-0.0988
		12.51	-0.03064		12.51	-0.09816
		12.52	-0.0296		12.52	-0.09739
		12.53	-0.02866		12.53	-0.09641
		12.54	-0.02784		12.54	-0.09519
		12.55	-0.0272		12.55	-0.09363
		12.56	-0.02673		12.56	-0.09172
		12.57	-0.02649		12.57	-0.08939
		12.58	-0.02647		12.58	-0.08661
		12.59	-0.02667		12.59	-0.08336
		12.6	-0.02713		12.6	-0.07959
		12.61	-0.0278		12.61	-0.07535
		12.62	-0.0287		12.62	-0.07059
		12.63	-0.02978		12.63	-0.06537
		12.64	-0.03105		12.64	-0.0597
		12.65	-0.03246		12.65	-0.05362
		12.66	-0.03398		12.66	-0.04722
		12.67	-0.03558		12.67	-0.04049
		12.68	-0.03723		12.68	-0.03357
		12.69	-0.03889		12.69	-0.02648
		12.7	-0.04052		12.7	-0.01933
		12.71	-0.04209		12.71	-0.01218
		12.72	-0.04357		12.72	-0.0051
		12.73	-0.04494		12.73	0.00183
		12.74	-0.04616		12.74	0.00853
		12.75	-0.04724		12.75	0.01496
		12.76	-0.04816		12.76	0.02106
		12.77	-0.04891		12.77	0.02679
		12.78	-0.04951		12.78	0.03215
		12.79	-0.04993		12.79	0.03706
		12.8	-0.05023		12.8	0.04158
		12.81	-0.05038		12.81	0.04566
		12.82	-0.05044		12.82	0.04937
		12.83	-0.0504		12.83	0.05272
		12.84	-0.05031		12.84	0.05574
		12.85	-0.05019		12.85	0.0585
		12.86	-0.05005		12.86	0.06103
		12.87	-0.04993		12.87	0.06342
		12.88	-0.04984		12.88	0.06572
		12.89	-0.0498		12.89	0.06799
		12.9	-0.04983		12.9	0.07031
		12.91	-0.04993		12.91	0.07273
		12.92	-0.05011		12.92	0.0753
		12.93	-0.05037		12.93	0.07809
		12.94	-0.05069		12.94	0.08111
		12.95	-0.05108		12.95	0.08441
		12.96	-0.0515		12.96	0.088
		12.97	-0.05194		12.97	0.09189
		12.98	-0.05237		12.98	0.09608
		12.99	-0.05277		12.99	0.10054
		13	-0.05312		13	0.10526
		13.01	-0.05337		13.01	0.11019
		13.02	-0.05352		13.02	0.11527
		13.03	-0.05352		13.03	0.12047
		13.04	-0.05338		13.04	0.1257
		13.05	-0.05304		13.05	0.13091
		13.06	-0.05253		13.06	0.13603
		13.07	-0.05182		13.07	0.14098
		13.08	-0.05092		13.08	0.1457
		13.09	-0.04984		13.09	0.15013
		13.1	-0.04858		13.1	0.15417
		13.11	-0.04718		13.11	0.15784
		13.12	-0.04566		13.12	0.16101
		13.13	-0.04404		13.13	0.16371
		13.14	-0.04238		13.14	0.1659
		13.15	-0.0407		13.15	0.16754
		13.16	-0.03904		13.16	0.16868
		13.17	-0.03747		13.17	0.16926
		13.18	-0.036		13.18	0.16938
		13.19	-0.03468		13.19	0.169
		13.2	-0.03356		13.2	0.1682
		13.21	-0.03265		13.21	0.16702
		13.22	-0.032		13.22	0.1655
		13.23	-0.03159		13.23	0.16372
		13.24	-0.03147		13.24	0.16171
		13.25	-0.03161		13.25	0.15957
		13.26	-0.03202		13.26	0.15733
		13.27	-0.03267		13.27	0.15505
		13.28	-0.03353		13.28	0.1528
		13.29	-0.03458		13.29	0.15062
		13.3	-0.03576		13.3	0.14853
		13.31	-0.03703		13.31	0.1466
		13.32	-0.03833		13.32	0.14482
		13.33	-0.03961		13.33	0.14322
		13.34	-0.04081		13.34	0.1418
		13.35	-0.04187		13.35	0.14056
		13.36	-0.04271		13.36	0.13949
		13.37	-0.04331		13.37	0.13856
		13.38	-0.0436		13.38	0.13776
		13.39	-0.04355		13.39	0.13705
		13.4	-0.04313		13.4	0.13638
		13.41	-0.04231		13.41	0.13574
		13.42	-0.0411		13.42	0.13507
		13.43	-0.03946		13.43	0.13433
		13.44	-0.03744		13.44	0.13349
		13.45	-0.03506		13.45	0.13252
		13.46	-0.03234		13.46	0.13139
		13.47	-0.02935		13.47	0.13008
		13.48	-0.02612		13.48	0.12855
		13.49	-0.02274		13.49	0.12683
		13.5	-0.01925		13.5	0.12488
		13.51	-0.01575		13.51	0.12274
		13.52	-0.01229		13.52	0.1204
		13.53	-0.00898		13.53	0.11789
		13.54	-0.00584		13.54	0.11524
		13.55	-0.003		13.55	0.11247
		13.56	-0.000468798		13.56	0.10963
		13.57	0.00167		13.57	0.10676
		13.58	0.0034		13.58	0.10389
		13.59	0.00469		13.59	0.10108
		13.6	0.0055		13.6	0.09836
		13.61	0.00587		13.61	0.09577
		13.62	0.00577		13.62	0.09335
		13.63	0.00526		13.63	0.09113
		13.64	0.00436		13.64	0.08914
		13.65	0.00314		13.65	0.0874
		13.66	0.00165		13.66	0.08591
		13.67	-3.24434e-05		13.67	0.08471
		13.68	-0.00182		13.68	0.08375
		13.69	-0.00364		13.69	0.08307
		13.7	-0.0054		13.7	0.08263
		13.71	-0.00702		13.71	0.08242
		13.72	-0.0084		13.72	0.08242
		13.73	-0.0095		13.73	0.08258
		13.74	-0.01019		13.74	0.0829
		13.75	-0.01046		13.75	0.08333
		13.76	-0.01024		13.76	0.08385
		13.77	-0.0095		13.77	0.08441
		13.78	-0.00825		13.78	0.085
		13.79	-0.00642		13.79	0.08559
		13.8	-0.0041		13.8	0.08615
		13.81	-0.00125		13.81	0.08667
		13.82	0.00204		13.82	0.08714
		13.83	0.00572		13.83	0.08755
		13.84	0.00974		13.84	0.08791
		13.85	0.01399		13.85	0.08821
		13.86	0.0184		13.86	0.08848
		13.87	0.02287		13.87	0.08873
		13.88	0.0273		13.88	0.08899
		13.89	0.03159		13.89	0.08927
		13.9	0.03565		13.9	0.08961
		13.91	0.03936		13.91	0.09004
		13.92	0.0427		13.92	0.09058
		13.93	0.0455		13.93	0.09127
		13.94	0.04779		13.94	0.09213
		13.95	0.04947		13.95	0.09318
		13.96	0.05052		13.96	0.09444
		13.97	0.05096		13.97	0.09592
		13.98	0.05071		13.98	0.09764
		13.99	0.04989		13.99	0.09958
		14	0.04845		14	0.10176
		14.01	0.04649		14.01	0.10414
		14.02	0.04406		14.02	0.10671
		14.03	0.04122		14.03	0.10946
		14.04	0.0381		14.04	0.11233
		14.05	0.03474		14.05	0.11531
		14.06	0.03127		14.06	0.11834
		14.07	0.02779		14.07	0.1214
		14.08	0.0244		14.08	0.12443
		14.09	0.02117		14.09	0.1274
		14.1	0.01823		14.1	0.13027
		14.11	0.01561		14.11	0.133
		14.12	0.01343		14.12	0.13554
		14.13	0.01171		14.13	0.13789
		14.14	0.01051		14.14	0.14
		14.15	0.00985		14.15	0.14188
		14.16	0.00972		14.16	0.14352
		14.17	0.01018		14.17	0.14488
		14.18	0.01111		14.18	0.14602
		14.19	0.01257		14.19	0.14692
		14.2	0.01444		14.2	0.14761
		14.21	0.01669		14.21	0.14811
		14.22	0.01925		14.22	0.14846
		14.23	0.02203		14.23	0.14868
		14.24	0.02496		14.24	0.14881
		14.25	0.02794		14.25	0.1489
		14.26	0.03089		14.26	0.14896
		14.27	0.03372		14.27	0.14905
		14.28	0.03637		14.28	0.14918
		14.29	0.03874		14.29	0.14939
		14.3	0.04082		14.3	0.14968
		14.31	0.04249		14.31	0.15008
		14.32	0.04377		14.32	0.15059
		14.33	0.0446		14.33	0.15121
		14.34	0.04499		14.34	0.15191
		14.35	0.04495		14.35	0.15269
		14.36	0.04445		14.36	0.15352
		14.37	0.04358		14.37	0.15435
		14.38	0.04233		14.38	0.15516
		14.39	0.04078		14.39	0.15589
		14.4	0.03898		14.4	0.15649
		14.41	0.03699		14.41	0.1569
		14.42	0.03488		14.42	0.15711
		14.43	0.03271		14.43	0.157
		14.44	0.03055		14.44	0.15659
		14.45	0.02848		14.45	0.15579
		14.46	0.02655		14.46	0.15458
		14.47	0.0248		14.47	0.15295
		14.48	0.02331		14.48	0.15084
		14.49	0.02207		14.49	0.14829
		14.5	0.02115		14.5	0.14524
		14.51	0.02053		14.51	0.14176
		14.52	0.02022		14.52	0.13784
		14.53	0.02022		14.53	0.13353
		14.54	0.02049		14.54	0.12888
		14.55	0.02103		14.55	0.12391
		14.56	0.02178		14.56	0.11873
		14.57	0.0227		14.57	0.11338
		14.58	0.02374		14.58	0.10794
		14.59	0.02485		14.59	0.10249
		14.6	0.02597		14.6	0.0971
		14.61	0.02705		14.61	0.09185
		14.62	0.02803		14.62	0.08683
		14.63	0.02888		14.63	0.08209
		14.64	0.02954		14.64	0.07769
		14.65	0.02998		14.65	0.0737
		14.66	0.0302		14.66	0.07013
		14.67	0.03013		14.67	0.06707
		14.68	0.02982		14.68	0.06445
		14.69	0.02924		14.69	0.06237
		14.7	0.02841		14.7	0.06075
		14.71	0.02736		14.71	0.05961
		14.72	0.02612		14.72	0.0589
		14.73	0.02473		14.73	0.05857
		14.74	0.02323		14.74	0.0586
		14.75	0.02167		14.75	0.05889
		14.76	0.0201		14.76	0.0594
		14.77	0.01857		14.77	0.06003
		14.78	0.01714		14.78	0.06072
		14.79	0.01586		14.79	0.0614
		14.8	0.01475		14.8	0.06199
		14.81	0.01388		14.81	0.06241
		14.82	0.01325		14.82	0.06262
		14.83	0.01291		14.83	0.06255
		14.84	0.01285		14.84	0.06215
		14.85	0.01306		14.85	0.0614
		14.86	0.01358		14.86	0.06025
		14.87	0.01433		14.87	0.05873
		14.88	0.01534		14.88	0.0568
		14.89	0.01653		14.89	0.0545
		14.9	0.01788		14.9	0.05184
		14.91	0.01933		14.91	0.04886
		14.92	0.02084		14.92	0.04563
		14.93	0.02234		14.93	0.04216
		14.94	0.02378		14.94	0.03855
		14.95	0.0251		14.95	0.03484
		14.96	0.02625		14.96	0.0311
		14.97	0.02719		14.97	0.0274
		14.98	0.02785		14.98	0.02382
		14.99	0.02825		14.99	0.02038
		15	0.0283		15	0.01719
		15.01	0.02803		15.01	0.01425
		15.02	0.02742		15.02	0.01162
		15.03	0.02647		15.03	0.00933
		15.04	0.02522		15.04	0.00737
		15.05	0.02365		15.05	0.00579
		15.06	0.02184		15.06	0.00453
		15.07	0.01981		15.07	0.00362
		15.08	0.01761		15.08	0.003
		15.09	0.0153		15.09	0.00263
		15.1	0.01294		15.1	0.00248
		15.11	0.01058		15.11	0.00248
		15.12	0.0083		15.12	0.00258
		15.13	0.00614		15.13	0.00271
		15.14	0.00416		15.14	0.0028
		15.15	0.00241		15.15	0.00279
		15.16	0.00092307		15.16	0.00263
		15.17	-0.000233212		15.17	0.00223
		15.18	-0.00108		15.18	0.00158
		15.19	-0.00155		15.19	0.000611119
		15.2	-0.00168		15.2	-0.00069094
		15.21	-0.00145		15.21	-0.00236
		15.22	-0.000873871		15.22	-0.0044
		15.23	-9.83872e-07		15.23	-0.00679
		15.24	0.00118		15.24	-0.00957
		15.25	0.00259		15.25	-0.01266
		15.26	0.00421		15.26	-0.01605
		15.27	0.00597		15.27	-0.01968
		15.28	0.00782		15.28	-0.0235
		15.29	0.00971		15.29	-0.02746
		15.3	0.01159		15.3	-0.03148
		15.31	0.01339		15.31	-0.0355
		15.32	0.01508		15.32	-0.03944
		15.33	0.01659		15.33	-0.04324
		15.34	0.0179		15.34	-0.04683
		15.35	0.01898		15.35	-0.05017
		15.36	0.01977		15.36	-0.05316
		15.37	0.02031		15.37	-0.05582
		15.38	0.02054		15.38	-0.05805
		15.39	0.02049		15.39	-0.05987
		15.4	0.02017		15.4	-0.06127
		15.41	0.01958		15.41	-0.06222
		15.42	0.01878		15.42	-0.06277
		15.43	0.01775		15.43	-0.0629
		15.44	0.01657		15.44	-0.06269
		15.45	0.01526		15.45	-0.06216
		15.46	0.01387		15.46	-0.06137
		15.47	0.01243		15.47	-0.06038
		15.48	0.011		15.48	-0.05924
		15.49	0.00961		15.49	-0.05805
		15.5	0.0083		15.5	-0.05685
		15.51	0.00711		15.51	-0.05572
		15.52	0.00606		15.52	-0.05473
		15.53	0.00519		15.53	-0.05394
		15.54	0.00448		15.54	-0.05338
		15.55	0.00399		15.55	-0.05314
		15.56	0.00367		15.56	-0.05321
		15.57	0.00356		15.57	-0.05366
		15.58	0.00363		15.58	-0.05448
		15.59	0.00386		15.59	-0.05568
		15.6	0.00424		15.6	-0.05726
		15.61	0.00474		15.61	-0.05919
		15.62	0.00534		15.62	-0.06147
		15.63	0.00599		15.63	-0.06404
		15.64	0.00668		15.64	-0.06687
		15.65	0.00736		15.65	-0.06991
		15.66	0.00802		15.66	-0.07311
		15.67	0.00861		15.67	-0.07641
		15.68	0.00911		15.68	-0.07975
		15.69	0.0095		15.69	-0.08309
		15.7	0.00977		15.7	-0.08636
		15.71	0.00989		15.71	-0.08953
		15.72	0.00986		15.72	-0.09255
		15.73	0.00968		15.73	-0.09539
		15.74	0.00933		15.74	-0.09801
		15.75	0.00883		15.75	-0.10041
		15.76	0.00818		15.76	-0.10256
		15.77	0.0074		15.77	-0.10448
		15.78	0.0065		15.78	-0.10617
		15.79	0.0055		15.79	-0.10764
		15.8	0.00441		15.8	-0.10893
		15.81	0.00324		15.81	-0.11006
		15.82	0.00203		15.82	-0.11107
		15.83	0.000785949		15.83	-0.11199
		15.84	-0.000476009		15.84	-0.11287
		15.85	-0.00174		15.85	-0.11375
		15.86	-0.00299		15.86	-0.11466
		15.87	-0.00423		15.87	-0.11565
		15.88	-0.00543		15.88	-0.11675
		15.89	-0.00659		15.89	-0.11797
		15.9	-0.00772		15.9	-0.11933
		15.91	-0.0088		15.91	-0.12086
		15.92	-0.00985		15.92	-0.12253
		15.93	-0.01084		15.93	-0.12437
		15.94	-0.0118		15.94	-0.12632
		15.95	-0.01271		15.95	-0.12838
		15.96	-0.01357		15.96	-0.13051
		15.97	-0.0144		15.97	-0.13265
		15.98	-0.01518		15.98	-0.13477
		15.99	-0.01591		15.99	-0.13681
		16	-0.01659		16	-0.1387
		16.01	-0.0172		16.01	-0.1404
		16.02	-0.01775		16.02	-0.14184
		16.03	-0.01821		16.03	-0.14295
		16.04	-0.01859		16.04	-0.14371
		16.05	-0.01885		16.05	-0.14401
		16.06	-0.01901		16.06	-0.14388
		16.07	-0.01904		16.07	-0.14321
		16.08	-0.01893		16.08	-0.14204
		16.09	-0.01867		16.09	-0.14033
		16.1	-0.01826		16.1	-0.13807
		16.11	-0.0177		16.11	-0.1353
		16.12	-0.01698		16.12	-0.13196
		16.13	-0.01611		16.13	-0.12817
		16.14	-0.01511		16.14	-0.12391
		16.15	-0.01399		16.15	-0.11926
		16.16	-0.01277		16.16	-0.11426
		16.17	-0.01148		16.17	-0.10895
		16.18	-0.01015		16.18	-0.10343
		16.19	-0.00882		16.19	-0.09774
		16.2	-0.00751		16.2	-0.09197
		16.21	-0.00629		16.21	-0.08616
		16.22	-0.00518		16.22	-0.08038
		16.23	-0.00423		16.23	-0.07468
		16.24	-0.0035		16.24	-0.06913
		16.25	-0.003		16.25	-0.06373
		16.26	-0.00279		16.26	-0.05855
		16.27	-0.00288		16.27	-0.05357
		16.28	-0.0033		16.28	-0.04882
		16.29	-0.00409		16.29	-0.04429
		16.3	-0.0052		16.3	-0.03995
		16.31	-0.00671		16.31	-0.0358
		16.32	-0.00854		16.32	-0.03177
		16.33	-0.01069		16.33	-0.02783
		16.34	-0.01314		16.34	-0.02392
		16.35	-0.01582		16.35	-0.01998
		16.36	-0.01871		16.36	-0.01595
		16.37	-0.02173		16.37	-0.01176
		16.38	-0.02482		16.38	-0.00733
		16.39	-0.02791		16.39	-0.00262
		16.4	-0.03093		16.4	0.00245
		16.41	-0.03379		16.41	0.00793
		16.42	-0.03645		16.42	0.01385
		16.43	-0.03878		16.43	0.02029
		16.44	-0.04079		16.44	0.02721
		16.45	-0.04236		16.45	0.03468
		16.46	-0.04347		16.46	0.04266
		16.47	-0.04408		16.47	0.05115
		16.48	-0.04414		16.48	0.06015
		16.49	-0.04371		16.49	0.06956
		16.5	-0.04269		16.5	0.07939
		16.51	-0.04118		16.51	0.08953
		16.52	-0.03917		16.52	0.09993
		16.53	-0.03673		16.53	0.11049
		16.54	-0.03392		16.54	0.12114
		16.55	-0.03079		16.55	0.13178
		16.56	-0.02745		16.56	0.14232
		16.57	-0.02398		16.57	0.15265
		16.58	-0.02047		16.58	0.16269
		16.59	-0.01704		16.59	0.17236
		16.6	-0.01378		16.6	0.18155
		16.61	-0.01077		16.61	0.19025
		16.62	-0.00815		16.62	0.19829
		16.63	-0.00596		16.63	0.20573
		16.64	-0.0043		16.64	0.21246
		16.65	-0.00323		16.65	0.21849
		16.66	-0.00277		16.66	0.22382
		16.67	-0.003		16.67	0.22839
		16.68	-0.00387		16.68	0.23231
		16.69	-0.00545		16.69	0.2355
		16.7	-0.00763		16.7	0.23808
		16.71	-0.01042		16.71	0.24007
		16.72	-0.01375		16.72	0.24153
		16.73	-0.01752		16.73	0.24255
		16.74	-0.02168		16.74	0.24314
		16.75	-0.02608		16.75	0.24344
		16.76	-0.03064		16.76	0.24348
		16.77	-0.03522		16.77	0.24335
		16.78	-0.03971		16.78	0.24312
		16.79	-0.04397		16.79	0.24285
		16.8	-0.04793		16.8	0.24259
		16.81	-0.0514		16.81	0.2424
		16.82	-0.05436		16.82	0.2423
		16.83	-0.05667		16.83	0.24235
		16.84	-0.05829		16.84	0.24254
		16.85	-0.05918		16.85	0.24289
		16.86	-0.05925		16.86	0.24339
		16.87	-0.05858		16.87	0.24401
		16.88	-0.05707		16.88	0.24474
		16.89	-0.05484		16.89	0.24553
		16.9	-0.05192		16.9	0.24635
		16.91	-0.04836		16.91	0.24712
		16.92	-0.04429		16.92	0.24781
		16.93	-0.03977		16.93	0.24833
		16.94	-0.03496		16.94	0.24865
		16.95	-0.02995		16.95	0.24866
		16.96	-0.02491		16.96	0.24833
		16.97	-0.01995		16.97	0.24759
		16.98	-0.01522		16.98	0.24638
		16.99	-0.01081		16.99	0.24468
		17	-0.00691		17	0.24238
		17.01	-0.00355		17.01	0.23952
		17.02	-0.000866627		17.02	0.23605
		17.03	0.00108		17.03	0.23195
		17.04	0.00226		17.04	0.22725
		17.05	0.00257		17.05	0.22191
		17.06	0.00211		17.06	0.21601
		17.07	0.000785993		17.07	0.20952
		17.08	-0.00128		17.08	0.20253
		17.09	-0.00407		17.09	0.19506
		17.1	-0.00751		17.1	0.18717
		17.11	-0.01145		17.11	0.17894
		17.12	-0.01587		17.12	0.17041
		17.13	-0.02056		17.13	0.16167
		17.14	-0.02543		17.14	0.15278
		17.15	-0.03033		17.15	0.14383
		17.16	-0.03513		17.16	0.13487
		17.17	-0.03967		17.17	0.12598
		17.18	-0.04388		17.18	0.11721
		17.19	-0.04755		17.19	0.10865
		17.2	-0.05066		17.2	0.10032
		17.21	-0.05307		17.21	0.09228
		17.22	-0.05473		17.22	0.08457
		17.23	-0.05562		17.23	0.07719
		17.24	-0.05563		17.24	0.07022
		17.25	-0.05486		17.25	0.06361
		17.26	-0.05322		17.26	0.05742
		17.27	-0.05085		17.27	0.05159
		17.28	-0.04776		17.28	0.04614
		17.29	-0.04403		17.29	0.04105
		17.3	-0.03979		17.3	0.03627
		17.31	-0.0351		17.31	0.03182
		17.32	-0.03015		17.32	0.0276
		17.33	-0.02502		17.33	0.02361
		17.34	-0.01986		17.34	0.0198
		17.35	-0.01481		17.35	0.01612
		17.36	-0.01002		17.36	0.01254
		17.37	-0.00556		17.37	0.009
		17.38	-0.00161		17.38	0.00547
		17.39	0.00178		17.39	0.00192
		17.4	0.00449		17.4	-0.00171
		17.41	0.00646		17.41	-0.00543
		17.42	0.0077		17.42	-0.00927
		17.43	0.00806		17.43	-0.01327
		17.44	0.00767		17.44	-0.01741
		17.45	0.00645		17.45	-0.02173
		17.46	0.00449		17.46	-0.02622
		17.47	0.00183		17.47	-0.03088
		17.48	-0.00147		17.48	-0.03571
		17.49	-0.00528		17.49	-0.04068
		17.5	-0.00956		17.5	-0.04579
		17.51	-0.01413		17.51	-0.05101
		17.52	-0.01891		17.52	-0.05632
		17.53	-0.02377		17.53	-0.06167
		17.54	-0.02859		17.54	-0.06705
		17.55	-0.03324		17.55	-0.0724
		17.56	-0.03762		17.56	-0.07771
		17.57	-0.0416		17.57	-0.08292
		17.58	-0.04511		17.58	-0.088
		17.59	-0.04806		17.59	-0.0929
		17.6	-0.05038		17.6	-0.0976
		17.61	-0.05206		17.61	-0.10207
		17.62	-0.05298		17.62	-0.10624
		17.63	-0.05323		17.63	-0.11013
		17.64	-0.05274		17.64	-0.11367
		17.65	-0.05158		17.65	-0.11686
		17.66	-0.04978		17.66	-0.11969
		17.67	-0.04737		17.67	-0.12212
		17.68	-0.04446		17.68	-0.12418
		17.69	-0.04105		17.69	-0.12582
		17.7	-0.03731		17.7	-0.1271
		17.71	-0.03329		17.71	-0.12798
		17.72	-0.0291		17.72	-0.12849
		17.73	-0.02482		17.73	-0.12867
		17.74	-0.02056		17.74	-0.12851
		17.75	-0.0164		17.75	-0.12808
		17.76	-0.01244		17.76	-0.12736
		17.77	-0.00874		17.77	-0.12643
		17.78	-0.00538		17.78	-0.12532
		17.79	-0.00242		17.79	-0.12406
		17.8	0.000129357		17.8	-0.1227
		17.81	0.00216		17.81	-0.12129
		17.82	0.00374		17.82	-0.11986
		17.83	0.00479		17.83	-0.11847
		17.84	0.00535		17.84	-0.11715
		17.85	0.00545		17.85	-0.11594
		17.86	0.00506		17.86	-0.11489
		17.87	0.00429		17.87	-0.114
		17.88	0.0031		17.88	-0.11334
		17.89	0.00161		17.89	-0.11289
		17.9	-0.000161039		17.9	-0.1127
		17.91	-0.00215		17.91	-0.11276
		17.92	-0.00429		17.92	-0.11307
		17.93	-0.00654		17.93	-0.11365
		17.94	-0.00883		17.94	-0.11445
		17.95	-0.01111		17.95	-0.1155
		17.96	-0.01332		17.96	-0.11674
		17.97	-0.01542		17.97	-0.11816
		17.98	-0.01737		17.98	-0.11972
		17.99	-0.01914		17.99	-0.12139
		18	-0.02068		18	-0.12312
		18.01	-0.022		18.01	-0.12487
		18.02	-0.02306		18.02	-0.12659
		18.03	-0.02385		18.03	-0.12824
		18.04	-0.02438		18.04	-0.12978
		18.05	-0.02463		18.05	-0.13115
		18.06	-0.02464		18.06	-0.13233
		18.07	-0.02438		18.07	-0.13325
		18.08	-0.02389		18.08	-0.13392
		18.09	-0.02318		18.09	-0.13428
		18.1	-0.02227		18.1	-0.13432
		18.11	-0.02119		18.11	-0.13405
		18.12	-0.01994		18.12	-0.13341
		18.13	-0.01857		18.13	-0.13245
		18.14	-0.01709		18.14	-0.13116
		18.15	-0.01553		18.15	-0.12956
		18.16	-0.01391		18.16	-0.12767
		18.17	-0.01225		18.17	-0.12552
		18.18	-0.01059		18.18	-0.12316
		18.19	-0.00895		18.19	-0.1206
		18.2	-0.00734		18.2	-0.11792
		18.21	-0.00579		18.21	-0.11514
		18.22	-0.00433		18.22	-0.11234
		18.23	-0.00296		18.23	-0.10954
		18.24	-0.00173		18.24	-0.10681
		18.25	-0.00063264		18.25	-0.10419
		18.26	0.000292125		18.26	-0.10173
		18.27	0.00105		18.27	-0.09946
		18.28	0.00161		18.28	-0.09743
		18.29	0.00196		18.29	-0.09566
		18.3	0.0021		18.3	-0.09415
		18.31	0.002		18.31	-0.09297
		18.32	0.0017		18.32	-0.09206
		18.33	0.00115		18.33	-0.09147
		18.34	0.000380399		18.34	-0.09116
		18.35	-0.000602067		18.35	-0.09112
		18.36	-0.0018		18.36	-0.09133
		18.37	-0.00317		18.37	-0.09173
		18.38	-0.00473		18.38	-0.09232
		18.39	-0.00642		18.39	-0.09303
		18.4	-0.00822		18.4	-0.09381
		18.41	-0.01011		18.41	-0.09463
		18.42	-0.01204		18.42	-0.09543
		18.43	-0.01397		18.43	-0.09614
		18.44	-0.01587		18.44	-0.09675
		18.45	-0.01769		18.45	-0.09717
		18.46	-0.01939		18.46	-0.09738
		18.47	-0.02093		18.47	-0.09734
		18.48	-0.02226		18.48	-0.09701
		18.49	-0.02338		18.49	-0.09639
		18.5	-0.02421		18.5	-0.09541
		18.51	-0.02476		18.51	-0.09413
		18.52	-0.025		18.52	-0.09249
		18.53	-0.02491		18.53	-0.09053
		18.54	-0.02451		18.54	-0.08826
		18.55	-0.02376		18.55	-0.08569
		18.56	-0.02273		18.56	-0.08287
		18.57	-0.02137		18.57	-0.07981
		18.58	-0.01977		18.58	-0.07658
		18.59	-0.01793		18.59	-0.0732
		18.6	-0.0159		18.6	-0.06972
		18.61	-0.01373		18.61	-0.06621
		18.62	-0.01147		18.62	-0.06269
		18.63	-0.00917		18.63	-0.05923
		18.64	-0.00689		18.64	-0.05586
		18.65	-0.00469		18.65	-0.05262
		18.66	-0.00263		18.66	-0.04956
		18.67	-0.000754022		18.67	-0.04669
		18.68	0.000899223		18.68	-0.04404
		18.69	0.00225		18.69	-0.04165
		18.7	0.0033		18.7	-0.03948
		18.71	0.004		18.71	-0.03758
		18.72	0.00434		18.72	-0.03591
		18.73	0.00432		18.73	-0.03446
		18.74	0.00391		18.74	-0.03323
		18.75	0.00317		18.75	-0.03216
		18.76	0.00207		18.76	-0.03124
		18.77	0.000674665		18.77	-0.03043
		18.78	-0.000984629		18.78	-0.02968
		18.79	-0.00286		18.79	-0.02896
		18.8	-0.00489		18.8	-0.02823
		18.81	-0.00704		18.81	-0.02743
		18.82	-0.00922		18.82	-0.02654
		18.83	-0.01138		18.83	-0.02551
		18.84	-0.01345		18.84	-0.02431
		18.85	-0.01538		18.85	-0.02292
		18.86	-0.0171		18.86	-0.02131
		18.87	-0.01859		18.87	-0.01948
		18.88	-0.01974		18.88	-0.0174
		18.89	-0.02059		18.89	-0.0151
		18.9	-0.02106		18.9	-0.01256
		18.91	-0.02116		18.91	-0.00981
		18.92	-0.02089		18.92	-0.00687
		18.93	-0.02022		18.93	-0.00377
		18.94	-0.01922		18.94	-0.000547398
		18.95	-0.01786		18.95	0.00277
		18.96	-0.01623		18.96	0.00613
		18.97	-0.01433		18.97	0.00949
		18.98	-0.01224		18.98	0.0128
		18.99	-0.01001		18.99	0.01603
		19	-0.00768		19	0.01911
		19.01	-0.00534		19.01	0.02201
		19.02	-0.00303		19.02	0.02469
		19.03	-0.000814944		19.03	0.02712
		19.04	0.00125		19.04	0.02927
		19.05	0.00311		19.05	0.03109
		19.06	0.00474		19.06	0.03262
		19.07	0.00607		19.07	0.03377
		19.08	0.00712		19.08	0.03461
		19.09	0.00785		19.09	0.0351
		19.1	0.00825		19.1	0.03527
		19.11	0.00835		19.11	0.03514
		19.12	0.00814		19.12	0.0347
		19.13	0.00766		19.13	0.03402
		19.14	0.00693		19.14	0.0331
		19.15	0.006		19.15	0.03199
		19.16	0.00492		19.16	0.03072
		19.17	0.00372		19.17	0.02932
		19.18	0.00246		19.18	0.02784
		19.19	0.0012		19.19	0.0263
		19.2	-2.56907e-05		19.2	0.02474
		19.21	-0.00116		19.21	0.0232
		19.22	-0.00217		19.22	0.02169
		19.23	-0.00301		19.23	0.02024
		19.24	-0.00366		19.24	0.01887
		19.25	-0.00411		19.25	0.01757
		19.26	-0.00433		19.26	0.01637
		19.27	-0.00433		19.27	0.01525
		19.28	-0.00412		19.28	0.01422
		19.29	-0.00372		19.29	0.01327
		19.3	-0.00316		19.3	0.01237
		19.31	-0.00246		19.31	0.01151
		19.32	-0.00167		19.32	0.01067
		19.33	-0.000826452		19.33	0.00983
		19.34	1.7036e-05		19.34	0.00897
		19.35	0.000817482		19.35	0.00806
		19.36	0.00152		19.36	0.00707
		19.37	0.0021		19.37	0.006
		19.38	0.00249		19.38	0.00481
		19.39	0.00269		19.39	0.00351
		19.4	0.00265		19.4	0.00207
		19.41	0.00236		19.41	0.000501582
		19.42	0.00182		19.42	-0.0012
		19.43	0.00101		19.43	-0.00304
		19.44	-1.607e-05		19.44	-0.00499
		19.45	-0.00127		19.45	-0.00706
		19.46	-0.0027		19.46	-0.0092
		19.47	-0.00427		19.47	-0.0114
		19.48	-0.00593		19.48	-0.01363
		19.49	-0.00763		19.49	-0.01586
		19.5	-0.00929		19.5	-0.01806
		19.51	-0.01088		19.51	-0.0202
		19.52	-0.0123		19.52	-0.02224
		19.53	-0.01352		19.53	-0.02416
		19.54	-0.01449		19.54	-0.02592
		19.55	-0.01513		19.55	-0.02749
		19.56	-0.01544		19.56	-0.02888
		19.57	-0.01534		19.57	-0.03003
		19.58	-0.01486		19.58	-0.03097
		19.59	-0.01397		19.59	-0.03168
		19.6	-0.01268		19.6	-0.03215
		19.61	-0.01103		19.61	-0.03242
		19.62	-0.00901		19.62	-0.03248
		19.63	-0.00671		19.63	-0.03238
		19.64	-0.00416		19.64	-0.03211
		19.65	-0.00144		19.65	-0.03174
		19.66	0.00137		19.66	-0.03129
		19.67	0.0042		19.67	-0.0308
		19.68	0.00697		19.68	-0.03032
		19.69	0.00956		19.69	-0.0299
		19.7	0.01194		19.7	-0.02957
		19.71	0.01398		19.71	-0.02939
		19.72	0.01563		19.72	-0.02939
		19.73	0.01683		19.73	-0.0296
		19.74	0.0175		19.74	-0.03008
		19.75	0.01767		19.75	-0.03082
		19.76	0.01721		19.76	-0.03188
		19.77	0.01621		19.77	-0.03324
		19.78	0.01462		19.78	-0.03492
		19.79	0.01249		19.79	-0.03691
		19.8	0.00987		19.8	-0.0392
		19.81	0.00678		19.81	-0.04178
		19.82	0.00334		19.82	-0.04461
		19.83	-0.000402963		19.83	-0.04767
		19.84	-0.00434		19.84	-0.05091
		19.85	-0.00837		19.85	-0.05429
		19.86	-0.01239		19.86	-0.05775
		19.87	-0.01631		19.87	-0.06126
		19.88	-0.01999		19.88	-0.06476
		19.89	-0.02337		19.89	-0.06819
		19.9	-0.02632		19.9	-0.0715
		19.91	-0.02878		19.91	-0.07465
		19.92	-0.03069		19.92	-0.0776
		19.93	-0.03196		19.93	-0.08028
		19.94	-0.03262		19.94	-0.08271
		19.95	-0.03256		19.95	-0.08481
		19.96	-0.03186		19.96	-0.08661
		19.97	-0.03051		19.97	-0.08808
[truncated: 2,003 more rows]

## Sheet: Figure 2f
Figure 2e		Calc. ZIF-7(full)		Organic only		Calc. ZIF-7(Zn-C)		Calc. ZIF-7(Zn-N)		Calc. ZIF-7(Zn-Zn)		Amorphous ZIF-7
		r (Å)	Intensity	r (Å)	Intensity	r (Å)	Intensity	r (Å)	Intensity	r (Å)	Intensity	r (Å)	Intensity
		0.1	-0.164	0.1	-0.06023	0.1	-0.03973	0.1	-0.04477	0.1	-0.0158	0	0
		0.11	-0.15752	0.11	-0.06159	0.11	-0.04173	0.11	-0.03066	0.11	-0.01955	0.01	9.21962e-05
		0.12	-0.14869	0.12	-0.06196	0.12	-0.04327	0.12	-0.01581	0.12	-0.02316	0.02	0.000181471
		0.13	-0.13811	0.13	-0.06143	0.13	-0.04438	0.13	-0.000768437	0.13	-0.02656	0.03	0.000264652
		0.14	-0.12648	0.14	-0.06014	0.14	-0.04512	0.14	0.0139	0.14	-0.02968	0.04	0.000339162
		0.15	-0.11453	0.15	-0.05825	0.15	-0.04558	0.15	0.02762	0.15	-0.03248	0.05	0.0004031
		0.16	-0.10305	0.16	-0.05594	0.16	-0.04584	0.16	0.03986	0.16	-0.03491	0.06	0.000453564
		0.17	-0.0928	0.17	-0.05342	0.17	-0.046	0.17	0.05012	0.17	-0.03694	0.07	0.00049127
		0.18	-0.08454	0.18	-0.05092	0.18	-0.04616	0.18	0.05798	0.18	-0.03857	0.08	0.00051424
		0.19	-0.07897	0.19	-0.04866	0.19	-0.04644	0.19	0.06306	0.19	-0.03979	0.09	0.000525404
		0.2	-0.07671	0.2	-0.04687	0.2	-0.04693	0.2	0.06511	0.2	-0.04062	0.1	0.000526664
		0.21	-0.07826	0.21	-0.04577	0.21	-0.04775	0.21	0.06396	0.21	-0.0411	0.11	0.000522728
		0.22	-0.08403	0.22	-0.04554	0.22	-0.04897	0.22	0.05955	0.22	-0.04126	0.12	0.00051948
		0.23	-0.09426	0.23	-0.04636	0.23	-0.05067	0.23	0.05194	0.23	-0.04117	0.13	0.000526124
		0.24	-0.10904	0.24	-0.04837	0.24	-0.05292	0.24	0.04131	0.24	-0.04087	0.14	0.000550448
		0.25	-0.12832	0.25	-0.05165	0.25	-0.05575	0.25	0.02791	0.25	-0.04046	0.15	0.000606056
		0.26	-0.15187	0.26	-0.05626	0.26	-0.05918	0.26	0.01213	0.26	-0.03999	0.16	0.000702894
		0.27	-0.17932	0.27	-0.0622	0.27	-0.06321	0.27	-0.00557	0.27	-0.03954	0.17	0.000852292
		0.28	-0.21015	0.28	-0.06943	0.28	-0.06783	0.28	-0.02466	0.28	-0.0392	0.18	0.00107
		0.29	-0.2437	0.29	-0.07786	0.29	-0.07297	0.29	-0.04455	0.29	-0.03902	0.19	0.00135
		0.3	-0.27922	0.3	-0.08735	0.3	-0.07858	0.3	-0.06461	0.3	-0.03908	0.2	0.00172
		0.31	-0.31585	0.31	-0.09771	0.31	-0.08457	0.31	-0.08421	0.31	-0.03943	0.21	0.00215
		0.32	-0.35271	0.32	-0.10874	0.32	-0.09085	0.32	-0.10272	0.32	-0.04011	0.22	0.00265
		0.33	-0.38885	0.33	-0.12017	0.33	-0.0973	0.33	-0.11952	0.33	-0.04116	0.23	0.00319
		0.34	-0.42336	0.34	-0.13176	0.34	-0.1038	0.34	-0.13407	0.34	-0.04261	0.24	0.00374
		0.35	-0.45536	0.35	-0.14321	0.35	-0.11023	0.35	-0.14588	0.35	-0.04444	0.25	0.00424
		0.36	-0.48402	0.36	-0.15424	0.36	-0.11646	0.36	-0.15456	0.36	-0.04666	0.26	0.00464
		0.37	-0.50864	0.37	-0.16457	0.37	-0.12238	0.37	-0.15982	0.37	-0.04925	0.27	0.00484
		0.38	-0.52863	0.38	-0.17395	0.38	-0.12788	0.38	-0.16148	0.38	-0.05216	0.28	0.00475
		0.39	-0.54353	0.39	-0.18214	0.39	-0.13286	0.39	-0.15947	0.39	-0.05536	0.29	0.00425
		0.4	-0.55309	0.4	-0.18895	0.4	-0.13723	0.4	-0.15388	0.4	-0.05878	0.3	0.00317
		0.41	-0.55721	0.41	-0.19422	0.41	-0.14095	0.41	-0.14489	0.41	-0.06235	0.31	0.00141
		0.42	-0.55598	0.42	-0.19785	0.42	-0.14396	0.42	-0.13282	0.42	-0.06601	0.32	-0.00131
		0.43	-0.54968	0.43	-0.1998	0.43	-0.14626	0.43	-0.1181	0.43	-0.06969	0.33	-0.00505
		0.44	-0.53879	0.44	-0.20008	0.44	-0.14785	0.44	-0.10123	0.44	-0.07329	0.34	-0.01012
		0.45	-0.52392	0.45	-0.19877	0.45	-0.14877	0.45	-0.08284	0.45	-0.07676	0.35	-0.01664
		0.46	-0.50585	0.46	-0.19599	0.46	-0.14907	0.46	-0.06358	0.46	-0.08002	0.36	-0.02479
		0.47	-0.4855	0.47	-0.19194	0.47	-0.14884	0.47	-0.04415	0.47	-0.08301	0.37	-0.03485
		0.48	-0.46386	0.48	-0.18685	0.48	-0.14817	0.48	-0.02528	0.48	-0.08567	0.38	-0.04676
		0.49	-0.442	0.49	-0.18101	0.49	-0.14717	0.49	-0.00767	0.49	-0.08796	0.39	-0.06095
		0.5	-0.421	0.5	-0.17474	0.5	-0.14598	0.5	0.00799	0.5	-0.08985	0.4	-0.0772
		0.51	-0.40196	0.51	-0.16837	0.51	-0.14473	0.51	0.02109	0.51	-0.09133	0.41	-0.09568
		0.52	-0.38589	0.52	-0.16225	0.52	-0.14356	0.52	0.03109	0.52	-0.09239	0.42	-0.11632
		0.53	-0.37375	0.53	-0.15674	0.53	-0.1426	0.53	0.03755	0.53	-0.09304	0.43	-0.13891
		0.54	-0.36636	0.54	-0.15218	0.54	-0.14198	0.54	0.04014	0.54	-0.09332	0.44	-0.16344
		0.55	-0.36439	0.55	-0.14886	0.55	-0.14183	0.55	0.03867	0.55	-0.09326	0.45	-0.18939
		0.56	-0.36832	0.56	-0.14706	0.56	-0.14225	0.56	0.03309	0.56	-0.09291	0.46	-0.21655
		0.57	-0.37845	0.57	-0.147	0.57	-0.14332	0.57	0.02347	0.57	-0.09234	0.47	-0.24431
		0.58	-0.39485	0.58	-0.14883	0.58	-0.14511	0.58	0.01005	0.58	-0.09161	0.48	-0.27212
		0.59	-0.41735	0.59	-0.15262	0.59	-0.14766	0.59	-0.00682	0.59	-0.0908	0.49	-0.29923
		0.6	-0.44558	0.6	-0.15839	0.6	-0.15098	0.6	-0.02664	0.6	-0.08999	0.5	-0.32501
		0.61	-0.47892	0.61	-0.16605	0.61	-0.15506	0.61	-0.04883	0.61	-0.08925	0.51	-0.34823
		0.62	-0.51658	0.62	-0.17545	0.62	-0.15985	0.62	-0.0727	0.62	-0.08866	0.52	-0.36835
		0.63	-0.55757	0.63	-0.18634	0.63	-0.1653	0.63	-0.09748	0.63	-0.08829	0.53	-0.384
		0.64	-0.60073	0.64	-0.1984	0.64	-0.1713	0.64	-0.12238	0.64	-0.08821	0.54	-0.39429
		0.65	-0.64481	0.65	-0.21124	0.65	-0.17775	0.65	-0.14658	0.65	-0.08847	0.55	-0.39829
		0.66	-0.68846	0.66	-0.2244	0.66	-0.18452	0.66	-0.16927	0.66	-0.08911	0.56	-0.3943
		0.67	-0.73031	0.67	-0.2374	0.67	-0.19148	0.67	-0.1897	0.67	-0.09016	0.57	-0.3823
		0.68	-0.76898	0.68	-0.24969	0.68	-0.19847	0.68	-0.20714	0.68	-0.09163	0.58	-0.35992
		0.69	-0.80316	0.69	-0.26073	0.69	-0.20534	0.69	-0.22101	0.69	-0.09353	0.59	-0.3275
		0.7	-0.83164	0.7	-0.26998	0.7	-0.21194	0.7	-0.23079	0.7	-0.09583	0.6	-0.2836
		0.71	-0.85336	0.71	-0.2769	0.71	-0.21814	0.71	-0.23613	0.71	-0.09852	0.61	-0.22755
		0.72	-0.86743	0.72	-0.28103	0.72	-0.22381	0.72	-0.23682	0.72	-0.10154	0.62	-0.15966
		0.73	-0.87321	0.73	-0.28193	0.73	-0.22882	0.73	-0.23279	0.73	-0.10485	0.63	-0.07811
		0.74	-0.87029	0.74	-0.27925	0.74	-0.2331	0.74	-0.22415	0.74	-0.10837	0.64	0.01529
		0.75	-0.85853	0.75	-0.27274	0.75	-0.23658	0.75	-0.21118	0.75	-0.11204	0.65	0.12189
		0.76	-0.83807	0.76	-0.26225	0.76	-0.23922	0.76	-0.19428	0.76	-0.11578	0.66	0.24013
		0.77	-0.80937	0.77	-0.24776	0.77	-0.24101	0.77	-0.17403	0.77	-0.1195	0.67	0.36952
		0.78	-0.77313	0.78	-0.22936	0.78	-0.24197	0.78	-0.15112	0.78	-0.12313	0.68	0.50939
		0.79	-0.73036	0.79	-0.20727	0.79	-0.24216	0.79	-0.12635	0.79	-0.1266	0.69	0.65746
		0.8	-0.68227	0.8	-0.18187	0.8	-0.24163	0.8	-0.10059	0.8	-0.12981	0.7	0.81334
		0.81	-0.63033	0.81	-0.15364	0.81	-0.24051	0.81	-0.07476	0.81	-0.13272	0.71	0.974
		0.82	-0.57615	0.82	-0.12318	0.82	-0.23891	0.82	-0.04981	0.82	-0.13527	0.72	1.13784
		0.83	-0.52147	0.83	-0.09121	0.83	-0.23697	0.83	-0.02668	0.83	-0.13741	0.73	1.30225
		0.84	-0.46812	0.84	-0.05853	0.84	-0.23484	0.84	-0.00624	0.84	-0.13912	0.74	1.46487
		0.85	-0.41793	0.85	-0.02603	0.85	-0.2327	0.85	0.01069	0.85	-0.14039	0.75	1.62252
		0.86	-0.3727	0.86	0.00537	0.86	-0.2307	0.86	0.02342	0.86	-0.14121	0.76	1.77324
		0.87	-0.33414	0.87	0.03472	0.87	-0.229	0.87	0.03137	0.87	-0.14161	0.77	1.91289
		0.88	-0.30379	0.88	0.06109	0.88	-0.22776	0.88	0.03413	0.88	-0.14161	0.78	2.03984
		0.89	-0.283	0.89	0.08355	0.89	-0.2271	0.89	0.03146	0.89	-0.14126	0.79	2.15072
		0.9	-0.27284	0.9	0.10127	0.9	-0.22716	0.9	0.0233	0.9	-0.14061	0.8	2.24256
		0.91	-0.27411	0.91	0.11349	0.91	-0.22802	0.91	0.00979	0.91	-0.13975	0.81	2.31446
		0.92	-0.28727	0.92	0.1196	0.92	-0.22974	0.92	-0.00876	0.92	-0.13873	0.82	2.36108
		0.93	-0.31242	0.93	0.1191	0.93	-0.23237	0.93	-0.03184	0.93	-0.13764	0.83	2.38412
		0.94	-0.3493	0.94	0.1117	0.94	-0.2359	0.94	-0.05878	0.94	-0.13657	0.84	2.37896
		0.95	-0.39725	0.95	0.09727	0.95	-0.24032	0.95	-0.08875	0.95	-0.1356	0.85	2.34632
		0.96	-0.45529	0.96	0.07591	0.96	-0.24556	0.96	-0.12083	0.96	-0.1348	0.86	2.28524
		0.97	-0.52204	0.97	0.04793	0.97	-0.25153	0.97	-0.15397	0.97	-0.13426	0.87	2.19382
		0.98	-0.59585	0.98	0.01387	0.98	-0.25812	0.98	-0.18707	0.98	-0.13403	0.88	2.07552
		0.99	-0.67476	0.99	-0.02554	0.99	-0.26519	0.99	-0.21903	0.99	-0.13417	0.89	1.92641
		1	-0.75658	1	-0.06931	1	-0.27258	1	-0.24874	1	-0.13472	0.9	1.75203
		1.01	-0.83895	1.01	-0.11628	1.01	-0.28013	1.01	-0.27515	1.01	-0.13572	0.91	1.5516
		1.02	-0.91941	1.02	-0.1651	1.02	-0.28765	1.02	-0.29732	1.02	-0.13717	0.92	1.32808
		1.03	-0.99543	1.03	-0.21427	1.03	-0.29497	1.03	-0.3144	1.03	-0.13906	0.93	1.08468
		1.04	-1.06449	1.04	-0.26215	1.04	-0.30192	1.04	-0.32573	1.04	-0.14139	0.94	0.82269
		1.05	-1.1242	1.05	-0.30701	1.05	-0.30833	1.05	-0.33082	1.05	-0.14412	0.95	0.54755
		1.06	-1.17228	1.06	-0.34708	1.06	-0.31405	1.06	-0.32941	1.06	-0.1472	0.96	0.26121
		1.07	-1.20669	1.07	-0.38058	1.07	-0.31897	1.07	-0.32141	1.07	-0.15057	0.97	-0.03128
		1.08	-1.22567	1.08	-0.40574	1.08	-0.32298	1.08	-0.30701	1.08	-0.15415	0.98	-0.32636
		1.09	-1.22779	1.09	-0.42089	1.09	-0.32602	1.09	-0.2866	1.09	-0.15788	0.99	-0.61961
		1.1	-1.21197	1.1	-0.42447	1.1	-0.32806	1.1	-0.2608	1.1	-0.16167	1	-0.90748
		1.11	-1.17754	1.11	-0.4151	1.11	-0.3291	1.11	-0.23041	1.11	-0.16542	1.01	-1.18449
		1.12	-1.12427	1.12	-0.39159	1.12	-0.32918	1.12	-0.19645	1.12	-0.16906	1.02	-1.44846
		1.13	-1.05235	1.13	-0.35301	1.13	-0.32837	1.13	-0.16006	1.13	-0.17251	1.03	-1.69408
		1.14	-0.9624	1.14	-0.29869	1.14	-0.32676	1.14	-0.1225	1.14	-0.17569	1.04	-1.91884
		1.15	-0.85546	1.15	-0.22828	1.15	-0.32449	1.15	-0.08511	1.15	-0.17853	1.05	-2.12002
		1.16	-0.73295	1.16	-0.14173	1.16	-0.32172	1.16	-0.04924	1.16	-0.18098	1.06	-2.29306
		1.17	-0.59666	1.17	-0.03937	1.17	-0.31862	1.17	-0.01625	1.17	-0.18299	1.07	-2.43914
		1.18	-0.44869	1.18	0.07816	1.18	-0.31538	1.18	0.01259	1.18	-0.18454	1.08	-2.55196
		1.19	-0.29139	1.19	0.20988	1.19	-0.3122	1.19	0.0361	1.19	-0.18561	1.09	-2.63468
		1.2	-0.12731	1.2	0.35444	1.2	-0.30926	1.2	0.05326	1.2	-0.18621	1.1	-2.6843
		1.21	0.04086	1.21	0.51021	1.21	-0.30677	1.21	0.06327	1.21	-0.18637	1.11	-2.7012
		1.22	0.21038	1.22	0.67526	1.22	-0.30488	1.22	0.06551	1.22	-0.18611	1.12	-2.68746
		1.23	0.37851	1.23	0.8474	1.23	-0.30377	1.23	0.05965	1.23	-0.18549	1.13	-2.64056
		1.24	0.54255	1.24	1.02422	1.24	-0.30355	1.24	0.04563	1.24	-0.18457	1.14	-2.56632
		1.25	0.69998	1.25	1.20314	1.25	-0.30433	1.25	0.02367	1.25	-0.18342	1.15	-2.46294
		1.26	0.84841	1.26	1.38146	1.26	-0.30618	1.26	-0.00574	1.26	-0.18212	1.16	-2.33548
		1.27	0.98574	1.27	1.55639	1.27	-0.30911	1.27	-0.04182	1.27	-0.18077	1.17	-2.18574
		1.28	1.11011	1.28	1.72517	1.28	-0.31313	1.28	-0.08352	1.28	-0.17944	1.18	-2.01632
		1.29	1.22001	1.29	1.88503	1.29	-0.31818	1.29	-0.12957	1.29	-0.17823	1.19	-1.83198
		1.3	1.31424	1.3	2.03333	1.3	-0.32418	1.3	-0.17853	1.3	-0.17722	1.2	-1.63402
		1.31	1.39195	1.31	2.16758	1.31	-0.33101	1.31	-0.22877	1.31	-0.17649	1.21	-1.4279
		1.32	1.45265	1.32	2.2855	1.32	-0.33851	1.32	-0.2786	1.32	-0.17611	1.22	-1.21616
		1.33	1.49617	1.33	2.38505	1.33	-0.34652	1.33	-0.32626	1.33	-0.17612	1.23	-1.00271
		1.34	1.52266	1.34	2.4645	1.34	-0.35483	1.34	-0.37003	1.34	-0.17659	1.24	-0.79063
		1.35	1.53257	1.35	2.52245	1.35	-0.36323	1.35	-0.40824	1.35	-0.17752	1.25	-0.58358
		1.36	1.5266	1.36	2.55787	1.36	-0.37151	1.36	-0.43939	1.36	-0.17894	1.26	-0.38364
		1.37	1.50565	1.37	2.57012	1.37	-0.37945	1.37	-0.46214	1.37	-0.18083	1.27	-0.19487
		1.38	1.47077	1.38	2.55893	1.38	-0.38685	1.38	-0.47544	1.38	-0.18318	1.28	-0.01826
		1.39	1.42314	1.39	2.52447	1.39	-0.39352	1.39	-0.4785	1.39	-0.18594	1.29	0.14342
		1.4	1.364	1.4	2.46729	1.4	-0.39928	1.4	-0.47086	1.4	-0.18907	1.3	0.28842
		1.41	1.29458	1.41	2.38832	1.41	-0.40401	1.41	-0.45246	1.41	-0.1925	1.31	0.41663
		1.42	1.21609	1.42	2.28887	1.42	-0.4076	1.42	-0.42358	1.42	-0.19615	1.32	0.52475
		1.43	1.12965	1.43	2.17058	1.43	-0.40999	1.43	-0.38489	1.43	-0.19994	1.33	0.61502
		1.44	1.03629	1.44	2.03537	1.44	-0.41115	1.44	-0.33745	1.44	-0.20378	1.34	0.68482
		1.45	0.93686	1.45	1.88546	1.45	-0.41111	1.45	-0.28265	1.45	-0.20758	1.35	0.73584
		1.46	0.8321	1.46	1.72323	1.46	-0.40992	1.46	-0.22222	1.46	-0.21124	1.36	0.7681
		1.47	0.72255	1.47	1.55126	1.47	-0.4077	1.47	-0.15817	1.47	-0.21469	1.37	0.78141
		1.48	0.60862	1.48	1.3722	1.48	-0.40459	1.48	-0.09269	1.48	-0.21784	1.38	0.77849
		1.49	0.49053	1.49	1.18878	1.49	-0.40075	1.49	-0.02817	1.49	-0.22062	1.39	0.75758
		1.5	0.36842	1.5	1.00368	1.5	-0.39639	1.5	0.03296	1.5	-0.22297	1.4	0.72246
		1.51	0.2423	1.51	0.81957	1.51	-0.39174	1.51	0.08826	1.51	-0.22486	1.41	0.67282
		1.52	0.11215	1.52	0.63895	1.52	-0.38703	1.52	0.13539	1.52	-0.22625	1.42	0.6105
		1.53	-0.02207	1.53	0.46421	1.53	-0.38251	1.53	0.17219	1.53	-0.22714	1.43	0.537
		1.54	-0.16038	1.54	0.29749	1.54	-0.37841	1.54	0.19674	1.54	-0.22753	1.44	0.45267
		1.55	-0.30267	1.55	0.14072	1.55	-0.37496	1.55	0.20751	1.55	-0.22744	1.45	0.35994
		1.56	-0.4487	1.56	-0.00448	1.56	-0.37237	1.56	0.20333	1.56	-0.22692	1.46	0.25873
		1.57	-0.59804	1.57	-0.13675	1.57	-0.37082	1.57	0.18357	1.57	-0.22602	1.47	0.15101
		1.58	-0.75002	1.58	-0.25509	1.58	-0.37045	1.58	0.1481	1.58	-0.22481	1.48	0.03733
		1.59	-0.90367	1.59	-0.35878	1.59	-0.37136	1.59	0.0974	1.59	-0.22337	1.49	-0.08145
		1.6	-1.05771	1.6	-0.44745	1.6	-0.37363	1.6	0.03252	1.6	-0.22179	1.5	-0.20427
		1.61	-1.21054	1.61	-0.52106	1.61	-0.37725	1.61	-0.04484	1.61	-0.22015	1.51	-0.33094
		1.62	-1.36019	1.62	-0.57986	1.62	-0.38221	1.62	-0.13241	1.62	-0.21856	1.52	-0.46033
		1.63	-1.50437	1.63	-0.62438	1.63	-0.3884	1.63	-0.22733	1.63	-0.2171	1.53	-0.59219
		1.64	-1.64045	1.64	-0.65542	1.64	-0.39572	1.64	-0.3262	1.64	-0.21587	1.54	-0.72578
		1.65	-1.76552	1.65	-0.67399	1.65	-0.40398	1.65	-0.42516	1.65	-0.21494	1.55	-0.86061
		1.66	-1.8764	1.66	-0.68131	1.66	-0.41299	1.66	-0.51999	1.66	-0.21439	1.56	-0.99608
		1.67	-1.96976	1.67	-0.67873	1.67	-0.4225	1.67	-0.60614	1.67	-0.21428	1.57	-1.13157
		1.68	-2.0421	1.68	-0.66773	1.68	-0.43225	1.68	-0.67888	1.68	-0.21464	1.58	-1.2663
		1.69	-2.08993	1.69	-0.64983	1.69	-0.44199	1.69	-0.73344	1.69	-0.21551	1.59	-1.39958
		1.7	-2.1098	1.7	-0.6266	1.7	-0.45142	1.7	-0.76507	1.7	-0.2169	1.6	-1.53041
		1.71	-2.0984	1.71	-0.59956	1.71	-0.4603	1.71	-0.76923	1.71	-0.21879	1.61	-1.65776
		1.72	-2.05269	1.72	-0.57021	1.72	-0.46835	1.72	-0.74168	1.72	-0.22116	1.62	-1.78075
		1.73	-1.96998	1.73	-0.53993	1.73	-0.47535	1.73	-0.67863	1.73	-0.22398	1.63	-1.8975
		1.74	-1.84803	1.74	-0.50999	1.74	-0.48112	1.74	-0.57685	1.74	-0.22717	1.64	-2.00754
		1.75	-1.68515	1.75	-0.48151	1.75	-0.48548	1.75	-0.43378	1.75	-0.23067	1.65	-2.10838
		1.76	-1.48029	1.76	-0.45542	1.76	-0.48835	1.76	-0.24763	1.76	-0.23441	1.66	-2.19934
		1.77	-1.2331	1.77	-0.43248	1.77	-0.48965	1.77	-0.01747	1.77	-0.23827	1.67	-2.27856
		1.78	-0.94402	1.78	-0.41326	1.78	-0.48939	1.78	0.25672	1.78	-0.24219	1.68	-2.34404
		1.79	-0.61428	1.79	-0.3981	1.79	-0.48763	1.79	0.57397	1.79	-0.24604	1.69	-2.39558
		1.8	-0.24598	1.8	-0.38716	1.8	-0.48447	1.8	0.93237	1.8	-0.24974	1.7	-2.42926
		1.81	0.15795	1.81	-0.3804	1.81	-0.48006	1.81	1.329	1.81	-0.2532	1.71	-2.4464
		1.82	0.59375	1.82	-0.37761	1.82	-0.47463	1.82	1.75998	1.82	-0.25633	1.72	-2.44378
		1.83	1.05685	1.83	-0.37841	1.83	-0.46841	1.83	2.22054	1.83	-0.25907	1.73	-2.42142
		1.84	1.54194	1.84	-0.38227	1.84	-0.46168	1.84	2.70508	1.84	-0.26134	1.74	-2.37878
		1.85	2.04306	1.85	-0.38855	1.85	-0.45474	1.85	3.20725	1.85	-0.26311	1.75	-2.31384
		1.86	2.55368	1.86	-0.39653	1.86	-0.44792	1.86	3.72009	1.86	-0.26435	1.76	-2.22898
		1.87	3.06681	1.87	-0.40541	1.87	-0.44152	1.87	4.23614	1.87	-0.26505	1.77	-2.1211
		1.88	3.57514	1.88	-0.41437	1.88	-0.43586	1.88	4.7476	1.88	-0.26522	1.78	-1.99364
		1.89	4.0712	1.89	-0.42258	1.89	-0.43121	1.89	5.2465	1.89	-0.26489	1.79	-1.84591
		1.9	4.54747	1.9	-0.42924	1.9	-0.42784	1.9	5.72483	1.9	-0.2641	1.8	-1.67946
		1.91	4.99656	1.91	-0.43359	1.91	-0.42596	1.91	6.17474	1.91	-0.26291	1.81	-1.49673
		1.92	5.41137	1.92	-0.43494	1.92	-0.42573	1.92	6.58872	1.92	-0.2614	1.82	-1.2979
		1.93	5.78522	1.93	-0.4327	1.93	-0.42726	1.93	6.95971	1.93	-0.25965	1.83	-1.08724
		1.94	6.11202	1.94	-0.42638	1.94	-0.43061	1.94	7.2813	1.94	-0.25776	1.84	-0.86575
		1.95	6.38641	1.95	-0.41564	1.95	-0.43574	1.95	7.54787	1.95	-0.25582	1.85	-0.63718
		1.96	6.60385	1.96	-0.40023	1.96	-0.44259	1.96	7.75469	1.96	-0.25394	1.86	-0.40412
		1.97	6.76077	1.97	-0.38006	1.97	-0.45101	1.97	7.89807	1.97	-0.25222	1.87	-0.16977
		1.98	6.85462	1.98	-0.35516	1.98	-0.46079	1.98	7.97538	1.98	-0.25075	1.88	0.06298
		1.99	6.88394	1.99	-0.32569	1.99	-0.47167	1.99	7.98518	1.99	-0.24961	1.89	0.29026
		2	6.8484	2	-0.29196	2	-0.48336	2	7.9272	2	-0.24888	1.9	0.50994
		2.01	6.74883	2.01	-0.25434	2.01	-0.49552	2.01	7.80239	2.01	-0.24862	1.91	0.71827
		2.02	6.58718	2.02	-0.21333	2.02	-0.50778	2.02	7.61286	2.02	-0.24889	1.92	0.9129
		2.03	6.3665	2.03	-0.16951	2.03	-0.51976	2.03	7.36187	2.03	-0.24969	1.93	1.09184
		2.04	6.09084	2.04	-0.1235	2.04	-0.5311	2.04	7.05372	2.04	-0.25105	1.94	1.25139
		2.05	5.7652	2.05	-0.07597	2.05	-0.54144	2.05	6.69371	2.05	-0.25294	1.95	1.39225
		2.06	5.39543	2.06	-0.0276	2.06	-0.55044	2.06	6.28797	2.06	-0.25535	1.96	1.51
		2.07	4.98805	2.07	0.02092	2.07	-0.55782	2.07	5.84334	2.07	-0.25822	1.97	1.60645
		2.08	4.55013	2.08	0.06891	2.08	-0.56333	2.08	5.36725	2.08	-0.2615	1.98	1.67979
		2.09	4.08917	2.09	0.11576	2.09	-0.56681	2.09	4.86753	2.09	-0.2651	1.99	1.72999
		2.1	3.61287	2.1	0.1609	2.1	-0.56813	2.1	4.35222	2.1	-0.26894	2	1.75899
		2.11	3.129	2.11	0.20381	2.11	-0.56727	2.11	3.82946	2.11	-0.27291	2.01	1.76494
		2.12	2.64526	2.12	0.24407	2.12	-0.56427	2.12	3.30726	2.12	-0.27692	2.02	1.75231
		2.13	2.16905	2.13	0.28135	2.13	-0.55927	2.13	2.79338	2.13	-0.28086	2.03	1.72041
		2.14	1.70737	2.14	0.31539	2.14	-0.55244	2.14	2.29512	2.14	-0.28462	2.04	1.67284
		2.15	1.26664	2.15	0.34604	2.15	-0.54407	2.15	1.81924	2.15	-0.28812	2.05	1.61154
		2.16	0.85263	2.16	0.37325	2.16	-0.53448	2.16	1.37178	2.16	-0.29125	2.06	1.53867
		2.17	0.47029	2.17	0.39703	2.17	-0.52406	2.17	0.95798	2.17	-0.29396	2.07	1.45785
		2.18	0.12369	2.18	0.41748	2.18	-0.51323	2.18	0.58216	2.18	-0.29616	2.08	1.37086
		2.19	-0.18402	2.19	0.4348	2.19	-0.50245	2.19	0.24772	2.19	-0.29782	2.09	1.28134
		2.2	-0.45069	2.2	0.4492	2.2	-0.49218	2.2	-0.04299	2.2	-0.29891	2.1	1.1917
		2.21	-0.67514	2.21	0.46097	2.21	-0.48286	2.21	-0.28859	2.21	-0.29943	2.11	1.10469
		2.22	-0.8572	2.22	0.47041	2.22	-0.47494	2.22	-0.48875	2.22	-0.29937	2.12	1.02241
		2.23	-0.99761	2.23	0.47784	2.23	-0.46881	2.23	-0.64409	2.23	-0.29878	2.13	0.94773
		2.24	-1.09802	2.24	0.4836	2.24	-0.4648	2.24	-0.75616	2.24	-0.29771	2.14	0.88135
		2.25	-1.16088	2.25	0.488	2.25	-0.46319	2.25	-0.82734	2.25	-0.29621	2.15	0.82609
		2.26	-1.18935	2.26	0.49131	2.26	-0.46416	2.26	-0.86077	2.26	-0.29438	2.16	0.78184
		2.27	-1.18718	2.27	0.49379	2.27	-0.46783	2.27	-0.86023	2.27	-0.2923	2.17	0.74977
		2.28	-1.15861	2.28	0.49564	2.28	-0.47419	2.28	-0.83001	2.28	-0.29007	2.18	0.73028
		2.29	-1.10823	2.29	0.497	2.29	-0.48317	2.29	-0.77479	2.29	-0.28781	2.19	0.72221
		2.3	-1.04083	2.3	0.49794	2.3	-0.49455	2.3	-0.69949	2.3	-0.28561	2.2	0.72659
		2.31	-0.96128	2.31	0.4985	2.31	-0.50806	2.31	-0.60917	2.31	-0.2836	2.21	0.74066
		2.32	-0.8744	2.32	0.49861	2.32	-0.52332	2.32	-0.50884	2.32	-0.28186	2.22	0.76426
		2.33	-0.78482	2.33	0.49818	2.33	-0.53989	2.33	-0.40337	2.33	-0.28049	2.23	0.79503
		2.34	-0.69688	2.34	0.49704	2.34	-0.55724	2.34	-0.29739	2.34	-0.27957	2.24	0.83119
		2.35	-0.61453	2.35	0.49497	2.35	-0.57481	2.35	-0.19512	2.35	-0.27916	2.25	0.87073
		2.36	-0.54124	2.36	0.49172	2.36	-0.59202	2.36	-0.10032	2.36	-0.27931	2.26	0.91122
		2.37	-0.47993	2.37	0.48701	2.37	-0.60826	2.37	-0.01623	2.37	-0.28004	2.27	0.95023
		2.38	-0.43291	2.38	0.48054	2.38	-0.62295	2.38	0.05454	2.38	-0.28137	2.28	0.98565
		2.39	-0.40187	2.39	0.472	2.39	-0.63555	2.39	0.11001	2.39	-0.28329	2.29	1.01494
		2.4	-0.38788	2.4	0.46111	2.4	-0.64556	2.4	0.14885	2.4	-0.28575	2.3	1.03594
		2.41	-0.39135	2.41	0.44759	2.41	-0.65256	2.41	0.1704	2.41	-0.2887	2.31	1.04724
		2.42	-0.4121	2.42	0.4312	2.42	-0.65626	2.42	0.17464	2.42	-0.29208	2.32	1.04582
		2.43	-0.44942	2.43	0.41176	2.43	-0.65643	2.43	0.16216	2.43	-0.29581	2.33	1.03199
		2.44	-0.50205	2.44	0.38915	2.44	-0.653	2.44	0.13408	2.44	-0.29978	2.34	1.00279
		2.45	-0.56835	2.45	0.3633	2.45	-0.64602	2.45	0.09203	2.45	-0.30389	2.35	0.95893
		2.46	-0.6463	2.46	0.33422	2.46	-0.63568	2.46	0.03804	2.46	-0.30803	2.36	0.89947
		2.47	-0.73364	2.47	0.30201	2.47	-0.6223	2.47	-0.02555	2.47	-0.31209	2.37	0.82401
		2.48	-0.82792	2.48	0.26683	2.48	-0.60634	2.48	-0.09614	2.48	-0.31595	2.38	0.73427
		2.49	-0.92663	2.49	0.22893	2.49	-0.58837	2.49	-0.17103	2.49	-0.31951	2.39	0.62872
		2.5	-1.02726	2.5	0.18863	2.5	-0.56907	2.5	-0.24747	2.5	-0.32268	2.4	0.51073
		2.51	-1.1274	2.51	0.14632	2.51	-0.5492	2.51	-0.32275	2.51	-0.32538	2.41	0.38016
		2.52	-1.22478	2.52	0.10245	2.52	-0.52958	2.52	-0.39432	2.52	-0.32753	2.42	0.23937
		2.53	-1.31739	2.53	0.05753	2.53	-0.51106	2.53	-0.45984	2.53	-0.3291	2.43	0.09014
		2.54	-1.4035	2.54	0.01209	2.54	-0.49449	2.54	-0.51727	2.54	-0.33005	2.44	-0.06595
		2.55	-1.48167	2.55	-0.03331	2.55	-0.48068	2.55	-0.5649	2.55	-0.33037	2.45	-0.22621
		2.56	-1.55086	2.56	-0.07808	2.56	-0.4704	2.56	-0.60142	2.56	-0.33009	2.46	-0.38894
		2.57	-1.61032	2.57	-0.12167	2.57	-0.46428	2.57	-0.62596	2.57	-0.32922	2.47	-0.55172
		2.58	-1.65972	2.58	-0.16351	2.58	-0.46286	2.58	-0.63805	2.58	-0.32784	2.48	-0.71253
		2.59	-1.699	2.59	-0.2031	2.59	-0.46648	2.59	-0.63769	2.59	-0.32601	2.49	-0.86926
		2.6	-1.72844	2.6	-0.23998	2.6	-0.4753	2.6	-0.62529	2.6	-0.32383	2.5	-1.02052
		2.61	-1.74857	2.61	-0.27373	2.61	-0.48928	2.61	-0.60165	2.61	-0.32138	2.51	-1.16377
		2.62	-1.76011	2.62	-0.30403	2.62	-0.50813	2.62	-0.56795	2.62	-0.31878	2.52	-1.29877
		2.63	-1.76395	2.63	-0.33063	2.63	-0.53132	2.63	-0.52565	2.63	-0.31616	2.53	-1.42319
		2.64	-1.76105	2.64	-0.35337	2.64	-0.55807	2.64	-0.47648	2.64	-0.31361	2.54	-1.53702
		2.65	-1.7524	2.65	-0.37217	2.65	-0.58736	2.65	-0.42235	2.65	-0.31127	2.55	-1.63941
		2.66	-1.73893	2.66	-0.38707	2.66	-0.61792	2.66	-0.36529	2.66	-0.30923	2.56	-1.72954
		2.67	-1.72147	2.67	-0.39818	2.67	-0.64827	2.67	-0.30737	2.67	-0.3076	2.57	-1.80855
		2.68	-1.7007	2.68	-0.40571	2.68	-0.67673	2.68	-0.25064	2.68	-0.30646	2.58	-1.87462
		2.69	-1.67709	2.69	-0.40996	2.69	-0.70146	2.69	-0.19705	2.69	-0.30588	2.59	-1.93008
		2.7	-1.65086	2.7	-0.41129	2.7	-0.72047	2.7	-0.14841	2.7	-0.3059	2.6	-1.97427
		2.71	-1.62195	2.71	-0.41013	2.71	-0.73174	2.71	-0.10629	2.71	-0.30657	2.61	-2.00838
		2.72	-1.59005	2.72	-0.40695	2.72	-0.73317	2.72	-0.07202	2.72	-0.30788	2.62	-2.03336
		2.73	-1.55455	2.73	-0.40229	2.73	-0.7227	2.73	-0.04664	2.73	-0.30981	2.63	-2.04934
		2.74	-1.51456	2.74	-0.39668	2.74	-0.69836	2.74	-0.03084	2.74	-0.31234	2.64	-2.05822
		2.75	-1.46897	2.75	-0.39067	2.75	-0.65829	2.75	-0.02499	2.75	-0.3154	2.65	-2.05978
		2.76	-1.41647	2.76	-0.3848	2.76	-0.60084	2.76	-0.02909	2.76	-0.31893	2.66	-2.0557
		2.77	-1.35559	2.77	-0.37957	2.77	-0.52461	2.77	-0.04282	2.77	-0.32281	2.67	-2.04622
		2.78	-1.28479	2.78	-0.37546	2.78	-0.42847	2.78	-0.06553	2.78	-0.32696	2.68	-2.032
		2.79	-1.20249	2.79	-0.3729	2.79	-0.31166	2.79	-0.09628	2.79	-0.33125	2.69	-2.01372
		2.8	-1.10718	2.8	-0.37222	2.8	-0.17379	2.8	-0.13389	2.8	-0.33557	2.7	-1.99109
		2.81	-0.99746	2.81	-0.37372	2.81	-0.0149	2.81	-0.17693	2.81	-0.33979	2.71	-1.96483
		2.82	-0.87216	2.82	-0.37759	2.82	0.16455	2.82	-0.22385	2.82	-0.3438	2.72	-1.93438
		2.83	-0.73035	2.83	-0.38392	2.83	0.36363	2.83	-0.27299	2.83	-0.34747	2.73	-1.89978
		2.84	-0.57148	2.84	-0.39273	2.84	0.58096	2.84	-0.32263	2.84	-0.35071	2.74	-1.86063
		2.85	-0.39537	2.85	-0.40394	2.85	0.81471	2.85	-0.37108	2.85	-0.35343	2.75	-1.81612
		2.86	-0.2023	2.86	-0.41738	2.86	1.06261	2.86	-0.41671	2.86	-0.35556	2.76	-1.76627
		2.87	0.00696	2.87	-0.43278	2.87	1.322	2.87	-0.45803	2.87	-0.35705	2.77	-1.7094
		2.88	0.23114	2.88	-0.44983	2.88	1.58985	2.88	-0.4937	2.88	-0.35787	2.78	-1.64583
		2.89	0.46846	2.89	-0.46809	2.89	1.8628	2.89	-0.52261	2.89	-0.35801	2.79	-1.57424
		2.9	0.71665	2.9	-0.48713	2.9	2.13725	2.9	-0.5439	2.9	-0.35748	2.8	-1.49418
		2.91	0.97294	2.91	-0.50642	2.91	2.40941	2.91	-0.55698	2.91	-0.35633	2.81	-1.40548
		2.92	1.23415	2.92	-0.52544	2.92	2.67536	2.92	-0.56155	2.92	-0.35462	2.82	-1.30683
		2.93	1.49673	2.93	-0.54363	2.93	2.93114	2.93	-0.55759	2.93	-0.35242	2.83	-1.19929
		2.94	1.7568	2.94	-0.56044	2.94	3.17283	2.94	-0.54541	2.94	-0.34984	2.84	-1.08154
		2.95	2.01029	2.95	-0.57532	2.95	3.39661	2.95	-0.52554	2.95	-0.34698	2.85	-0.95488
		2.96	2.25299	2.96	-0.58779	2.96	3.59889	2.96	-0.49882	2.96	-0.34397	2.86	-0.81937
		2.97	2.48068	2.97	-0.59738	2.97	3.77634	2.97	-0.46628	2.97	-0.34092	2.87	-0.67568
		2.98	2.6892	2.98	-0.60369	2.98	3.92595	2.98	-0.42914	2.98	-0.33798	2.88	-0.52541
		2.99	2.87459	2.99	-0.60639	2.99	4.04517	2.99	-0.38876	2.99	-0.33526	2.89	-0.36903
		3	3.03319	3	-0.60522	3	4.13188	3	-0.34661	3	-0.33287	2.9	-0.20891
		3.01	3.16171	3.01	-0.60002	3.01	4.18452	3.01	-0.30417	3.01	-0.33094	2.91	-0.04643
		3.02	3.25738	3.02	-0.59072	3.02	4.20207	3.02	-0.26293	3.02	-0.32954	2.92	0.1162
		3.03	3.31797	3.03	-0.57732	3.03	4.18408	3.03	-0.22433	3.03	-0.32876	2.93	0.27698
		3.04	3.34189	3.04	-0.55995	3.04	4.13074	3.04	-0.18968	3.04	-0.32865	2.94	0.43326
		3.05	3.32826	3.05	-0.53881	3.05	4.04279	3.05	-0.16016	3.05	-0.32923	2.95	0.58344
		3.06	3.27691	3.06	-0.51418	3.06	3.92162	3.06	-0.13675	3.06	-0.33052	2.96	0.72386
		3.07	3.18842	3.07	-0.48644	3.07	3.76913	3.07	-0.12021	3.07	-0.33249	2.97	0.85354
		3.08	3.0641	3.08	-0.45602	3.08	3.58778	3.08	-0.11107	3.08	-0.33511	2.98	0.96943
		3.09	2.90602	3.09	-0.42342	3.09	3.38051	3.09	-0.10958	3.09	-0.33832	2.99	1.06958
		3.1	2.7169	3.1	-0.38918	3.1	3.15067	3.1	-0.11575	3.1	-0.34202	3	1.15305
		3.11	2.50011	3.11	-0.35389	3.11	2.90196	3.11	-0.1293	3.11	-0.34612	3.01	1.21616
		3.12	2.25955	3.12	-0.31813	3.12	2.63839	3.12	-0.14973	3.12	-0.3505	3.02	1.26039
		3.13	1.99961	3.13	-0.28251	3.13	2.36413	3.13	-0.17629	3.13	-0.35504	3.03	1.28208
		3.14	1.72503	3.14	-0.24763	3.14	2.08349	3.14	-0.20803	3.14	-0.3596	3.04	1.28277
		3.15	1.44081	3.15	-0.21405	3.15	1.80082	3.15	-0.24383	3.15	-0.36405	3.05	1.26158
		3.16	1.15208	3.16	-0.1823	3.16	1.52037	3.16	-0.28244	3.16	-0.36826	3.06	1.21817
		3.17	0.864	3.17	-0.15286	3.17	1.24629	3.17	-0.32253	3.17	-0.37211	3.07	1.15516
		3.18	0.5816	3.18	-0.12615	3.18	0.9825	3.18	-0.36273	3.18	-0.37548	3.08	1.07046
		3.19	0.30973	3.19	-0.10252	3.19	0.73261	3.19	-0.40166	3.19	-0.37827	3.09	0.96873
		3.2	0.05286	3.2	-0.08224	3.2	0.4999	3.2	-0.43801	3.2	-0.38041	3.1	0.84974
		3.21	-0.18495	3.21	-0.0655	3.21	0.28721	3.21	-0.47055	3.21	-0.38185	3.11	0.71659
		3.22	-0.40016	3.22	-0.05241	3.22	0.09692	3.22	-0.49821	3.22	-0.38255	3.12	0.57163
		3.23	-0.58984	3.23	-0.04299	3.23	-0.06908	3.23	-0.52008	3.23	-0.3825	3.13	0.41684
		3.24	-0.75171	3.24	-0.03716	3.24	-0.20942	3.24	-0.53545	3.24	-0.38173	3.14	0.25586
		3.25	-0.88419	3.25	-0.03476	3.25	-0.32329	3.25	-0.54385	3.25	-0.38027	3.15	0.09081
		3.26	-0.98642	3.26	-0.03558	3.26	-0.41038	3.26	-0.54503	3.26	-0.37819	3.16	-0.07494
		3.27	-1.05827	3.27	-0.03932	3.27	-0.47092	3.27	-0.53901	3.27	-0.37559	3.17	-0.23872
		3.28	-1.1003	3.28	-0.0456	3.28	-0.50565	3.28	-0.52604	3.28	-0.37256	3.18	-0.39756
		3.29	-1.11375	3.29	-0.05402	3.29	-0.51575	3.29	-0.50663	3.29	-0.36922	3.19	-0.54943
		3.3	-1.10047	3.3	-0.06412	3.3	-0.50283	3.3	-0.48149	3.3	-0.36572	3.2	-0.69073
		3.31	-1.06286	3.31	-0.07541	3.31	-0.46888	3.31	-0.45153	3.31	-0.36219	3.21	-0.8209
		3.32	-1.00381	3.32	-0.08739	3.32	-0.41619	3.32	-0.41781	3.32	-0.35877	3.22	-0.93651
		3.33	-0.92655	3.33	-0.09956	3.33	-0.3473	3.33	-0.38154	3.33	-0.35559	3.23	-1.03722
		3.34	-0.83461	3.34	-0.11142	3.34	-0.26492	3.34	-0.344	3.34	-0.35279	3.24	-1.12164
		3.35	-0.7317	3.35	-0.12248	3.35	-0.17189	3.35	-0.30651	3.35	-0.35049	3.25	-1.18822
		3.36	-0.62157	3.36	-0.1323	3.36	-0.07109	3.36	-0.2704	3.36	-0.34879	3.26	-1.23843
		3.37	-0.50796	3.37	-0.14046	3.37	0.03463	3.37	-0.23694	3.37	-0.34777	3.27	-1.26928
		3.38	-0.39444	3.38	-0.14662	3.38	0.1425	3.38	-0.2073	3.38	-0.34748	3.28	-1.28407
		3.39	-0.28437	3.39	-0.15046	3.39	0.24989	3.39	-0.18254	3.39	-0.34797	3.29	-1.28165
		3.4	-0.18079	3.4	-0.15176	3.4	0.35436	3.4	-0.16353	3.4	-0.34923	3.3	-1.26371
		3.41	-0.08634	3.41	-0.15033	3.41	0.45374	3.41	-0.15096	3.41	-0.35126	3.31	-1.23176
		3.42	-0.00321	3.42	-0.14608	3.42	0.54609	3.42	-0.14528	3.42	-0.354	3.32	-1.18614
		3.43	0.06687	3.43	-0.13898	3.43	0.62979	3.43	-0.14673	3.43	-0.35739	3.33	-1.12998
		3.44	0.12271	3.44	-0.12907	3.44	0.70357	3.44	-0.15528	3.44	-0.36133	3.34	-1.06355
		3.45	0.16363	3.45	-0.11647	3.45	0.76644	3.45	-0.17067	3.45	-0.36571	3.35	-0.98981
		3.46	0.18948	3.46	-0.10136	3.46	0.81778	3.46	-0.19239	3.46	-0.37041	3.36	-0.91008
		3.47	0.20059	3.47	-0.08397	3.47	0.85726	3.47	-0.21972	3.47	-0.37528	3.37	-0.82626
		3.48	0.19773	3.48	-0.06459	3.48	0.88488	3.48	-0.25175	3.48	-0.38017	3.38	-0.74016
		3.49	0.1821	3.49	-0.04357	3.49	0.90092	3.49	-0.28739	3.49	-0.38495	3.39	-0.6533
		3.5	0.15523	3.5	-0.02127	3.5	0.90587	3.5	-0.32542	3.5	-0.38946	3.4	-0.56714
		3.51	0.11889	3.51	0.00188	3.51	0.90049	3.51	-0.36455	3.51	-0.39356	3.41	-0.48308
		3.52	0.07505	3.52	0.02547	3.52	0.88567	3.52	-0.40342	3.52	-0.39714	3.42	-0.40205
		3.53	0.02581	3.53	0.04905	3.53	0.86246	3.53	-0.44069	3.53	-0.40008	3.43	-0.32488
		3.54	-0.02675	3.54	0.07218	3.54	0.83199	3.54	-0.47506	3.54	-0.40229	3.44	-0.25246
		3.55	-0.0806	3.55	0.09443	3.55	0.79544	3.55	-0.50531	3.55	-0.40373	3.45	-0.18464
		3.56	-0.13384	3.56	0.11539	3.56	0.75398	3.56	-0.53037	3.56	-0.40433	3.46	-0.12243
		3.57	-0.18478	3.57	0.13466	3.57	0.70878	3.57	-0.54933	3.57	-0.40411	3.47	-0.06502
		3.58	-0.23203	3.58	0.15188	3.58	0.6609	3.58	-0.56149	3.58	-0.40308	3.48	-0.01271
		3.59	-0.2745	3.59	0.16673	3.59	0.61135	3.59	-0.56637	3.59	-0.40128	3.49	0.03499
		3.6	-0.31145	3.6	0.17893	3.6	0.56098	3.6	-0.56374	3.6	-0.39879	3.5	0.07862
		3.61	-0.34254	3.61	0.18825	3.61	0.51052	3.61	-0.55363	3.61	-0.39571	3.51	0.11835
		3.62	-0.36781	3.62	0.19453	3.62	0.46052	3.62	-0.53634	3.62	-0.39215	3.52	0.15515
		3.63	-0.3877	3.63	0.19763	3.63	0.4114	3.63	-0.51241	3.63	-0.38825	3.53	0.18918
		3.64	-0.40299	3.64	0.1975	3.64	0.36341	3.64	-0.48263	3.64	-0.38416	3.54	0.22123
		3.65	-0.4148	3.65	0.19413	3.65	0.31663	3.65	-0.44798	3.65	-0.38004	3.55	0.25162
		3.66	-0.42453	3.66	0.18756	3.66	0.27102	3.66	-0.40965	3.66	-0.37603	3.56	0.28069
		3.67	-0.4338	3.67	0.17791	3.67	0.2264	3.67	-0.36897	3.67	-0.37229	3.57	0.30874
		3.68	-0.44437	3.68	0.16531	3.68	0.18251	3.68	-0.32738	3.68	-0.36898	3.58	0.3357
		3.69	-0.4581	3.69	0.14998	3.69	0.13899	3.69	-0.28637	3.69	-0.36621	3.59	0.36165
		3.7	-0.47685	3.7	0.13215	3.7	0.09543	3.7	-0.24743	3.7	-0.36412	3.6	0.38622
		3.71	-0.50237	3.71	0.11211	3.71	0.05142	3.71	-0.21203	3.71	-0.36278	3.61	0.40907
		3.72	-0.53628	3.72	0.09016	3.72	0.00654	3.72	-0.18154	3.72	-0.36227	3.62	0.42971
		3.73	-0.57996	3.73	0.06666	3.73	-0.0396	3.73	-0.15716	3.73	-0.36263	3.63	0.44723
		3.74	-0.63448	3.74	0.04195	3.74	-0.08731	3.74	-0.13994	3.74	-0.36386	3.64	0.46127
		3.75	-0.70055	3.75	0.01641	3.75	-0.13682	3.75	-0.13067	3.75	-0.36596	3.65	0.47027
		3.76	-0.77848	3.76	-0.00958	3.76	-0.18825	3.76	-0.12992	3.76	-0.36886	3.66	0.47398
		3.77	-0.86809	3.77	-0.03564	3.77	-0.24159	3.77	-0.13792	3.77	-0.37249	3.67	0.47106
		3.78	-0.96877	3.78	-0.0614	3.78	-0.29672	3.78	-0.15462	3.78	-0.37675	3.68	0.46062
		3.79	-1.07941	3.79	-0.08651	3.79	-0.35334	3.79	-0.17966	3.79	-0.38151	3.69	0.44228
		3.8	-1.19843	3.8	-0.1106	3.8	-0.41102	3.8	-0.21233	3.8	-0.38664	3.7	0.41426
		3.81	-1.3238	3.81	-0.13337	3.81	-0.46921	3.81	-0.25165	3.81	-0.39197	3.71	0.37728
		3.82	-1.45306	3.82	-0.15453	3.82	-0.52719	3.82	-0.29632	3.82	-0.39734	3.72	0.32965
		3.83	-1.58342	3.83	-0.1738	3.83	-0.58416	3.83	-0.34478	3.83	-0.40258	3.73	0.27212
		3.84	-1.71176	3.84	-0.19097	3.84	-0.63919	3.84	-0.39527	3.84	-0.40753	3.74	0.20443
		3.85	-1.83477	3.85	-0.20584	3.85	-0.69131	3.85	-0.44581	3.85	-0.41203	3.75	0.12657
		3.86	-1.94898	3.86	-0.21828	3.86	-0.73945	3.86	-0.49431	3.86	-0.41594	3.76	0.04001
		3.87	-2.05089	3.87	-0.22817	3.87	-0.78258	3.87	-0.53859	3.87	-0.41914	3.77	-0.05577
		3.88	-2.13704	3.88	-0.23546	3.88	-0.81963	3.88	-0.57645	3.88	-0.42152	3.78	-0.15828
		3.89	-2.20412	3.89	-0.24013	3.89	-0.8496	3.89	-0.60575	3.89	-0.42302	3.79	-0.26693
		3.9	-2.24906	3.9	-0.2422	3.9	-0.87154	3.9	-0.62442	3.9	-0.42358	3.8	-0.37968
		3.91	-2.26912	3.91	-0.24174	3.91	-0.88462	3.91	-0.63056	3.91	-0.42321	3.81	-0.49478
		3.92	-2.26199	3.92	-0.23885	3.92	-0.88812	3.92	-0.62249	3.92	-0.42191	3.82	-0.61013
		3.93	-2.22584	3.93	-0.23369	3.93	-0.88149	3.93	-0.5988	3.93	-0.41973	3.83	-0.72373
		3.94	-2.15938	3.94	-0.22642	3.94	-0.86434	3.94	-0.55839	3.94	-0.41677	3.84	-0.8328
		3.95	-2.06195	3.95	-0.21725	3.95	-0.83647	3.95	-0.50049	3.95	-0.41312	3.85	-0.93556
		3.96	-1.9335	3.96	-0.20642	3.96	-0.79788	3.96	-0.42474	3.96	-0.40892	3.86	-1.02938
		3.97	-1.77468	3.97	-0.19419	3.97	-0.7488	3.97	-0.33117	3.97	-0.40432	3.87	-1.11186
		3.98	-1.58676	3.98	-0.18082	3.98	-0.68964	3.98	-0.22021	3.98	-0.39948	3.88	-1.18179
		3.99	-1.37168	3.99	-0.1666	3.99	-0.62104	3.99	-0.09271	3.99	-0.39459	3.89	-1.23531
		4	-1.13198	4	-0.15183	4	-0.54383	4	0.05009	4	-0.38982	3.9	-1.27307
		4.01	-0.8708	4.01	-0.1368	4.01	-0.45901	4.01	0.20654	4.01	-0.38535	3.91	-1.29144
		4.02	-0.59176	4.02	-0.12179	4.02	-0.36775	4.02	0.37467	4.02	-0.38135	3.92	-1.29081
		4.03	-0.29894	4.03	-0.10709	4.03	-0.27138	4.03	0.55219	4.03	-0.37796	3.93	-1.27009
		4.04	0.00324	4.04	-0.09297	4.04	-0.17133	4.04	0.73655	4.04	-0.37533	3.94	-1.22794
		4.05	0.3101	4.05	-0.07967	4.05	-0.06912	4.05	0.92496	4.05	-0.37357	3.95	-1.16658
		4.06	0.61678	4.06	-0.06743	4.06	0.03368	4.06	1.11452	4.06	-0.37274	3.96	-1.08302
		4.07	0.91839	4.07	-0.05644	4.07	0.13548	4.07	1.30221	4.07	-0.37291	3.97	-0.98138
		4.08	1.21007	4.08	-0.04689	4.08	0.23468	4.08	1.48501	4.08	-0.37409	3.98	-0.86091
		4.09	1.48712	4.09	-0.03889	4.09	0.32975	4.09	1.65991	4.09	-0.37626	3.99	-0.72393
		4.1	1.74509	4.1	-0.03257	4.1	0.41921	4.1	1.82403	4.1	-0.37936	4	-0.57265
		4.11	1.97986	4.11	-0.02798	4.11	0.50169	4.11	1.97467	4.11	-0.38332	4.01	-0.4082
		4.12	2.18775	4.12	-0.02517	4.12	0.57595	4.12	2.10932	4.12	-0.38802	4.02	-0.23448
		4.13	2.36558	4.13	-0.02413	4.13	0.64092	4.13	2.22578	4.13	-0.39332	4.03	-0.05296
		4.14	2.51074	4.14	-0.02481	4.14	0.69566	4.14	2.32218	4.14	-0.39905	4.04	0.13263
		4.15	2.62121	4.15	-0.02715	4.15	0.73945	4.15	2.39699	4.15	-0.40505	4.05	0.31971
		4.16	2.69563	4.16	-0.03104	4.16	0.77176	4.16	2.44909	4.16	-0.41111	4.06	0.50508
		4.17	2.73328	4.17	-0.03635	4.17	0.79225	4.17	2.47778	4.17	-0.41705	4.07	0.68622
		4.18	2.73411	4.18	-0.04291	4.18	0.8008	4.18	2.48278	4.18	-0.42267	4.08	0.85923
		4.19	2.69874	4.19	-0.05056	4.19	0.79749	4.19	2.46422	4.19	-0.42779	4.09	1.0227
		4.2	2.62837	4.2	-0.05908	4.2	0.78259	4.2	2.42267	4.2	-0.43225	4.1	1.17281
		4.21	2.52481	4.21	-0.06827	4.21	0.75654	4.21	2.35909	4.21	-0.4359	4.11	1.30812
		4.22	2.39038	4.22	-0.0779	4.22	0.71997	4.22	2.27482	4.22	-0.43862	4.12	1.42667
		4.23	2.22788	4.23	-0.08777	4.23	0.67365	4.23	2.17151	4.23	-0.44031	4.13	1.52566
		4.24	2.04048	4.24	-0.09764	4.24	0.61846	4.24	2.05114	4.24	-0.44093	4.14	1.60604
		4.25	1.83169	4.25	-0.10731	4.25	0.55543	4.25	1.91591	4.25	-0.44044	4.15	1.66356
		4.26	1.60521	4.26	-0.11657	4.26	0.48563	4.26	1.76824	4.26	-0.43888	4.16	1.70089
		4.27	1.36492	4.27	-0.12524	4.27	0.41022	4.27	1.61067	4.27	-0.43628	4.17	1.71598
		4.28	1.11475	4.28	-0.13316	4.28	0.33036	4.28	1.44583	4.28	-0.43274	4.18	1.70961
		4.29	0.8586	4.29	-0.14018	4.29	0.24725	4.29	1.27639	4.29	-0.42838	4.19	1.68317
		4.3	0.60027	4.3	-0.14619	4.3	0.16206	4.3	1.10497	4.3	-0.42334	4.2	1.63555
		4.31	0.34338	4.31	-0.1511	4.31	0.07594	4.31	0.93412	4.31	-0.41781	4.21	1.57062
		4.32	0.09132	4.32	-0.15485	4.32	-0.01003	4.32	0.76626	4.32	-0.41198	4.22	1.48746
		4.33	-0.15283	4.33	-0.15742	4.33	-0.09484	4.33	0.60362	4.33	-0.40604	4.23	1.38967
		4.34	-0.38633	4.34	-0.15879	4.34	-0.17755	4.34	0.44823	4.34	-0.40021	4.24	1.27849
		4.35	-0.60682	4.35	-0.15901	4.35	-0.25734	4.35	0.30185	4.35	-0.39471	4.25	1.1559
		4.36	-0.81235	4.36	-0.15813	4.36	-0.33347	4.36	0.16599	4.36	-0.38972	4.26	1.02484
		4.37	-1.0014	4.37	-0.15623	4.37	-0.40533	4.37	0.04185	4.37	-0.38543	4.27	0.88651
		4.38	-1.17285	4.38	-0.15342	4.38	-0.47242	4.38	-0.06969	4.38	-0.38201	4.28	0.74413
		4.39	-1.32602	4.39	-0.14982	4.39	-0.53434	4.39	-0.16802	4.39	-0.37959	4.29	0.59943
		4.4	-1.46063	4.4	-0.14557	4.4	-0.59081	4.4	-0.25285	4.4	-0.37828	4.3	0.45475
		4.41	-1.57676	4.41	-0.14082	4.41	-0.64167	4.41	-0.3242	4.41	-0.37813	4.31	0.31191
		4.42	-1.67485	4.42	-0.13573	4.42	-0.68684	4.42	-0.38234	4.42	-0.37919	4.32	0.17307
		4.43	-1.75563	4.43	-0.13046	4.43	-0.72632	4.43	-0.4278	4.43	-0.38143	4.33	0.03926
		4.44	-1.82008	4.44	-0.12518	4.44	-0.76022	4.44	-0.46132	4.44	-0.3848	4.34	-0.08711
		4.45	-1.86943	4.45	-0.12002	4.45	-0.7887	4.45	-0.48386	4.45	-0.38922	4.35	-0.20583
		4.46	-1.90503	4.46	-0.11514	4.46	-0.81198	4.46	-0.4965	4.46	-0.39455	4.36	-0.31537
		4.47	-1.92836	4.47	-0.11068	4.47	-0.83032	4.47	-0.50046	4.47	-0.40063	4.37	-0.41507
		4.48	-1.94096	4.48	-0.10673	4.48	-0.84403	4.48	-0.49704	4.48	-0.40728	4.38	-0.50501
		4.49	-1.9444	4.49	-0.10341	4.49	-0.85341	4.49	-0.48757	4.49	-0.41429	4.39	-0.58375
		4.5	-1.94021	4.5	-0.10078	4.5	-0.85882	4.5	-0.47338	4.5	-0.42143	4.4	-0.65274
		4.51	-1.92985	4.51	-0.0989	4.51	-0.86057	4.51	-0.45581	4.51	-0.42847	4.41	-0.71081
		4.52	-1.91471	4.52	-0.0978	4.52	-0.85901	4.52	-0.43609	4.52	-0.43518	4.42	-0.75929
		4.53	-1.89604	4.53	-0.09748	4.53	-0.85443	4.53	-0.41541	4.53	-0.44135	4.43	-0.79836
		4.54	-1.87494	4.54	-0.09795	4.54	-0.84715	4.54	-0.39481	4.54	-0.44675	4.44	-0.82842
		4.55	-1.85237	4.55	-0.09915	4.55	-0.83742	4.55	-0.37522	4.55	-0.45122	4.45	-0.85097
		4.56	-1.82909	4.56	-0.10104	4.56	-0.8255	4.56	-0.35741	4.56	-0.45458	4.46	-0.86563
		4.57	-1.80572	4.57	-0.10354	4.57	-0.81158	4.57	-0.34203	4.57	-0.45674	4.47	-0.87444
		4.58	-1.7827	4.58	-0.10658	4.58	-0.79585	4.58	-0.32953	4.58	-0.45759	4.48	-0.87758
		4.59	-1.76032	4.59	-0.11006	4.59	-0.77847	4.59	-0.32022	4.59	-0.45711	4.49	-0.87622
		4.6	-1.73871	4.6	-0.11387	4.6	-0.75955	4.6	-0.31427	4.6	-0.4553	4.5	-0.87122
		4.61	-1.7179	4.61	-0.11792	4.61	-0.73919	4.61	-0.31168	4.61	-0.45221	4.51	-0.86313
		4.62	-1.69777	4.62	-0.1221	4.62	-0.71746	4.62	-0.31233	4.62	-0.44794	4.52	-0.853
		4.63	-1.67815	4.63	-0.12631	4.63	-0.69441	4.63	-0.316	4.63	-0.44262	4.53	-0.8412
		4.64	-1.65879	4.64	-0.13044	4.64	-0.67009	4.64	-0.32233	4.64	-0.43642	4.54	-0.82848
		4.65	-1.6394	4.65	-0.13442	4.65	-0.64451	4.65	-0.33094	4.65	-0.42955	4.55	-0.81523
		4.66	-1.61966	4.66	-0.13818	4.66	-0.6177	4.66	-0.34134	4.66	-0.42223	4.56	-0.80183
		4.67	-1.59927	4.67	-0.14164	4.67	-0.58967	4.67	-0.35304	4.67	-0.41472	4.57	-0.78854
		4.68	-1.57794	4.68	-0.14478	4.68	-0.56044	4.68	-0.36551	4.68	-0.40727	4.58	-0.77558
		4.69	-1.55542	4.69	-0.14756	4.69	-0.53004	4.69	-0.37823	4.69	-0.40014	4.59	-0.76299
		4.7	-1.53152	4.7	-0.14996	4.7	-0.49849	4.7	-0.39072	4.7	-0.39358	4.6	-0.75082
		4.71	-1.50608	4.71	-0.152	4.71	-0.46586	4.71	-0.40252	4.71	-0.38782	4.61	-0.739
		4.72	-1.47904	4.72	-0.1537	4.72	-0.4322	4.72	-0.41323	4.72	-0.38309	4.62	-0.72743
		4.73	-1.4504	4.73	-0.15509	4.73	-0.3976	4.73	-0.42252	4.73	-0.37956	4.63	-0.71594
		4.74	-1.42024	4.74	-0.15622	4.74	-0.36217	4.74	-0.43011	4.74	-0.37737	4.64	-0.70438
		4.75	-1.3887	4.75	-0.15715	4.75	-0.32604	4.75	-0.43583	4.75	-0.37663	4.65	-0.6925
		4.76	-1.35601	4.76	-0.15793	4.76	-0.28937	4.76	-0.43957	4.76	-0.37739	4.66	-0.68015
		4.77	-1.32243	4.77	-0.15864	4.77	-0.25233	4.77	-0.44131	4.77	-0.37966	4.67	-0.66707
		4.78	-1.28828	4.78	-0.15934	4.78	-0.21514	4.78	-0.44109	4.78	-0.38339	4.68	-0.65311
		4.79	-1.25394	4.79	-0.16009	4.79	-0.17803	4.79	-0.43903	4.79	-0.38848	4.69	-0.63813
		4.8	-1.2198	4.8	-0.16095	4.8	-0.14126	4.8	-0.43532	4.8	-0.39479	4.7	-0.62189
		4.81	-1.18626	4.81	-0.16196	4.81	-0.10511	4.81	-0.43019	4.81	-0.40214	4.71	-0.60445
		4.82	-1.15375	4.82	-0.16315	4.82	-0.06988	4.82	-0.42393	4.82	-0.4103	4.72	-0.58556
		4.83	-1.12267	4.83	-0.16455	4.83	-0.03591	4.83	-0.41683	4.83	-0.41902	4.73	-0.56536
		4.84	-1.09341	4.84	-0.16613	4.84	-0.00354	4.84	-0.40922	4.84	-0.42801	4.74	-0.54379
		4.85	-1.06634	4.85	-0.16788	4.85	0.02689	4.85	-0.40142	4.85	-0.437	4.75	-0.5209
		4.86	-1.0418	4.86	-0.16976	4.86	0.055	4.86	-0.39375	4.86	-0.44569	4.76	-0.49686
		4.87	-1.02006	4.87	-0.17168	4.87	0.08043	4.87	-0.38652	4.87	-0.45377	4.77	-0.47164
		4.88	-1.00138	4.88	-0.17357	4.88	0.1028	4.88	-0.37998	4.88	-0.46098	4.78	-0.44555
		4.89	-0.98594	4.89	-0.1753	4.89	0.12176	4.89	-0.37438	4.89	-0.46706	4.79	-0.41866
		4.9	-0.97388	4.9	-0.17675	4.9	0.13695	4.9	-0.36989	4.9	-0.4718	4.8	-0.39121
		4.91	-0.9653	4.91	-0.17776	4.91	0.14804	4.91	-0.36665	4.91	-0.47501	4.81	-0.36339
		4.92	-0.96023	4.92	-0.17817	4.92	0.15473	4.92	-0.36473	4.92	-0.47656	4.82	-0.33541
		4.93	-0.95865	4.93	-0.17781	4.93	0.15674	4.93	-0.36418	4.93	-0.47637	4.83	-0.30747
		4.94	-0.96051	4.94	-0.17649	4.94	0.15385	4.94	-0.36496	4.94	-0.47442	4.84	-0.27982
		4.95	-0.96568	4.95	-0.17403	4.95	0.14587	4.95	-0.367	4.95	-0.47075	4.85	-0.25263
		4.96	-0.97402	4.96	-0.17023	4.96	0.13268	4.96	-0.37017	4.96	-0.46545	4.86	-0.22613
		4.97	-0.98535	4.97	-0.16493	4.97	0.11421	4.97	-0.37431	4.97	-0.45866	4.87	-0.20052
		4.98	-0.99945	4.98	-0.15796	4.98	0.09047	4.98	-0.37923	4.98	-0.45059	4.88	-0.17592
		4.99	-1.01606	4.99	-0.14916	4.99	0.06154	4.99	-0.38471	4.99	-0.44148	4.89	-0.15266
		5	-1.03489	5	-0.1384	5	0.02758	5	-0.39051	5	-0.43162	4.9	-0.1307
		5.01	-1.05566	5.01	-0.12558	5.01	-0.01117	5.01	-0.3964	5.01	-0.42133	4.91	-0.11042
		5.02	-1.07801	5.02	-0.11063	5.02	-0.05437	5.02	-0.40215	5.02	-0.41095	4.92	-0.09181
		5.03	-1.10161	5.03	-0.09348	5.03	-0.10162	5.03	-0.40752	5.03	-0.40082	4.93	-0.07507
		5.04	-1.12607	5.04	-0.07414	5.04	-0.15241	5.04	-0.41232	5.04	-0.3913	4.94	-0.0604
		5.05	-1.15099	5.05	-0.05262	5.05	-0.20615	5.05	-0.41637	5.05	-0.38272	4.95	-0.04774
		5.06	-1.17595	5.06	-0.02899	5.06	-0.26219	5.06	-0.41952	5.06	-0.37538	4.96	-0.03755
		5.07	-1.20052	5.07	-0.00335	5.07	-0.3198	5.07	-0.42168	5.07	-0.36957	4.97	-0.02959
		5.08	-1.22422	5.08	0.02417	5.08	-0.37816	5.08	-0.42278	5.08	-0.36553	4.98	-0.02424
		5.09	-1.24657	5.09	0.05339	5.09	-0.43645	5.09	-0.4228	5.09	-0.36343	4.99	-0.02147
		5.1	-1.26709	5.1	0.0841	5.1	-0.49376	5.1	-0.42177	5.1	-0.3634	5	-0.02133
		5.11	-1.28524	5.11	0.11606	5.11	-0.54917	5.11	-0.41974	5.11	-0.36548	5.01	-0.02411
		5.12	-1.3005	5.12	0.14901	5.12	-0.60177	5.12	-0.41683	5.12	-0.36968	5.02	-0.02952
		5.13	-1.31235	5.13	0.18265	5.13	-0.65062	5.13	-0.41315	5.13	-0.37591	5.03	-0.03803
		5.14	-1.32024	5.14	0.21667	5.14	-0.69481	5.14	-0.40889	5.14	-0.38401	5.04	-0.04923
		5.15	-1.32366	5.15	0.25074	5.15	-0.73349	5.15	-0.40422	5.15	-0.39377	5.05	-0.06333
		5.16	-1.3221	5.16	0.28453	5.16	-0.76584	5.16	-0.39934	5.16	-0.40492	5.06	-0.0802
		5.17	-1.31507	5.17	0.3177	5.17	-0.79114	5.17	-0.39445	5.17	-0.41713	5.07	-0.0996
		5.18	-1.30215	5.18	0.34991	5.18	-0.80872	5.18	-0.38977	5.18	-0.43002	5.08	-0.12167
		5.19	-1.28293	5.19	0.38082	5.19	-0.81806	5.19	-0.38548	5.19	-0.44318	5.09	-0.14585
		5.2	-1.25711	5.2	0.41012	5.2	-0.81874	5.2	-0.38176	5.2	-0.4562	5.1	-0.17217
		5.21	-1.22442	5.21	0.43751	5.21	-0.81046	5.21	-0.37877	5.21	-0.46862	5.11	-0.20011
		5.22	-1.18472	5.22	0.4627	5.22	-0.79308	5.22	-0.37663	5.22	-0.48003	5.12	-0.22939
		5.23	-1.13795	5.23	0.48545	5.23	-0.76661	5.23	-0.37543	5.23	-0.49002	5.13	-0.25959
		5.24	-1.08417	5.24	0.50553	5.24	-0.73119	5.24	-0.37523	5.24	-0.4982	5.14	-0.29021
		5.25	-1.02355	5.25	0.52277	5.25	-0.68714	5.25	-0.37604	5.25	-0.50426	5.15	-0.32077
		5.26	-0.95641	5.26	0.537	5.26	-0.6349	5.26	-0.37783	5.26	-0.50792	5.16	-0.35074
		5.27	-0.88319	5.27	0.54811	5.27	-0.57509	5.27	-0.38055	5.27	-0.50899	5.17	-0.37951
		5.28	-0.80448	5.28	0.55603	5.28	-0.50845	5.28	-0.38408	5.28	-0.50732	5.18	-0.40652
		5.29	-0.72098	5.29	0.56073	5.29	-0.43583	5.29	-0.3883	5.29	-0.5029	5.19	-0.43128
		5.3	-0.63355	5.3	0.56221	5.3	-0.35821	5.3	-0.39304	5.3	-0.49576	5.2	-0.45295
		5.31	-0.54316	5.31	0.56051	5.31	-0.27665	5.31	-0.39812	5.31	-0.48605	5.21	-0.47142
		5.32	-0.45089	5.32	0.55572	5.32	-0.1923	5.32	-0.40334	5.32	-0.47399	5.22	-0.4856
		5.33	-0.35792	5.33	0.54796	5.33	-0.10634	5.33	-0.40848	5.33	-0.45989	5.23	-0.49555
		5.34	-0.2655	5.34	0.53736	5.34	-0.01998	5.34	-0.41334	5.34	-0.44415	5.24	-0.5006
		5.35	-0.17496	5.35	0.52411	5.35	0.06556	5.35	-0.41771	5.35	-0.42721	5.25	-0.50039
		5.36	-0.08762	5.36	0.50841	5.36	0.14908	5.36	-0.42142	5.36	-0.4096	5.26	-0.49506
		5.37	-0.00485	5.37	0.49048	5.37	0.22944	5.37	-0.42429	5.37	-0.39188	5.27	-0.48373
		5.38	0.07202	5.38	0.47057	5.38	0.30556	5.38	-0.4262	5.38	-0.37462	5.28	-0.46719
		5.39	0.14172	5.39	0.44892	5.39	0.37644	5.39	-0.42704	5.39	-0.35844	5.29	-0.44483
		5.4	0.20306	5.4	0.42581	5.4	0.44122	5.4	-0.42675	5.4	-0.34392	5.3	-0.41727
		5.41	0.25496	5.41	0.4015	5.41	0.49913	5.41	-0.42533	5.41	-0.33163	5.31	-0.38469
		5.42	0.29647	5.42	0.37627	5.42	0.54958	5.42	-0.42278	5.42	-0.32208	5.32	-0.34727
		5.43	0.32682	5.43	0.35038	5.43	0.59211	5.43	-0.4192	5.43	-0.31574	5.33	-0.30598
		5.44	0.34543	5.44	0.32411	5.44	0.62644	5.44	-0.41468	5.44	-0.31299	5.34	-0.26078
		5.45	0.35193	5.45	0.2977	5.45	0.65244	5.45	-0.40939	5.45	-0.31412	5.35	-0.2129
		5.46	0.34618	5.46	0.27141	5.46	0.67016	5.46	-0.40352	5.46	-0.3193	5.36	-0.1628
		5.47	0.32829	5.47	0.24547	5.47	0.6798	5.47	-0.39728	5.47	-0.32859	5.37	-0.11137
		5.48	0.29862	5.48	0.22009	5.48	0.68173	5.48	-0.39092	5.48	-0.34191	5.38	-0.05941
		5.49	0.25778	5.49	0.19547	5.49	0.67645	5.49	-0.38468	5.49	-0.35907	5.39	-0.0078
		5.5	0.20664	5.5	0.17179	5.5	0.6646	5.5	-0.37884	5.5	-0.37972	5.4	0.04274
		5.51	0.1463	5.51	0.14921	5.51	0.64693	5.51	-0.37364	5.51	-0.40337	5.41	0.09119
		5.52	0.07811	5.52	0.12787	5.52	0.62426	5.52	-0.36932	5.52	-0.42941	5.42	0.13701
		5.53	0.00362	5.53	0.1079	5.53	0.59753	5.53	-0.3661	5.53	-0.45711	5.43	0.17941
		5.54	-0.07544	5.54	0.08938	5.54	0.56767	5.54	-0.36416	5.54	-0.48561	5.44	0.21771
		5.55	-0.15715	5.55	0.0724	5.55	0.53566	5.55	-0.36363	5.55	-0.51394	5.45	0.25176
		5.56	-0.2395	5.56	0.05703	5.56	0.50248	5.56	-0.36461	5.56	-0.54106	5.46	0.28052
		5.57	-0.32036	5.57	0.04329	5.57	0.46908	5.57	-0.36713	5.57	-0.56587	5.47	0.3045
		5.58	-0.39756	5.58	0.03121	5.58	0.43636	5.58	-0.37116	5.58	-0.5872	5.48	0.32301
		5.59	-0.46893	5.59	0.02079	5.59	0.40514	5.59	-0.37661	5.59	-0.60388	5.49	0.33644
		5.6	-0.5323	5.6	0.01202	5.6	0.37616	5.6	-0.38331	5.6	-0.61471	5.5	0.34496
		5.61	-0.5856	5.61	0.00488	5.61	0.35006	5.61	-0.39105	5.61	-0.61854	5.51	0.34863
		5.62	-0.62686	5.62	-0.000690335	5.62	0.32735	5.62	-0.39954	5.62	-0.61426	5.52	0.34843
		5.63	-0.65426	5.63	-0.00474	5.63	0.30841	5.63	-0.40844	5.63	-0.60082	5.53	0.34437
		5.64	-0.66617	5.64	-0.00734	5.64	0.29349	5.64	-0.41737	5.64	-0.57727	5.54	0.3377
		5.65	-0.66119	5.65	-0.00857	5.65	0.2827	5.65	-0.42589	5.65	-0.54278	5.55	0.32901
		5.66	-0.63816	5.66	-0.00853	5.66	0.27602	5.66	-0.43353	5.66	-0.49665	5.56	0.31932
		5.67	-0.59621	5.67	-0.00731	5.67	0.27327	5.67	-0.43982	5.67	-0.43832	5.57	0.30955
		5.68	-0.53476	5.68	-0.00504	5.68	0.27418	5.68	-0.44428	5.68	-0.3674	5.58	0.30086
		5.69	-0.45352	5.69	-0.00182	5.69	0.27835	5.69	-0.44641	5.69	-0.28369	5.59	0.29406
		5.7	-0.35256	5.7	0.0022	5.7	0.28528	5.7	-0.44577	5.7	-0.18715	5.6	0.29053
		5.71	-0.23223	5.71	0.00691	5.71	0.2944	5.71	-0.44193	5.71	-0.07794	5.61	0.29096
		5.72	-0.09321	5.72	0.01216	5.72	0.30505	5.72	-0.4345	5.72	0.0436	5.62	0.29638
		5.73	0.06349	5.73	0.01781	5.73	0.31656	5.73	-0.4232	5.73	0.17693	5.63	0.30784
		5.74	0.23661	5.74	0.02372	5.74	0.32822	5.74	-0.40776	5.74	0.32134	5.64	0.32547
		5.75	0.42459	5.75	0.02974	5.75	0.33931	5.75	-0.38804	5.75	0.47596	5.65	0.35097
		5.76	0.62564	5.76	0.03573	5.76	0.34915	5.76	-0.36396	5.76	0.63974	5.66	0.38363
		5.77	0.83774	5.77	0.04154	5.77	0.35709	5.77	-0.33558	5.77	0.81149	5.67	0.42459
		5.78	1.05871	5.78	0.04704	5.78	0.36253	5.78	-0.30302	5.78	0.98991	5.68	0.47357
		5.79	1.2862	5.79	0.05209	5.79	0.36494	5.79	-0.26652	5.79	1.17359	5.69	0.53042
		5.8	1.51778	5.8	0.05656	5.8	0.3639	5.8	-0.22643	5.8	1.361	5.7	0.59551
		5.81	1.75092	5.81	0.06034	5.81	0.35905	5.81	-0.18319	5.81	1.55058	5.71	0.66751
		5.82	1.98311	5.82	0.06332	5.82	0.35017	5.82	-0.13733	5.82	1.74072	5.72	0.74691
		5.83	2.2118	5.83	0.0654	5.83	0.33714	5.83	-0.08948	5.83	1.92978	5.73	0.83205
		5.84	2.43454	5.84	0.0665	5.84	0.31994	5.84	-0.04033	5.84	2.11613	5.74	0.9225
		5.85	2.64893	5.85	0.06656	5.85	0.29868	5.85	0.00938	5.85	2.29816	5.75	1.01711
		5.86	2.85272	5.86	0.06553	5.86	0.27357	5.86	0.05885	5.86	2.47432	5.76	1.11464
		5.87	3.0438	5.87	0.06337	5.87	0.2449	5.87	0.10726	5.87	2.6431	5.77	1.21404
		5.88	3.22026	5.88	0.06009	5.88	0.21307	5.88	0.15378	5.88	2.80309	5.78	1.31385
		5.89	3.38039	5.89	0.05568	5.89	0.17855	5.89	0.19759	5.89	2.95299	5.79	1.41272
		5.9	3.5227	5.9	0.05019	5.9	0.14188	5.9	0.23791	5.9	3.09158	5.8	1.50933
		5.91	3.64595	5.91	0.04367	5.91	0.10362	5.91	0.27399	5.91	3.21781	5.81	1.60238
		5.92	3.74917	5.92	0.03618	5.92	0.06439	5.92	0.30515	5.92	3.33073	5.82	1.69026
		5.93	3.83163	5.93	0.02783	5.93	0.02481	5.93	0.3308	5.93	3.42955	5.83	1.7724
		5.94	3.89287	5.94	0.01874	5.94	-0.01452	5.94	0.35042	5.94	3.51363	5.84	1.84641
		5.95	3.9327	5.95	0.00902	5.95	-0.053	5.95	0.36364	5.95	3.58246	5.85	1.91251
		5.96	3.95115	5.96	-0.00116	5.96	-0.09008	5.96	0.37016	5.96	3.6357	5.86	1.96891
		5.97	3.94853	5.97	-0.01164	5.97	-0.12524	5.97	0.36985	5.97	3.67316	5.87	2.01514
		5.98	3.92536	5.98	-0.02226	5.98	-0.15806	5.98	0.36268	5.98	3.69478	5.88	2.05086
		5.99	3.88236	5.99	-0.03283	5.99	-0.18815	5.99	0.34876	5.99	3.70065	5.89	2.0746
		6	3.82046	6	-0.04316	6	-0.21524	6	0.32835	6	3.691	5.9	2.0875
		6.01	3.74074	6.01	-0.05307	6.01	-0.23912	6.01	0.3018	6.01	3.66617	5.91	2.08778
		6.02	3.64444	6.02	-0.06236	6.02	-0.25967	6.02	0.26961	6.02	3.62663	5.92	2.07686
		6.03	3.53289	6.03	-0.07087	6.03	-0.27687	6.03	0.23237	6.03	3.57294	5.93	2.05428
		6.04	3.40755	6.04	-0.07841	6.04	-0.29077	6.04	0.19077	6.04	3.50576	5.94	2.02034
		6.05	3.2699	6.05	-0.08483	6.05	-0.30151	6.05	0.14556	6.05	3.42586	5.95	1.97631
		6.06	3.12152	6.06	-0.08998	6.06	-0.3093	6.06	0.09757	6.06	3.33404	5.96	1.92146
		6.07	2.96396	6.07	-0.09376	6.07	-0.3144	6.07	0.04767	6.07	3.2312	5.97	1.85801
		6.08	2.79878	6.08	-0.09606	6.08	-0.31715	6.08	-0.00326	6.08	3.11828	5.98	1.78574
		6.09	2.62752	6.09	-0.09681	6.09	-0.3179	6.09	-0.05434	6.09	2.99625	5.99	1.70623
		6.1	2.45166	6.1	-0.09597	6.1	-0.31704	6.1	-0.1047	6.1	2.86613	6	1.62033
		6.11	2.27264	6.11	-0.09351	6.11	-0.31498	6.11	-0.15352	6.11	2.72896	6.01	1.52886
		6.12	2.0918	6.12	-0.08947	6.12	-0.31211	6.12	-0.20004	6.12	2.58577	6.02	1.43335
		6.13	1.91041	6.13	-0.08389	6.13	-0.30883	6.13	-0.24357	6.13	2.43762	6.03	1.3343
		6.14	1.72962	6.14	-0.07684	6.14	-0.3055	6.14	-0.28351	6.14	2.28555	6.04	1.23324
		6.15	1.55049	6.15	-0.06843	6.15	-0.30244	6.15	-0.31936	6.15	2.13061	6.05	1.13097
		6.16	1.37397	6.16	-0.05881	6.16	-0.29993	6.16	-0.35077	6.16	1.97381	6.06	1.02855
		6.17	1.20089	6.17	-0.04813	6.17	-0.29821	6.17	-0.37745	6.17	1.81615	6.07	0.92681
		6.18	1.03198	6.18	-0.03658	6.18	-0.29744	6.18	-0.39929	6.18	1.65859	6.08	0.82676
		6.19	0.86785	6.19	-0.02436	6.19	-0.29772	6.19	-0.41627	6.19	1.50207	6.09	0.72887
		6.2	0.70903	6.2	-0.0117	6.2	-0.29909	6.2	-0.4285	6.2	1.34746	6.1	0.63418
		6.21	0.55594	6.21	0.00116	6.21	-0.30153	6.21	-0.43621	6.21	1.19562	6.11	0.54293
		6.22	0.40891	6.22	0.014	6.22	-0.30493	6.22	-0.43972	6.22	1.04733	6.12	0.45574
		6.23	0.26822	6.23	0.02656	6.23	-0.30915	6.23	-0.43946	6.23	0.90335	6.13	0.37309
		6.24	0.13404	6.24	0.03861	6.24	-0.31399	6.24	-0.43592	6.24	0.76435	6.14	0.29487
		6.25	0.00653	6.25	0.04991	6.25	-0.31918	6.25	-0.42967	6.25	0.63095	6.15	0.22199
		6.26	-0.11421	6.26	0.06024	6.26	-0.32445	6.26	-0.42132	6.26	0.50372	6.16	0.15377
		6.27	-0.22813	6.27	0.06941	6.27	-0.32946	6.27	-0.41147	6.27	0.38315	6.17	0.09083
		6.28	-0.33518	6.28	0.07724	6.28	-0.3339	6.28	-0.40077	6.28	0.26966	6.18	0.0328
		6.29	-0.43532	6.29	0.08356	6.29	-0.3374	6.29	-0.38983	6.29	0.1636	6.19	-0.0204
		6.3	-0.52853	6.3	0.08827	6.3	-0.33962	6.3	-0.37923	6.3	0.06524	6.2	-0.06864
		6.31	-0.61478	6.31	0.09126	6.31	-0.34024	6.31	-0.3695	6.31	-0.0252	6.21	-0.11265
		6.32	-0.69403	6.32	0.09249	6.32	-0.33894	6.32	-0.36108	6.32	-0.10759	6.22	-0.15196
		6.33	-0.7662	6.33	0.09193	6.33	-0.33545	6.33	-0.35437	6.33	-0.18189	6.23	-0.18746
		6.34	-0.83125	6.34	0.08961	6.34	-0.32951	6.34	-0.34965	6.34	-0.24812	6.24	-0.21908
		6.35	-0.88906	6.35	0.08557	6.35	-0.32094	6.35	-0.3471	6.35	-0.30635	6.25	-0.24718
		6.36	-0.93953	6.36	0.07991	6.36	-0.30957	6.36	-0.34679	6.36	-0.35676	6.26	-0.27218
		6.37	-0.98254	6.37	0.07275	6.37	-0.29532	6.37	-0.3487	6.37	-0.39958	6.27	-0.29403
		6.38	-1.01797	6.38	0.06425	6.38	-0.27814	6.38	-0.3527	6.38	-0.43509	6.28	-0.31337
		6.39	-1.04567	6.39	0.0546	6.39	-0.25804	6.39	-0.35854	6.39	-0.46365	6.29	-0.33012
		6.4	-1.06552	6.4	0.04399	6.4	-0.23508	6.4	-0.36591	6.4	-0.48567	6.3	-0.34475
		6.41	-1.07742	6.41	0.03266	6.41	-0.20937	6.41	-0.37438	6.41	-0.5016	6.31	-0.35737
		6.42	-1.08126	6.42	0.02086	6.42	-0.18107	6.42	-0.38349	6.42	-0.51194	6.32	-0.36812
		6.43	-1.07701	6.43	0.00882	6.43	-0.15039	6.43	-0.39272	6.43	-0.51721	6.33	-0.37732
		6.44	-1.06466	6.44	-0.0032	6.44	-0.11757	6.44	-0.40149	6.44	-0.51797	6.34	-0.38486
		6.45	-1.04425	6.45	-0.01493	6.45	-0.08287	6.45	-0.40923	6.45	-0.5148	6.35	-0.39111
		6.46	-1.01592	6.46	-0.02616	6.46	-0.04659	6.46	-0.41539	6.46	-0.50828	6.36	-0.39601
		6.47	-0.97984	6.47	-0.03663	6.47	-0.00904	6.47	-0.4194	6.47	-0.49901	6.37	-0.39971
		6.48	-0.93631	6.48	-0.04615	6.48	0.02945	6.48	-0.42078	6.48	-0.48756	6.38	-0.40229
		6.49	-0.88569	6.49	-0.05452	6.49	0.06857	6.49	-0.41907	6.49	-0.47449	6.39	-0.40371
		6.5	-0.82845	6.5	-0.0616	6.5	0.10798	6.5	-0.41393	6.5	-0.46037	6.4	-0.40416
		6.51	-0.76515	6.51	-0.06726	6.51	0.14737	6.51	-0.40508	6.51	-0.4457	6.41	-0.40352
		6.52	-0.69645	6.52	-0.0714	6.52	0.18644	6.52	-0.39235	6.52	-0.43096	6.42	-0.40196
		6.53	-0.6231	6.53	-0.07397	6.53	0.2249	6.53	-0.37568	6.53	-0.41659	6.43	-0.39944
		6.54	-0.54595	6.54	-0.07496	6.54	0.26247	6.54	-0.35514	6.54	-0.40299	6.44	-0.39599
		6.55	-0.46593	6.55	-0.0744	6.55	0.29893	6.55	-0.33088	6.55	-0.39049	6.45	-0.39171
		6.56	-0.38401	6.56	-0.07234	6.56	0.33403	6.56	-0.3032	6.56	-0.37938	6.46	-0.38653
		6.57	-0.30126	6.57	-0.06888	6.57	0.3676	6.57	-0.27248	6.57	-0.36989	6.47	-0.38061
		6.58	-0.21875	6.58	-0.06415	6.58	0.39944	6.58	-0.23922	6.58	-0.36219	6.48	-0.37391
		6.59	-0.13759	6.59	-0.05832	6.59	0.42943	6.59	-0.20399	6.59	-0.3564	6.49	-0.36653
		6.6	-0.05889	6.6	-0.05156	6.6	0.45742	6.6	-0.16743	6.6	-0.35256	6.5	-0.35851
		6.61	0.01626	6.61	-0.04409	6.61	0.48332	6.61	-0.13023	6.61	-0.35067	6.51	-0.3499
		6.62	0.08682	6.62	-0.03614	6.62	0.50705	6.62	-0.0931	6.62	-0.3507	6.52	-0.34083
		6.63	0.15181	6.63	-0.02794	6.63	0.52852	6.63	-0.05679	6.63	-0.35253	6.53	-0.33127
		6.64	0.21033	6.64	-0.01972	6.64	0.5477	6.64	-0.02199	6.64	-0.35604	6.54	-0.32138
		6.65	0.26163	6.65	-0.01174	6.65	0.56454	6.65	0.0106	6.65	-0.36103	6.55	-0.31119
		6.66	0.30502	6.66	-0.00421	6.66	0.57901	6.66	0.04038	6.66	-0.3673	6.56	-0.30079
		6.67	0.34003	6.67	0.00264	6.67	0.5911	6.67	0.0668	6.67	-0.37462	6.57	-0.29025
		6.68	0.3663	6.68	0.00862	6.68	0.60081	6.68	0.08942	6.68	-0.38274	6.58	-0.27964
		6.69	0.38367	6.69	0.01356	6.69	0.60812	6.69	0.10792	6.69	-0.39138	6.59	-0.26904
		6.7	0.39216	6.7	0.01729	6.7	0.61304	6.7	0.1221	6.7	-0.40029	6.6	-0.25851
		6.71	0.39198	6.71	0.01972	6.71	0.6156	6.71	0.1319	6.71	-0.4092	6.61	-0.2481
		6.72	0.38352	6.72	0.02077	6.72	0.61582	6.72	0.13739	6.72	-0.41786	6.62	-0.23788
		6.73	0.36736	6.73	0.02038	6.73	0.61373	6.73	0.13882	6.73	-0.42603	6.63	-0.22789
		6.74	0.34428	6.74	0.01856	6.74	0.60936	6.74	0.13653	6.74	-0.43349	6.64	-0.21817
		6.75	0.31517	6.75	0.01535	6.75	0.60278	6.75	0.13105	6.75	-0.44005	6.65	-0.20878
		6.76	0.28113	6.76	0.01081	6.76	0.59405	6.76	0.12301	6.76	-0.44556	6.66	-0.19971
		6.77	0.24334	6.77	0.00505	6.77	0.58325	6.77	0.11314	6.77	-0.44987	6.67	-0.19102
		6.78	0.20309	6.78	-0.0018	6.78	0.57047	6.78	0.10228	6.78	-0.45291	6.68	-0.1827
		6.79	0.16176	6.79	-0.00955	6.79	0.55581	6.79	0.09135	6.79	-0.45461	6.69	-0.17477
		6.8	0.12074	6.8	-0.01802	6.8	0.53939	6.8	0.08129	6.8	-0.45496	6.7	-0.16724
		6.81	0.08146	6.81	-0.02699	6.81	0.52137	6.81	0.07308	6.81	-0.45397	6.71	-0.16008
		6.82	0.0453	6.82	-0.03624	6.82	0.50187	6.82	0.06771	6.82	-0.45171	6.72	-0.15332
		6.83	0.0136	6.83	-0.04554	6.83	0.48108	6.83	0.0661	6.83	-0.44824	6.73	-0.14691
		6.84	-0.01241	6.84	-0.05465	6.84	0.45915	6.84	0.06915	6.84	-0.4437	6.74	-0.14085
		6.85	-0.03161	6.85	-0.06333	6.85	0.43629	6.85	0.07764	6.85	-0.43822	6.75	-0.13511
		6.86	-0.04305	6.86	-0.07136	6.86	0.41267	6.86	0.09226	6.86	-0.43197	6.76	-0.12965
		6.87	-0.04595	6.87	-0.07854	6.87	0.38849	6.87	0.11357	6.87	-0.42514	6.77	-0.12446
		6.88	-0.03973	6.88	-0.08468	6.88	0.36395	6.88	0.14196	6.88	-0.41791	6.78	-0.11949
		6.89	-0.02404	6.89	-0.08963	6.89	0.33924	6.89	0.17767	6.89	-0.41048	6.79	-0.11471
		6.9	0.00122	6.9	-0.09326	6.9	0.31453	6.9	0.22076	6.9	-0.40307	6.8	-0.11008
		6.91	0.03595	6.91	-0.09546	6.91	0.29001	6.91	0.27108	6.91	-0.39587	6.81	-0.10555
		6.92	0.07975	6.92	-0.0962	6.92	0.26582	6.92	0.32833	6.92	-0.38907	6.82	-0.10109
		6.93	0.13202	6.93	-0.09544	6.93	0.24211	6.93	0.39199	6.93	-0.38284	6.83	-0.09666
		6.94	0.19192	6.94	-0.09322	6.94	0.21899	6.94	0.4614	6.94	-0.37735	6.84	-0.09222
		6.95	0.25838	6.95	-0.08957	6.95	0.19655	6.95	0.53569	6.95	-0.37272	6.85	-0.08773
		6.96	0.33015	6.96	-0.0846	6.96	0.17485	6.96	0.61386	6.96	-0.36907	6.86	-0.08317
		6.97	0.40581	6.97	-0.07844	6.97	0.15394	6.97	0.6948	6.97	-0.36648	6.87	-0.07849
		6.98	0.48381	6.98	-0.07124	6.98	0.13381	6.98	0.77728	6.98	-0.365	6.88	-0.07369
		6.99	0.56249	6.99	-0.0632	6.99	0.11447	6.99	0.85996	6.99	-0.36464	6.89	-0.06873
		7	0.64012	7	-0.05451	7	0.09585	7	0.94151	7	-0.3654	6.9	-0.06362
		7.01	0.71497	7.01	-0.0454	7.01	0.0779	7.01	1.02055	7.01	-0.36724	6.91	-0.05833
		7.02	0.7853	7.02	-0.03611	7.02	0.06051	7.02	1.09569	7.02	-0.37009	6.92	-0.05289
		7.03	0.84944	7.03	-0.02687	7.03	0.04359	7.03	1.16564	7.03	-0.37383	6.93	-0.04729
		7.04	0.90581	7.04	-0.01793	7.04	0.02701	7.04	1.22913	7.04	-0.37836	6.94	-0.04155
		7.05	0.95298	7.05	-0.00951	7.05	0.01064	7.05	1.28502	7.05	-0.38353	6.95	-0.03572
		7.06	0.98968	7.06	-0.00183	7.06	-0.00566	7.06	1.3323	7.06	-0.38917	6.96	-0.02981
		7.07	1.01482	7.07	0.00492	7.07	-0.022	7.07	1.3701	7.07	-0.39511	6.97	-0.02386
		7.08	1.02756	7.08	0.01056	7.08	-0.03853	7.08	1.39773	7.08	-0.40118	6.98	-0.01794
		7.09	1.02729	7.09	0.01495	7.09	-0.05536	7.09	1.41469	7.09	-0.40717	6.99	-0.01208
		7.1	1.01366	7.1	0.01797	7.1	-0.07257	7.1	1.42066	7.1	-0.41293	7	-0.00635
		7.11	0.9866	7.11	0.01956	7.11	-0.09026	7.11	1.41555	7.11	-0.41826	7.01	-0.000811616
		7.12	0.94629	7.12	0.01967	7.12	-0.10847	7.12	1.39944	7.12	-0.42301	7.02	0.0045
		7.13	0.89318	7.13	0.0183	7.13	-0.12723	7.13	1.37264	7.13	-0.42703	7.03	0.00949
		7.14	0.82797	7.14	0.01549	7.14	-0.14654	7.14	1.33565	7.14	-0.4302	7.04	0.01414
		7.15	0.7516	7.15	0.01131	7.15	-0.16636	7.15	1.28912	7.15	-0.43242	7.05	0.01838
		7.16	0.66519	7.16	0.00588	7.16	-0.18663	7.16	1.2339	7.16	-0.43361	7.06	0.02217
		7.17	0.57009	7.17	-0.000670197	7.17	-0.20727	7.17	1.17095	7.17	-0.43373	7.07	0.02549
		7.18	0.46776	7.18	-0.00816	7.18	-0.22815	7.18	1.10136	7.18	-0.43276	7.08	0.02829
		7.19	0.35979	7.19	-0.0164	7.19	-0.24914	7.19	1.02631	7.19	-0.43072	7.09	0.0306
		7.2	0.24783	7.2	-0.02517	7.2	-0.27008	7.2	0.94705	7.2	-0.42766	7.1	0.03236
		7.21	0.13358	7.21	-0.03424	7.21	-0.29079	7.21	0.86484	7.21	-0.42365	7.11	0.03365
		7.22	0.01872	7.22	-0.04339	7.22	-0.3111	7.22	0.78095	7.22	-0.41881	7.12	0.03447
		7.23	-0.09509	7.23	-0.05236	7.23	-0.33082	7.23	0.69666	7.23	-0.41325	7.13	0.03486
		7.24	-0.20629	7.24	-0.06093	7.24	-0.34975	7.24	0.61314	7.24	-0.40714	7.14	0.03491
		7.25	-0.31344	7.25	-0.06887	7.25	-0.36774	7.25	0.53153	7.25	-0.40063	7.15	0.03465
		7.26	-0.41524	7.26	-0.07596	7.26	-0.38461	7.26	0.45285	7.26	-0.39391	7.16	0.0342
		7.27	-0.51054	7.27	-0.08202	7.27	-0.40021	7.27	0.37799	7.27	-0.38716	7.17	0.03362
		7.28	-0.59842	7.28	-0.08688	7.28	-0.41443	7.28	0.30774	7.28	-0.38057	7.18	0.03304
		7.29	-0.67813	7.29	-0.0904	7.29	-0.42716	7.29	0.24269	7.29	-0.37433	7.19	0.03255
		7.3	-0.74917	7.3	-0.09246	7.3	-0.43835	7.3	0.18333	7.3	-0.36862	7.2	0.03227
		7.31	-0.81124	7.31	-0.093	7.31	-0.44795	7.31	0.12995	7.31	-0.3636	7.21	0.03227
		7.32	-0.86426	7.32	-0.09196	7.32	-0.45596	7.32	0.08269	7.32	-0.3594	7.22	0.03272
		7.33	-0.90836	7.33	-0.08935	7.33	-0.4624	7.33	0.04155	7.33	-0.35616	7.23	0.03363
		7.34	-0.94386	7.34	-0.08519	7.34	-0.46734	7.34	0.00637	7.34	-0.35397	7.24	0.03514
		7.35	-0.97127	7.35	-0.07954	7.35	-0.47085	7.35	-0.02313	7.35	-0.35289	7.25	0.03729
		7.36	-0.99122	7.36	-0.07248	7.36	-0.47305	7.36	-0.04737	7.36	-0.35294	7.26	0.04012
		7.37	-1.0045	7.37	-0.06414	7.37	-0.47405	7.37	-0.06685	7.37	-0.35414	7.27	0.0437
		7.38	-1.01196	7.38	-0.05466	7.38	-0.47401	7.38	-0.08215	7.38	-0.35644	7.28	0.04797
		7.39	-1.01455	7.39	-0.0442	7.39	-0.47305	7.39	-0.09393	7.39	-0.35977	7.29	0.05299
		7.4	-1.01322	7.4	-0.03294	7.4	-0.47134	7.4	-0.10287	7.4	-0.36404	7.3	0.05865
		7.41	-1.00892	7.41	-0.02106	7.41	-0.46902	7.41	-0.10967	7.41	-0.3691	7.31	0.06491
		7.42	-1.0026	7.42	-0.00876	7.42	-0.46621	7.42	-0.11502	7.42	-0.3748	7.32	0.07168
		7.43	-0.99513	7.43	0.00376	7.43	-0.46305	7.43	-0.11959	7.43	-0.38097	7.33	0.07883
		7.44	-0.98729	7.44	0.01631	7.44	-0.45962	7.44	-0.12401	7.44	-0.38741	7.34	0.08625
		7.45	-0.97977	7.45	0.02871	7.45	-0.45599	7.45	-0.12883	7.45	-0.39391	7.35	0.09376
		7.46	-0.97314	7.46	0.04078	7.46	-0.4522	7.46	-0.13453	7.46	-0.40027	7.36	0.10119
		7.47	-0.96781	7.47	0.05236	7.47	-0.44827	7.47	-0.14153	7.47	-0.40627	7.37	0.10836
		7.48	-0.96409	7.48	0.06333	7.48	-0.44416	7.48	-0.15011	7.48	-0.4117	7.38	0.11509
		7.49	-0.96211	7.49	0.07356	7.49	-0.43983	7.49	-0.16049	7.49	-0.41639	7.39	0.12115
		7.5	-0.96188	7.5	0.08295	7.5	-0.43519	7.5	-0.17275	7.5	-0.42017	7.4	0.12644
		7.51	-0.96327	7.51	0.09144	7.51	-0.43012	7.51	-0.18692	7.51	-0.42288	7.41	0.13062
		7.52	-0.96603	7.52	0.09898	7.52	-0.42448	7.52	-0.20288	7.52	-0.42442	7.42	0.13366
		7.53	-0.96982	7.53	0.10555	7.53	-0.41813	7.53	-0.22045	7.53	-0.42471	7.43	0.13533
		7.54	-0.9742	7.54	0.11115	7.54	-0.4109	7.54	-0.23939	7.54	-0.42371	7.44	0.13551
		7.55	-0.97866	7.55	0.1158	7.55	-0.40261	7.55	-0.25936	7.55	-0.42141	7.45	0.13415
		7.56	-0.98269	7.56	0.11954	7.56	-0.3931	7.56	-0.27998	7.56	-0.41785	7.46	0.131
		7.57	-0.98573	7.57	0.12242	7.57	-0.38222	7.57	-0.30084	7.57	-0.41311	7.47	0.12623
		7.58	-0.98724	7.58	0.12453	7.58	-0.36982	7.58	-0.32149	7.58	-0.4073	7.48	0.1196
		7.59	-0.98674	7.59	0.12592	7.59	-0.3558	7.59	-0.3415	7.59	-0.40057	7.49	0.1113
		7.6	-0.98377	7.6	0.12669	7.6	-0.34009	7.6	-0.36043	7.6	-0.3931	7.5	0.10131
		7.61	-0.97799	7.61	0.12693	7.61	-0.32264	7.61	-0.37787	7.61	-0.38511	7.51	0.08968
		7.62	-0.96912	7.62	0.12672	7.62	-0.30347	7.62	-0.39343	7.62	-0.37682	7.52	0.07664
		7.63	-0.95701	7.63	0.12615	7.63	-0.28264	7.63	-0.40678	7.63	-0.36847	7.53	0.06214
		7.64	-0.94161	7.64	0.12529	7.64	-0.26027	7.64	-0.41765	7.64	-0.36032	7.54	0.04655
		7.65	-0.92301	7.65	0.1242	7.65	-0.23652	7.65	-0.42584	7.65	-0.3526	7.55	0.02993
		7.66	-0.9014	7.66	0.12294	7.66	-0.21161	7.66	-0.43119	7.66	-0.34557	7.56	0.01254
		7.67	-0.8771	7.67	0.12155	7.67	-0.1858	7.67	-0.43364	7.67	-0.33945	7.57	-0.00539
		7.68	-0.85054	7.68	0.12006	7.68	-0.15942	7.68	-0.43319	7.68	-0.33443	7.58	-0.02367
		7.69	-0.82221	7.69	0.11847	7.69	-0.13281	7.69	-0.42991	7.69	-0.33069	7.59	-0.04204
		7.7	-0.79272	7.7	0.1168	7.7	-0.10636	7.7	-0.42393	7.7	-0.32836	7.6	-0.06029
		7.71	-0.7627	7.71	0.11501	7.71	-0.08046	7.71	-0.41546	7.71	-0.32753	7.61	-0.07821
		7.72	-0.73284	7.72	0.11307	7.72	-0.05554	7.72	-0.40472	7.72	-0.32825	7.62	-0.0956
		7.73	-0.70381	7.73	0.11096	7.73	-0.03201	7.73	-0.39202	7.73	-0.33051	7.63	-0.11228
		7.74	-0.67629	7.74	0.10861	7.74	-0.01027	7.74	-0.37765	7.74	-0.33427	7.64	-0.12813
		7.75	-0.65089	7.75	0.10597	7.75	0.00929	7.75	-0.36196	7.75	-0.33942	7.65	-0.14293
		7.76	-0.6282	7.76	0.10298	7.76	0.02633	7.76	-0.34529	7.76	-0.34582	7.66	-0.15673
		7.77	-0.6087	7.77	0.09959	7.77	0.04054	7.77	-0.32798	7.77	-0.35328	7.67	-0.16933
		7.78	-0.59275	7.78	0.09572	7.78	0.05168	7.78	-0.31034	7.78	-0.36157	7.68	-0.18079
		7.79	-0.58063	7.79	0.09133	7.79	0.05956	7.79	-0.29268	7.79	-0.37042	7.69	-0.19109
		7.8	-0.57246	7.8	0.08637	7.8	0.06408	7.8	-0.27527	7.8	-0.37955	7.7	-0.20023
		7.81	-0.56825	7.81	0.08081	7.81	0.0652	7.81	-0.25833	7.81	-0.38865	7.71	-0.20838
		7.82	-0.56785	7.82	0.07462	7.82	0.06298	7.82	-0.24206	7.82	-0.39741	7.72	-0.21545
		7.83	-0.57099	7.83	0.0678	7.83	0.05753	7.83	-0.22659	7.83	-0.40552	7.73	-0.22172
		7.84	-0.57726	7.84	0.06035	7.84	0.04908	7.84	-0.212	7.84	-0.41269	7.74	-0.22722
		7.85	-0.58614	7.85	0.05231	7.85	0.03791	7.85	-0.19834	7.85	-0.41862	7.75	-0.23213
		7.86	-0.59701	7.86	0.0437	7.86	0.02437	7.86	-0.18559	7.86	-0.42309	7.76	-0.2366
		7.87	-0.60917	7.87	0.0346	7.87	0.0089	7.87	-0.17371	7.87	-0.42588	7.77	-0.24076
		7.88	-0.62188	7.88	0.02507	7.88	-0.00802	7.88	-0.16261	7.88	-0.42683	7.78	-0.24476
		7.89	-0.63433	7.89	0.01521	7.89	-0.02589	7.89	-0.15216	7.89	-0.42585	7.79	-0.24875
		7.9	-0.64574	7.9	0.00513	7.9	-0.04413	7.9	-0.14224	7.9	-0.4229	7.8	-0.25283
		7.91	-0.65534	7.91	-0.00506	7.91	-0.0622	7.91	-0.13267	7.91	-0.41798	7.81	-0.25711
		7.92	-0.6624	7.92	-0.01524	7.92	-0.07952	7.92	-0.12331	7.92	-0.41119	7.82	-0.26167
		7.93	-0.66629	7.93	-0.02527	7.93	-0.09554	7.93	-0.11399	7.93	-0.40267	7.83	-0.26654
		7.94	-0.66645	7.94	-0.03503	7.94	-0.10973	7.94	-0.10457	7.94	-0.39264	7.84	-0.2718
		7.95	-0.66247	7.95	-0.04437	7.95	-0.12162	7.95	-0.09492	7.95	-0.38136	7.85	-0.27737
		7.96	-0.65405	7.96	-0.05318	7.96	-0.13078	7.96	-0.08496	7.96	-0.36915	7.86	-0.28328
		7.97	-0.64105	7.97	-0.06133	7.97	-0.13686	7.97	-0.07461	7.97	-0.35637	7.87	-0.28942
		7.98	-0.62349	7.98	-0.0687	7.98	-0.1396	7.98	-0.06386	7.98	-0.34341	7.88	-0.29571
		7.99	-0.60154	7.99	-0.07522	7.99	-0.13879	7.99	-0.05272	7.99	-0.3307	7.89	-0.30204
		8	-0.57554	8	-0.08078	8	-0.13436	8	-0.04124	8	-0.31864	7.9	-0.30828
		8.01	-0.54597	8.01	-0.08533	8.01	-0.12631	8.01	-0.02955	8.01	-0.30767	7.91	-0.31423
		8.02	-0.51345	8.02	-0.08883	8.02	-0.11473	8.02	-0.01776	8.02	-0.29817	7.92	-0.31978
		8.03	-0.4787	8.03	-0.09126	8.03	-0.09984	8.03	-0.00608	8.03	-0.29052	7.93	-0.32472
		8.04	-0.44256	8.04	-0.0926	8.04	-0.08191	8.04	0.00531	8.04	-0.28504	7.94	-0.32887
		8.05	-0.40592	8.05	-0.0929	8.05	-0.06133	8.05	0.01615	8.05	-0.282	7.95	-0.33212
		8.06	-0.36971	8.06	-0.09218	8.06	-0.03853	8.06	0.0262	8.06	-0.28158	7.96	-0.33419
		8.07	-0.33487	8.07	-0.09051	8.07	-0.01403	8.07	0.03519	8.07	-0.2839	7.97	-0.33509
		8.08	-0.30234	8.08	-0.08797	8.08	0.01162	8.08	0.04287	8.08	-0.28899	7.98	-0.33453
		8.09	-0.27296	8.09	-0.08467	8.09	0.03783	8.09	0.04899	8.09	-0.29679	7.99	-0.33255
		8.1	-0.24752	8.1	-0.08071	8.1	0.06399	8.1	0.05332	8.1	-0.30713	8	-0.32903
		8.11	-0.22668	8.11	-0.07623	8.11	0.0895	8.11	0.05565	8.11	-0.31974	8.01	-0.32389
		8.12	-0.21095	8.12	-0.07136	8.12	0.11376	8.12	0.05582	8.12	-0.33428	8.02	-0.31726
		8.13	-0.20071	8.13	-0.06624	8.13	0.13623	8.13	0.05371	8.13	-0.3503	8.03	-0.30894
		8.14	-0.19613	8.14	-0.06102	8.14	0.15638	8.14	0.04925	8.14	-0.36726	8.04	-0.29925
		8.15	-0.19719	8.15	-0.05583	8.15	0.17379	8.15	0.04241	8.15	-0.38455	8.05	-0.2881
		8.16	-0.2037	8.16	-0.05083	8.16	0.18807	8.16	0.03324	8.16	-0.40152	8.06	-0.27573
		8.17	-0.21525	8.17	-0.04613	8.17	0.19894	8.17	0.02183	8.17	-0.41745	8.07	-0.26226
		8.18	-0.23124	8.18	-0.04186	8.18	0.20621	8.18	0.00833	8.18	-0.43159	8.08	-0.24784
		8.19	-0.2509	8.19	-0.03814	8.19	0.20979	8.19	-0.00706	8.19	-0.44318	8.09	-0.23274
		8.2	-0.27331	8.2	-0.03505	8.2	0.20969	8.2	-0.02406	8.2	-0.45149	8.1	-0.2171
		8.21	-0.29739	8.21	-0.03267	8.21	0.20601	8.21	-0.0424	8.21	-0.45579	8.11	-0.20119
		8.22	-0.32198	8.22	-0.03107	8.22	0.19897	8.22	-0.06172	8.22	-0.4554	8.12	-0.18521
		8.23	-0.34584	8.23	-0.03029	8.23	0.18886	8.23	-0.08166	8.23	-0.4497	8.13	-0.1694
		8.24	-0.36768	8.24	-0.03033	8.24	0.17607	8.24	-0.10184	8.24	-0.43818	8.14	-0.15393
		8.25	-0.38621	8.25	-0.03122	8.25	0.16105	8.25	-0.12187	8.25	-0.4204	8.15	-0.13907
		8.26	-0.40019	8.26	-0.03293	8.26	0.14432	8.26	-0.14136	8.26	-0.39604	8.16	-0.12489
		8.27	-0.40846	8.27	-0.03541	8.27	0.12644	8.27	-0.15992	8.27	-0.36493	8.17	-0.11165
		8.28	-0.40996	8.28	-0.03863	8.28	0.10801	8.28	-0.1772	8.28	-0.32701	8.18	-0.09938
		8.29	-0.40378	8.29	-0.04252	8.29	0.08961	8.29	-0.19287	8.29	-0.28238	8.19	-0.08819
		8.3	-0.3892	8.3	-0.04698	8.3	0.07186	8.3	-0.20666	8.3	-0.23128	8.2	-0.07819
		8.31	-0.36568	8.31	-0.05194	8.31	0.05532	8.31	-0.21833	8.31	-0.17409	8.21	-0.06928
		8.32	-0.33295	8.32	-0.05728	8.32	0.04054	8.32	-0.22769	8.32	-0.11135	8.22	-0.06163
		8.33	-0.29095	8.33	-0.06291	8.33	0.02799	8.33	-0.23462	8.33	-0.04373	8.23	-0.05501
		8.34	-0.23987	8.34	-0.0687	8.34	0.0181	8.34	-0.23906	8.34	0.02799	8.24	-0.04947
		8.35	-0.18018	8.35	-0.07456	8.35	0.01121	8.35	-0.24102	8.35	0.1029	8.25	-0.04485
		8.36	-0.11256	8.36	-0.08037	8.36	0.00756	8.36	-0.24054	8.36	0.18	8.26	-0.04101
		8.37	-0.03795	8.37	-0.08603	8.37	0.00731	8.37	-0.23775	8.37	0.25821	8.27	-0.03788
		8.38	0.0425	8.38	-0.09142	8.38	0.01052	8.38	-0.23283	8.38	0.33641	8.28	-0.03521
		8.39	0.12744	8.39	-0.09648	8.39	0.01713	8.39	-0.22599	8.39	0.41342	8.29	-0.03291
		8.4	0.21537	8.4	-0.1011	8.4	0.02701	8.4	-0.2175	8.4	0.48807	8.3	-0.03078
		8.41	0.30465	8.41	-0.10522	8.41	0.03989	8.41	-0.20765	8.41	0.55921	8.31	-0.02866
		8.42	0.39358	8.42	-0.10878	8.42	0.05545	8.42	-0.19677	8.42	0.62571	8.32	-0.02639
		8.43	0.48039	8.43	-0.11173	8.43	0.07328	8.43	-0.18518	8.43	0.68653	8.33	-0.02386
		8.44	0.56331	8.44	-0.11403	8.44	0.09287	8.44	-0.17322	8.44	0.74067	8.34	-0.0209
		8.45	0.64062	8.45	-0.11567	8.45	0.11369	8.45	-0.16121	8.45	0.7873	8.35	-0.01747
		8.46	0.71067	8.46	-0.11664	8.46	0.13515	8.46	-0.14947	8.46	0.82565	8.36	-0.01343
		8.47	0.77196	8.47	-0.11693	8.47	0.15664	8.47	-0.13828	8.47	0.85513	8.37	-0.0088
		8.48	0.82313	8.48	-0.11656	8.48	0.17752	8.48	-0.1279	8.48	0.87528	8.38	-0.00353
		8.49	0.86303	8.49	-0.11556	8.49	0.19718	8.49	-0.11853	8.49	0.88582	8.39	0.00237
		8.5	0.89072	8.5	-0.11396	8.5	0.21502	8.5	-0.11034	8.5	0.88662	8.4	0.00882
		8.51	0.90551	8.51	-0.1118	8.51	0.23047	8.51	-0.10345	8.51	0.87772	8.41	0.01582
		8.52	0.90699	8.52	-0.10913	8.52	0.24303	8.52	-0.09791	8.52	0.85932	8.42	0.0232
		8.53	0.89502	8.53	-0.10601	8.53	0.25224	8.53	-0.09374	8.53	0.8318	8.43	0.0309
		8.54	0.86971	8.54	-0.10248	8.54	0.25774	8.54	-0.0909	8.54	0.79568	8.44	0.03876
		8.55	0.83148	8.55	-0.09861	8.55	0.25923	8.55	-0.08929	8.55	0.7516	8.45	0.04665
		8.56	0.78098	8.56	-0.09446	8.56	0.25652	8.56	-0.08878	8.56	0.70036	8.46	0.0544
		8.57	0.71913	8.57	-0.09008	8.57	0.24951	8.57	-0.08918	8.57	0.64284	8.47	0.0619
		8.58	0.64706	8.58	-0.08554	8.58	0.23819	8.58	-0.0903	8.58	0.58001	8.48	0.06895
		8.59	0.56607	8.59	-0.08089	8.59	0.22266	8.59	-0.09188	8.59	0.51291	8.49	0.07545
		8.6	0.47767	8.6	-0.07617	8.6	0.2031	8.6	-0.09368	8.6	0.44261	8.5	0.08126
		8.61	0.38344	8.61	-0.07144	8.61	0.17978	8.61	-0.09544	8.61	0.37023	8.51	0.08625
		8.62	0.28508	8.62	-0.06674	8.62	0.15306	8.62	-0.0969	8.62	0.29685	8.52	0.09041
		8.63	0.18431	8.63	-0.0621	8.63	0.12337	8.63	-0.09782	8.63	0.22354	8.53	0.09354
		8.64	0.08288	8.64	-0.05756	8.64	0.0912	8.64	-0.09795	8.64	0.15134	8.54	0.09577
		8.65	-0.01751	8.65	-0.05314	8.65	0.05709	8.65	-0.09709	8.65	0.0812	8.55	0.09696
		8.66	-0.11524	8.66	-0.04885	8.66	0.0216	8.66	-0.09508	8.66	0.01401	8.56	0.09721
		8.67	-0.20877	8.67	-0.04472	8.67	-0.01466	8.67	-0.09177	8.67	-0.04946	8.57	0.09656
		8.68	-0.29673	8.68	-0.04075	8.68	-0.05108	8.68	-0.08709	8.68	-0.10854	8.58	0.09504
		8.69	-0.37789	8.69	-0.03694	8.69	-0.08706	8.69	-0.08098	8.69	-0.16266	8.59	0.09284
		8.7	-0.4512	8.7	-0.0333	8.7	-0.122	8.7	-0.07345	8.7	-0.2114	8.6	0.08999
		8.71	-0.51584	8.71	-0.02981	8.71	-0.15536	8.71	-0.06454	8.71	-0.25446	8.61	0.0867
		8.72	-0.57117	8.72	-0.02648	8.72	-0.1866	8.72	-0.05437	8.72	-0.29165	8.62	0.08308
		8.73	-0.61679	8.73	-0.02328	8.73	-0.21525	8.73	-0.04307	8.73	-0.32293	8.63	0.07932
		8.74	-0.65248	8.74	-0.0202	8.74	-0.24088	8.74	-0.03082	8.74	-0.34836	8.64	0.07557
		8.75	-0.67828	8.75	-0.01724	8.75	-0.26315	8.75	-0.01783	8.75	-0.36812	8.65	0.07201
		8.76	-0.69437	8.76	-0.01436	8.76	-0.28176	8.76	-0.00435	8.76	-0.38249	8.66	0.06874
		8.77	-0.70116	8.77	-0.01156	8.77	-0.29648	8.77	0.00936	8.77	-0.39182	8.67	0.06598
		8.78	-0.69917	8.78	-0.00882	8.78	-0.30716	8.78	0.02303	8.78	-0.39656	8.68	0.06379
		8.79	-0.6891	8.79	-0.00612	8.79	-0.31372	8.79	0.03639	8.79	-0.3972	8.69	0.06228
		8.8	-0.67175	8.8	-0.00344	8.8	-0.31615	8.8	0.04916	8.8	-0.39428	8.7	0.06157
		8.81	-0.64798	8.81	-0.00077872	8.81	-0.31448	8.81	0.06108	8.81	-0.38836	8.71	0.06163
		8.82	-0.61874	8.82	0.00189	8.82	-0.30883	8.82	0.07191	8.82	-0.38003	8.72	0.0626
		8.83	-0.585	8.83	0.00456	8.83	-0.29935	8.83	0.08143	8.83	-0.36986	8.73	0.06435
		8.84	-0.54773	8.84	0.00726	8.84	-0.28625	8.84	0.08946	8.84	-0.35841	8.74	0.06695
		8.85	-0.50787	8.85	0.00997	8.85	-0.26978	8.85	0.09586	8.85	-0.34622	8.75	0.07026
		8.86	-0.46636	8.86	0.0127	8.86	-0.25022	8.86	0.10052	8.86	-0.33378	8.76	0.07421
		8.87	-0.42403	8.87	0.01546	8.87	-0.22788	8.87	0.10337	8.87	-0.32152	8.77	0.07873
		8.88	-0.38166	8.88	0.01822	8.88	-0.20308	8.88	0.10441	8.88	-0.30985	8.78	0.08364
		8.89	-0.33994	8.89	0.02098	8.89	-0.17617	8.89	0.10364	8.89	-0.29909	8.79	0.08884
		8.9	-0.29946	8.9	0.02372	8.9	-0.14749	8.9	0.10115	8.9	-0.28951	8.8	0.09416
		8.91	-0.26071	8.91	0.02643	8.91	-0.11738	8.91	0.09703	8.91	-0.2813	8.81	0.09944
		8.92	-0.22407	8.92	0.02909	8.92	-0.0862	8.92	0.09143	8.92	-0.2746	8.82	0.10452
		8.93	-0.18984	8.93	0.03166	8.93	-0.05427	8.93	0.08452	8.93	-0.26949	8.83	0.10929
		8.94	-0.1582	8.94	0.03411	8.94	-0.02193	8.94	0.07649	8.94	-0.26599	8.84	0.11355
		8.95	-0.12927	8.95	0.03643	8.95	0.01051	8.95	0.06756	8.95	-0.26406	8.85	0.11726
		8.96	-0.10309	8.96	0.03857	8.96	0.04276	8.96	0.05796	8.96	-0.26361	8.86	0.12022
		8.97	-0.07961	8.97	0.04049	8.97	0.07454	8.97	0.0479	8.97	-0.26454	8.87	0.12244
		8.98	-0.05878	8.98	0.04217	8.98	0.10558	8.98	0.03762	8.98	-0.26668	8.88	0.12383
		8.99	-0.04046	8.99	0.04356	8.99	0.13563	8.99	0.02734	8.99	-0.26986	8.89	0.12435
		9	-0.02454	9	0.04463	9	0.16447	9	0.01725	9	-0.27389	8.9	0.12407
		9.01	-0.01086	9.01	0.04536	9.01	0.19187	9.01	0.00753	9.01	-0.27857	8.91	0.12291
		9.02	0.000720174	9.02	0.04569	9.02	0.21766	9.02	-0.00166	9.02	-0.2837	8.92	0.12104
		9.03	0.01033	9.03	0.04562	9.03	0.24164	9.03	-0.01019	9.03	-0.28909	8.93	0.11847
		9.04	0.01809	9.04	0.04512	9.04	0.26366	9.04	-0.01798	9.04	-0.29455	8.94	0.11535
		9.05	0.02407	9.05	0.04416	9.05	0.28356	9.05	-0.02497	9.05	-0.29992	8.95	0.1118
		9.06	0.02834	9.06	0.04275	9.06	0.30122	9.06	-0.03113	9.06	-0.30503	8.96	0.10794
		9.07	0.03092	9.07	0.04088	9.07	0.31652	9.07	-0.03647	9.07	-0.30977	8.97	0.10395
		9.08	0.03182	9.08	0.03855	9.08	0.32938	9.08	-0.04103	9.08	-0.31402	8.98	0.09997
		9.09	0.031	9.09	0.03577	9.09	0.3397	9.09	-0.04489	9.09	-0.3177	8.99	0.09615
		9.1	0.02843	9.1	0.03258	9.1	0.34746	9.1	-0.04813	9.1	-0.32076	9	0.09266
		9.11	0.02404	9.11	0.029	9.11	0.3526	9.11	-0.05089	9.11	-0.32314	9.01	0.08965
		9.12	0.01778	9.12	0.02507	9.12	0.35514	9.12	-0.05327	9.12	-0.32484	9.02	0.08719
		9.13	0.00958	9.13	0.02085	9.13	0.35509	9.13	-0.05544	9.13	-0.32584	9.03	0.08549
		9.14	-0.000592267	9.14	0.01639	9.14	0.3525	9.14	-0.05754	9.14	-0.32617	9.04	0.08452
		9.15	-0.01276	9.15	0.01175	9.15	0.34745	9.15	-0.05971	9.15	-0.32585	9.05	0.08443
		9.16	-0.02692	9.16	0.00702	9.16	0.34007	9.16	-0.0621	9.16	-0.32491	9.06	0.0852
		9.17	-0.04301	9.17	0.00227	9.17	0.33048	9.17	-0.06483	9.17	-0.3234	9.07	0.08684
		9.18	-0.06094	9.18	-0.00241	9.18	0.31887	9.18	-0.06801	9.18	-0.32136	9.08	0.08935
		9.19	-0.08057	9.19	-0.00695	9.19	0.30543	9.19	-0.07174	9.19	-0.31884	9.09	0.0926
		9.2	-0.1017	9.2	-0.01124	9.2	0.29041	9.2	-0.07607	9.2	-0.31589	9.1	0.09664
		9.21	-0.1241	9.21	-0.01521	9.21	0.27405	9.21	-0.08105	9.21	-0.31257	9.11	0.10124
		9.22	-0.14747	9.22	-0.01877	9.22	0.25664	9.22	-0.08669	9.22	-0.30892	9.12	0.10633
		9.23	-0.17149	9.23	-0.02184	9.23	0.23847	9.23	-0.09297	9.23	-0.30499	9.13	0.11175
		9.24	-0.19578	9.24	-0.02434	9.24	0.21986	9.24	-0.09983	9.24	-0.30083	9.14	0.11735
		9.25	-0.21995	9.25	-0.02621	9.25	0.20111	9.25	-0.10722	9.25	-0.2965	9.15	0.12295
		9.26	-0.24359	9.26	-0.0274	9.26	0.18256	9.26	-0.11501	9.26	-0.29204	9.16	0.12842
		9.27	-0.26629	9.27	-0.02784	9.27	0.1645	9.27	-0.12309	9.27	-0.28751	9.17	0.13354
		9.28	-0.28765	9.28	-0.02753	9.28	0.14723	9.28	-0.13132	9.28	-0.28296	9.18	0.13821
		9.29	-0.30729	9.29	-0.02643	9.29	0.13102	9.29	-0.13953	9.29	-0.27847	9.19	0.14225
		9.3	-0.32486	9.3	-0.02454	9.3	0.11612	9.3	-0.14757	9.3	-0.27408	9.2	0.14554
		9.31	-0.34006	9.31	-0.02188	9.31	0.10275	9.31	-0.15525	9.31	-0.26989	9.21	0.14803
		9.32	-0.35265	9.32	-0.01848	9.32	0.09107	9.32	-0.16241	9.32	-0.26596	9.22	0.14952
		9.33	-0.36247	9.33	-0.01437	9.33	0.08121	9.33	-0.16887	9.33	-0.26237	9.23	0.15009
		9.34	-0.36941	9.34	-0.00962	9.34	0.07323	9.34	-0.17449	9.34	-0.25922	9.24	0.14962
		9.35	-0.37346	9.35	-0.0043	9.35	0.06717	9.35	-0.1791	9.35	-0.2566	9.25	0.14817
		9.36	-0.3747	9.36	0.00151	9.36	0.06299	9.36	-0.18261	9.36	-0.25458	9.26	0.14578
		9.37	-0.37326	9.37	0.0077	9.37	0.0606	9.37	-0.18489	9.37	-0.25325	9.27	0.14246
		9.38	-0.36938	9.38	0.01417	9.38	0.05986	9.38	-0.18588	9.38	-0.25268	9.28	0.13839
		9.39	-0.36337	9.39	0.02081	9.39	0.06057	9.39	-0.18553	9.39	-0.25295	9.29	0.13356
		9.4	-0.35559	9.4	0.0275	9.4	0.06249	9.4	-0.18382	9.4	-0.2541	9.3	0.12822
		9.41	-0.34646	9.41	0.0341	9.41	0.06534	9.41	-0.18075	9.41	-0.25614	9.31	0.12245
		9.42	-0.33644	9.42	0.0405	9.42	0.06881	9.42	-0.17636	9.42	-0.2591	9.32	0.11644
		9.43	-0.32602	9.43	0.04658	9.43	0.07255	9.43	-0.17073	9.43	-0.26293	9.33	0.11034
		9.44	-0.31568	9.44	0.05222	9.44	0.0762	9.44	-0.16394	9.44	-0.26758	9.34	0.10432
		9.45	-0.3059	9.45	0.05731	9.45	0.07941	9.45	-0.15611	9.45	-0.27295	9.35	0.09853
		9.46	-0.29715	9.46	0.06175	9.46	0.0818	9.46	-0.14737	9.46	-0.27892	9.36	0.09315
		9.47	-0.28982	9.47	0.06545	9.47	0.08303	9.47	-0.13788	9.47	-0.28531	9.37	0.08827
		9.48	-0.28427	9.48	0.06834	9.48	0.08278	9.48	-0.1278	9.48	-0.29191	9.38	0.08404
		9.49	-0.28078	9.49	0.07035	9.49	0.08075	9.49	-0.1173	9.49	-0.29847	9.39	0.08056
		9.5	-0.27952	9.5	0.07144	9.5	0.0767	9.5	-0.10657	9.5	-0.30472	9.4	0.07783
		9.51	-0.28059	9.51	0.07159	9.51	0.07044	9.51	-0.09578	9.51	-0.31034	9.41	0.07602
		9.52	-0.28399	9.52	0.07077	9.52	0.06183	9.52	-0.08511	9.52	-0.31499	9.42	0.075
		9.53	-0.2896	9.53	0.06901	9.53	0.0508	9.53	-0.07472	9.53	-0.31833	9.43	0.07486
		9.54	-0.29721	9.54	0.06632	9.54	0.03734	9.54	-0.06476	9.54	-0.31998	9.44	0.07551
		9.55	-0.30651	9.55	0.06274	9.55	0.02152	9.55	-0.05538	9.55	-0.31959	9.45	0.07686
		9.56	-0.31709	9.56	0.05833	9.56	0.00347	9.56	-0.04669	9.56	-0.31679	9.46	0.07887
		9.57	-0.32847	9.57	0.05315	9.57	-0.01661	9.57	-0.0388	9.57	-0.31126	9.47	0.08135
		9.58	-0.3401	9.58	0.04728	9.58	-0.03846	9.58	-0.03178	9.58	-0.30269	9.48	0.08424
		9.59	-0.3514	9.59	0.04082	9.59	-0.06176	9.59	-0.02569	9.59	-0.29083	9.49	0.08734
		9.6	-0.36174	9.6	0.03385	9.6	-0.08614	9.6	-0.02056	9.6	-0.27546	9.5	0.09052
		9.61	-0.37049	9.61	0.02649	9.61	-0.11119	9.61	-0.01641	9.61	-0.25644	9.51	0.0936
		9.62	-0.37704	9.62	0.01882	9.62	-0.13646	9.62	-0.01322	9.62	-0.23368	9.52	0.09645
		9.63	-0.38081	9.63	0.01096	9.63	-0.16152	9.63	-0.01097	9.63	-0.20721	9.53	0.09888
		9.64	-0.38128	9.64	0.00301	9.64	-0.18588	9.64	-0.0096	9.64	-0.17709	9.54	0.10081
		9.65	-0.37802	9.65	-0.00493	9.65	-0.20911	9.65	-0.00905	9.65	-0.14352	9.55	0.10203
		9.66	-0.37069	9.66	-0.01278	9.66	-0.23075	9.66	-0.00923	9.66	-0.10675	9.56	0.10253
		9.67	-0.35904	9.67	-0.02044	9.67	-0.25039	9.67	-0.01005	9.67	-0.06714	9.57	0.10218
		9.68	-0.34298	9.68	-0.02785	9.68	-0.26769	9.68	-0.01141	9.68	-0.02513	9.58	0.10092
		9.69	-0.32253	9.69	-0.03494	9.69	-0.28232	9.69	-0.0132	9.69	0.01876	9.59	0.0988
		9.7	-0.29787	9.7	-0.04166	9.7	-0.29402	9.7	-0.01532	9.7	0.06394	9.6	0.09568
		9.71	-0.26929	9.71	-0.04797	9.71	-0.30263	9.71	-0.01764	9.71	0.10976	9.61	0.09174
		9.72	-0.23724	9.72	-0.05383	9.72	-0.30802	9.72	-0.02007	9.72	0.15551	9.62	0.08695
		9.73	-0.20228	9.73	-0.05922	9.73	-0.31016	9.73	-0.02249	9.73	0.20045	9.63	0.08144
		9.74	-0.1651	9.74	-0.06415	9.74	-0.30911	9.74	-0.02482	9.74	0.24382	9.64	0.07532
		9.75	-0.12648	9.75	-0.06862	9.75	-0.30498	9.75	-0.02696	9.75	0.28488	9.65	0.06869
		9.76	-0.08727	9.76	-0.07262	9.76	-0.29797	9.76	-0.02883	9.76	0.32286	9.66	0.06174
		9.77	-0.04838	9.77	-0.07619	9.77	-0.28835	9.77	-0.03037	9.77	0.35708	9.67	0.05459
		9.78	-0.01077	9.78	-0.07935	9.78	-0.27645	9.78	-0.03153	9.78	0.38687	9.68	0.04744
		9.79	0.02463	9.79	-0.08212	9.79	-0.26264	9.79	-0.03227	9.79	0.41164	9.69	0.04044
		9.8	0.05688	9.8	-0.08453	9.8	-0.24736	9.8	-0.03256	9.8	0.43089	9.7	0.03377
		9.81	0.08513	9.81	-0.08663	9.81	-0.23106	9.81	-0.03238	9.81	0.44423	9.71	0.02756
		9.82	0.10857	9.82	-0.08844	9.82	-0.2142	9.82	-0.03176	9.82	0.45138	9.72	0.02205
		9.83	0.12651	9.83	-0.08998	9.83	-0.19728	9.83	-0.03069	9.83	0.45215	9.73	0.01725
		9.84	0.13838	9.84	-0.09129	9.84	-0.18076	9.84	-0.0292	9.84	0.44653	9.74	0.01339
		9.85	0.14377	9.85	-0.09238	9.85	-0.16509	9.85	-0.02735	9.85	0.43461	9.75	0.01048
		9.86	0.14239	9.86	-0.09327	9.86	-0.15069	9.86	-0.02517	9.86	0.41663	9.76	0.00861
		9.87	0.13416	9.87	-0.09397	9.87	-0.13793	9.87	-0.02274	9.87	0.39296	9.77	0.00787
		9.88	0.11915	9.88	-0.09449	9.88	-0.12713	9.88	-0.02011	9.88	0.3641	9.78	0.00815
		9.89	0.09762	9.89	-0.09482	9.89	-0.11855	9.89	-0.01738	9.89	0.33064	9.79	0.00963
		9.9	0.06999	9.9	-0.09494	9.9	-0.11238	9.9	-0.01462	9.9	0.29332	9.8	0.01208
		9.91	0.03685	9.91	-0.09486	9.91	-0.10872	9.91	-0.01192	9.91	0.25294	9.81	0.01554
		9.92	-0.00107	9.92	-0.09454	9.92	-0.10763	9.92	-0.00937	9.92	0.21037	9.82	0.01989
		9.93	-0.04288	9.93	-0.09397	9.93	-0.10905	9.93	-0.00707	9.93	0.16655	9.83	0.025
		9.94	-0.08763	9.94	-0.09312	9.94	-0.11287	9.94	-0.00511	9.94	0.12244	9.84	0.03081
		9.95	-0.13424	9.95	-0.09197	9.95	-0.11891	9.95	-0.00359	9.95	0.07901	9.85	0.0371
		9.96	-0.1816	9.96	-0.0905	9.96	-0.12693	9.96	-0.00259	9.96	0.0372	9.86	0.0438
		9.97	-0.22857	9.97	-0.08867	9.97	-0.13661	9.97	-0.00221	9.97	-0.00205	9.87	0.05071
		9.98	-0.274	9.98	-0.08648	9.98	-0.1476	9.98	-0.00251	9.98	-0.0379	9.88	0.0577
		9.99	-0.31681	9.99	-0.08391	9.99	-0.15951	9.99	-0.00358	9.99	-0.06956	9.89	0.06462
		10	-0.35596	10	-0.08095	10	-0.17193	10	-0.00548	10	-0.09636	9.9	0.07135
		10.01	-0.39049	10.01	-0.0776	10.01	-0.18444	10.01	-0.00825	10.01	-0.11775	9.91	0.07773
		10.02	-0.4196	10.02	-0.07388	10.02	-0.1966	10.02	-0.01195	10.02	-0.13327	9.92	0.0837
		10.03	-0.44259	10.03	-0.06979	10.03	-0.20801	10.03	-0.0166	10.03	-0.14265	9.93	0.08912
		10.04	-0.45894	10.04	-0.06536	10.04	-0.21826	10.04	-0.02221	10.04	-0.14573	9.94	0.09396
		10.05	-0.46831	10.05	-0.06062	10.05	-0.22702	10.05	-0.02879	10.05	-0.14252	9.95	0.09817
		10.06	-0.47052	10.06	-0.05563	10.06	-0.23397	10.06	-0.0363	10.06	-0.13318	9.96	0.10167
		10.07	-0.46559	10.07	-0.05043	10.07	-0.23885	10.07	-0.04472	10.07	-0.11798	9.97	0.10456
		10.08	-0.45371	10.08	-0.04507	10.08	-0.24147	10.08	-0.05399	10.08	-0.09738	9.98	0.10673
		10.09	-0.43524	10.09	-0.03963	10.09	-0.24171	10.09	-0.06404	10.09	-0.07193	9.99	0.10832
		10.1	-0.41074	10.1	-0.03416	10.1	-0.23949	10.1	-0.07478	10.1	-0.04228	10	0.10934
		10.11	-0.38087	10.11	-0.02875	10.11	-0.23483	10.11	-0.0861	10.11	-0.00922	10.01	0.10987
		10.12	-0.34645	10.12	-0.02345	10.12	-0.22782	10.12	-0.09788	10.12	0.02645	10.02	0.11001
		10.13	-0.30838	10.13	-0.01836	10.13	-0.21858	10.13	-0.10997	10.13	0.06382	10.03	0.10982
		10.14	-0.26764	10.14	-0.01352	10.14	-0.20732	10.14	-0.12222	10.14	0.102	10.04	0.10944
		10.15	-0.22526	10.15	-0.00902	10.15	-0.1943	10.15	-0.13447	10.15	0.14007	10.05	0.10894
		10.16	-0.1823	10.16	-0.0049	10.16	-0.17981	10.16	-0.14654	10.16	0.17713	10.06	0.10845
		10.17	-0.13977	10.17	-0.00123	10.17	-0.1642	10.17	-0.15825	10.17	0.21233	10.07	0.10806
		10.18	-0.09867	10.18	0.00196	10.18	-0.14782	10.18	-0.16941	10.18	0.24488	10.08	0.10786
		10.19	-0.05992	10.19	0.00464	10.19	-0.13105	10.19	-0.17984	10.19	0.27406	10.09	0.10791
		10.2	-0.02434	10.2	0.00677	10.2	-0.11426	10.2	-0.18936	10.2	0.29927	10.1	0.10834
		10.21	0.00737	10.21	0.00836	10.21	-0.09783	10.21	-0.19778	10.21	0.32001	10.11	0.10914
		10.22	0.03464	10.22	0.00939	10.22	-0.0821	10.22	-0.20495	10.22	0.33591	10.12	0.1104
		10.23	0.05705	10.23	0.00989	10.23	-0.0674	10.23	-0.2107	10.23	0.34672	10.13	0.11211
		10.24	0.07433	10.24	0.00988	10.24	-0.05401	10.24	-0.21492	10.24	0.35233	10.14	0.11429
		10.25	0.0864	10.25	0.00938	10.25	-0.04217	10.25	-0.21747	10.25	0.35279	10.15	0.11694
		10.26	0.09331	10.26	0.00844	10.26	-0.03206	10.26	-0.21828	10.26	0.34824	10.16	0.12
		10.27	0.09528	10.27	0.00712	10.27	-0.02381	10.27	-0.21729	10.27	0.33898	10.17	0.1235
		10.28	0.0927	10.28	0.00546	10.28	-0.0175	10.28	-0.21445	10.28	0.32541	10.18	0.12732
		10.29	0.08605	10.29	0.00354	10.29	-0.01313	10.29	-0.20976	10.29	0.30804	10.19	0.13144
		10.3	0.07596	10.3	0.00141	10.3	-0.01065	10.3	-0.20325	10.3	0.28744	10.2	0.13577
		10.31	0.06313	10.31	-0.000859388	10.31	-0.00996	10.31	-0.19499	10.31	0.26428	10.21	0.14025
		10.32	0.04834	10.32	-0.0032	10.32	-0.0109	10.32	-0.18506	10.32	0.23927	10.22	0.1448
		10.33	0.03243	10.33	-0.00555	10.33	-0.01326	10.33	-0.17359	10.33	0.21315	10.23	0.14935
		10.34	0.01621	10.34	-0.00785	10.34	-0.01679	10.34	-0.16073	10.34	0.18665	10.24	0.15381
		10.35	0.000539314	10.35	-0.01005	10.35	-0.02123	10.35	-0.14664	10.35	0.16052	10.25	0.15812
		10.36	-0.0138	10.36	-0.0121	10.36	-0.02627	10.36	-0.13155	10.36	0.13545	10.26	0.16223
		10.37	-0.02607	10.37	-0.01398	10.37	-0.0316	10.37	-0.11566	10.37	0.1121	10.27	0.16606
		10.38	-0.03561	10.38	-0.01564	10.38	-0.0369	10.38	-0.09921	10.38	0.09105	10.28	0.16962
		10.39	-0.04186	10.39	-0.01708	10.39	-0.04188	10.39	-0.08245	10.39	0.07282	10.29	0.17281
		10.4	-0.04439	10.4	-0.01828	10.4	-0.04623	10.4	-0.06564	10.4	0.05782	10.3	0.17567
		10.41	-0.04287	10.41	-0.01925	10.41	-0.04969	10.41	-0.04904	10.41	0.04636	10.31	0.17817
		10.42	-0.03713	10.42	-0.02	10.42	-0.05202	10.42	-0.03288	10.42	0.03866	10.32	0.18032
		10.43	-0.02711	10.43	-0.02056	10.43	-0.05302	10.43	-0.01743	10.43	0.03483	10.33	0.18215
		10.44	-0.01291	10.44	-0.02094	10.44	-0.05255	10.44	-0.00291	10.44	0.03487	10.34	0.18366
		10.45	0.00524	10.45	-0.02119	10.45	-0.05049	10.45	0.01048	10.45	0.03868	10.35	0.18492
		10.46	0.02702	10.46	-0.02134	10.46	-0.04679	10.46	0.02253	10.46	0.04605	10.36	0.18593
		10.47	0.05197	10.47	-0.02144	10.47	-0.04145	10.47	0.0331	10.47	0.05672	10.37	0.18679
		10.48	0.07955	10.48	-0.02154	10.48	-0.03451	10.48	0.04204	10.48	0.07032	10.38	0.18751
		10.49	0.10916	10.49	-0.02167	10.49	-0.02605	10.49	0.04926	10.49	0.08643	10.39	0.18816
		10.5	0.14014	10.5	-0.02189	10.5	-0.01623	10.5	0.05469	10.5	0.10461	10.4	0.18878
		10.51	0.17179	10.51	-0.02223	10.51	-0.00522	10.51	0.0583	10.51	0.12435	10.41	0.18942
		10.52	0.20343	10.52	-0.02272	10.52	0.00678	10.52	0.06009	10.52	0.14515	10.42	0.19013
		10.53	0.23437	10.53	-0.0234	10.53	0.01953	10.53	0.0601	10.53	0.16651	10.43	0.19093
		10.54	0.26397	10.54	-0.02428	10.54	0.03277	10.54	0.05841	10.54	0.18795	10.44	0.19184
		10.55	0.29165	10.55	-0.02539	10.55	0.04624	10.55	0.05512	10.55	0.209	10.45	0.19289
		10.56	0.3169	10.56	-0.02672	10.56	0.05966	10.56	0.05035	10.56	0.22927	10.46	0.19409
		10.57	0.33929	10.57	-0.02827	10.57	0.07276	10.57	0.04428	10.57	0.24838	10.47	0.19541
		10.58	0.3585	10.58	-0.03003	10.58	0.0853	10.58	0.03707	10.58	0.26605	10.48	0.19686
		10.59	0.37432	10.59	-0.03197	10.59	0.09703	10.59	0.02892	10.59	0.28205	10.49	0.1984
		10.6	0.38663	10.6	-0.03406	10.6	0.10775	10.6	0.02004	10.6	0.29623	10.5	0.20001
		10.61	0.39544	10.61	-0.03627	10.61	0.11726	10.61	0.01064	10.61	0.30849	10.51	0.20164
		10.62	0.40086	10.62	-0.03856	10.62	0.12541	10.62	0.000943972	10.62	0.31884	10.52	0.20324
		10.63	0.40309	10.63	-0.04086	10.63	0.1321	10.63	-0.00884	10.63	0.32732	10.53	0.20476
		10.64	0.40244	10.64	-0.04314	10.64	0.13724	10.64	-0.0185	10.64	0.33405	10.54	0.20617
		10.65	0.39927	10.65	-0.04535	10.65	0.14079	10.65	-0.02783	10.65	0.33919	10.55	0.20737
		10.66	0.39401	10.66	-0.04742	10.66	0.14276	10.66	-0.03666	10.66	0.34294	10.56	0.20835
		10.67	0.38713	10.67	-0.04931	10.67	0.14318	10.67	-0.04482	10.67	0.34555	10.57	0.20905
		10.68	0.37911	10.68	-0.05097	10.68	0.14211	10.68	-0.05217	10.68	0.34726	10.58	0.20941
		10.69	0.37046	10.69	-0.05237	10.69	0.13965	10.69	-0.05858	10.69	0.34834	10.59	0.20943
		10.7	0.36165	10.7	-0.05347	10.7	0.13592	10.7	-0.06396	10.7	0.34904	10.6	0.20902
		10.71	0.35312	10.71	-0.05423	10.71	0.13107	10.71	-0.06824	10.71	0.34958	10.61	0.20823
		10.72	0.34527	10.72	-0.05465	10.72	0.12523	10.72	-0.07137	10.72	0.35017	10.62	0.20699
		10.73	0.33841	10.73	-0.0547	10.73	0.11858	10.73	-0.07333	10.73	0.35097	10.63	0.20534
		10.74	0.33281	10.74	-0.05441	10.74	0.11128	10.74	-0.07413	10.74	0.35209	10.64	0.20329
		10.75	0.32861	10.75	-0.05376	10.75	0.10349	10.75	-0.0738	10.75	0.3536	10.65	0.20084
		10.76	0.32589	10.76	-0.05279	10.76	0.09537	10.76	-0.07239	10.76	0.3555	10.66	0.19806
		10.77	0.32462	10.77	-0.05152	10.77	0.08707	10.77	-0.06996	10.77	0.35774	10.67	0.19493
		10.78	0.32469	10.78	-0.04998	10.78	0.07872	10.78	-0.0666	10.78	0.36019	10.68	0.19156
		10.79	0.32588	10.79	-0.04822	10.79	0.07043	10.79	-0.0624	10.79	0.3627	10.69	0.18796
		10.8	0.32791	10.8	-0.04628	10.8	0.0623	10.8	-0.05747	10.8	0.36505	10.7	0.18422
		10.81	0.33043	10.81	-0.04423	10.81	0.05441	10.81	-0.05193	10.81	0.36697	10.71	0.18038
		10.82	0.33301	10.82	-0.0421	10.82	0.0468	10.82	-0.0459	10.82	0.36817	10.72	0.17651
		10.83	0.33521	10.83	-0.03996	10.83	0.03953	10.83	-0.03948	10.83	0.36834	10.73	0.17267
		10.84	0.33655	10.84	-0.03787	10.84	0.03261	10.84	-0.03281	10.84	0.36716	10.74	0.16892
		10.85	0.33655	10.85	-0.03586	10.85	0.02604	10.85	-0.02599	10.85	0.36428	10.75	0.1653
		10.86	0.33474	10.86	-0.03399	10.86	0.01983	10.86	-0.01914	10.86	0.35941	10.76	0.16187
		10.87	0.33069	10.87	-0.0323	10.87	0.01395	10.87	-0.01235	10.87	0.35226	10.77	0.15866
		10.88	0.32401	10.88	-0.03082	10.88	0.00839	10.88	-0.00572	10.88	0.34258	10.78	0.1557
		10.89	0.31439	10.89	-0.02957	10.89	0.00313	10.89	0.000665675	10.89	0.33018	10.79	0.15302
		10.9	0.3016	10.9	-0.02858	10.9	-0.00185	10.9	0.00674	10.9	0.31492	10.8	0.15062
		10.91	0.28549	10.91	-0.02786	10.91	-0.00657	10.91	0.01243	10.91	0.29673	10.81	0.1485
		10.92	0.26601	10.92	-0.02739	10.92	-0.01102	10.92	0.01769	10.92	0.27561	10.82	0.14666
		10.93	0.24323	10.93	-0.02717	10.93	-0.01521	10.93	0.02247	10.93	0.25164	10.83	0.14506
		10.94	0.21731	10.94	-0.02719	10.94	-0.0191	10.94	0.02674	10.94	0.22497	10.84	0.1437
		10.95	0.18853	10.95	-0.0274	10.95	-0.02267	10.95	0.03047	10.95	0.19584	10.85	0.14253
		10.96	0.15725	10.96	-0.02778	10.96	-0.02586	10.96	0.03365	10.96	0.16454	10.86	0.14151
		10.97	0.12395	10.97	-0.02829	10.97	-0.02862	10.97	0.03627	10.97	0.13145	10.87	0.1406
		10.98	0.08916	10.98	-0.02887	10.98	-0.03086	10.98	0.0383	10.98	0.097	10.88	0.13975
		10.99	0.05349	10.99	-0.02949	10.99	-0.03249	10.99	0.03976	10.99	0.06166	10.89	0.1389
		11	0.01761	11	-0.03009	11	-0.03343	11	0.04065	11	0.02594	10.9	0.13802
		11.01	-0.01782	11.01	-0.03062	11.01	-0.03356	11.01	0.04097	11.01	-0.00962	10.91	0.13705
		11.02	-0.05209	11.02	-0.03103	11.02	-0.0328	11.02	0.04073	11.02	-0.04447	10.92	0.13595
		11.03	-0.08452	11.03	-0.03128	11.03	-0.03104	11.03	0.03995	11.03	-0.07807	10.93	0.13468
		11.04	-0.11446	11.04	-0.03134	11.04	-0.02818	11.04	0.03863	11.04	-0.1099	10.94	0.13322
		11.05	-0.14131	11.05	-0.03116	11.05	-0.02417	11.05	0.0368	11.05	-0.13949	10.95	0.13153
		11.06	-0.16453	11.06	-0.03072	11.06	-0.01892	11.06	0.03447	11.06	-0.16637	10.96	0.1296
		11.07	-0.18366	11.07	-0.03001	11.07	-0.01242	11.07	0.03167	11.07	-0.19018	10.97	0.12743
		11.08	-0.19838	11.08	-0.02902	11.08	-0.00463	11.08	0.02844	11.08	-0.21061	10.98	0.125
		11.09	-0.20841	11.09	-0.02774	11.09	0.00442	11.09	0.02479	11.09	-0.22741	10.99	0.12234
		11.1	-0.21366	11.1	-0.02619	11.1	0.01468	11.1	0.02078	11.1	-0.24043	11	0.11945
		11.11	-0.2141	11.11	-0.02438	11.11	0.0261	11.11	0.01645	11.11	-0.24962	11.01	0.11636
		11.12	-0.20985	11.12	-0.02235	11.12	0.03854	11.12	0.01184	11.12	-0.255	11.02	0.11311
		11.13	-0.20116	11.13	-0.02012	11.13	0.05188	11.13	0.00701	11.13	-0.25668	11.03	0.10971
		11.14	-0.18837	11.14	-0.01774	11.14	0.06594	11.14	0.00204	11.14	-0.25487	11.04	0.10623
		11.15	-0.17192	11.15	-0.01526	11.15	0.08053	11.15	-0.00302	11.15	-0.24983	11.05	0.1027
		11.16	-0.15236	11.16	-0.01271	11.16	0.09542	11.16	-0.00808	11.16	-0.24192	11.06	0.09916
		11.17	-0.13031	11.17	-0.01015	11.17	0.11037	11.17	-0.01307	11.17	-0.23155	11.07	0.09565
		11.18	-0.10643	11.18	-0.00764	11.18	0.12511	11.18	-0.0179	11.18	-0.21917	11.08	0.09221
		11.19	-0.08142	11.19	-0.00523	11.19	0.13939	11.19	-0.02247	11.19	-0.20526	11.09	0.08889
		11.2	-0.05603	11.2	-0.00296	11.2	0.15292	11.2	-0.02671	11.2	-0.19035	11.1	0.08572
		11.21	-0.03097	11.21	-0.000868884	11.21	0.16545	11.21	-0.03051	11.21	-0.17495	11.11	0.08272
		11.22	-0.00694	11.22	0.000994676	11.22	0.17672	11.22	-0.0338	11.22	-0.15956	11.12	0.07993
		11.23	0.01539	11.23	0.0026	11.23	0.18648	11.23	-0.03648	11.23	-0.14469	11.13	0.07734
		11.24	0.03543	11.24	0.00393	11.24	0.19451	11.24	-0.03848	11.24	-0.13078	11.14	0.07497
		11.25	0.05267	11.25	0.00497	11.25	0.20064	11.25	-0.03973	11.25	-0.11823	11.15	0.07284
		11.26	0.06665	11.26	0.00571	11.26	0.20469	11.26	-0.04018	11.26	-0.1074	11.16	0.0709
		11.27	0.07706	11.27	0.00615	11.27	0.20657	11.27	-0.03978	11.27	-0.09857	11.17	0.06919
		11.28	0.08367	11.28	0.0063	11.28	0.20618	11.28	-0.03849	11.28	-0.09195	11.18	0.06764
		11.29	0.08636	11.29	0.00619	11.29	0.2035	11.29	-0.0363	11.29	-0.08767	11.19	0.06625
		11.3	0.08514	11.3	0.00584	11.3	0.19855	11.3	-0.03322	11.3	-0.08579	11.2	0.06499
		11.31	0.08013	11.31	0.00529	11.31	0.19139	11.31	-0.02926	11.31	-0.08627	11.21	0.06381
		11.32	0.07154	11.32	0.00457	11.32	0.18211	11.32	-0.02445	11.32	-0.08903	11.22	0.06268
		11.33	0.0597	11.33	0.00374	11.33	0.17087	11.33	-0.01885	11.33	-0.09388	11.23	0.06157
		11.34	0.045	11.34	0.00283	11.34	0.15786	11.34	-0.01254	11.34	-0.1006	11.24	0.06043
		11.35	0.02793	11.35	0.0019	11.35	0.14329	11.35	-0.00559	11.35	-0.1089	11.25	0.05922
		11.36	0.00901	11.36	0.001	11.36	0.12742	11.36	0.00189	11.36	-0.11844	11.26	0.05791
		11.37	-0.01117	11.37	0.000177106	11.37	0.11052	11.37	0.00979	11.37	-0.12887	11.27	0.05646
		11.38	-0.03203	11.38	-0.0005283	11.38	0.09288	11.38	0.018	11.38	-0.13978	11.28	0.05484
		11.39	-0.05295	11.39	-0.00107	11.39	0.07481	11.39	0.02637	11.39	-0.1508	11.29	0.05302
		11.4	-0.07336	11.4	-0.00142	11.4	0.05661	11.4	0.03479	11.4	-0.16153	11.3	0.05099
		11.41	-0.09269	11.41	-0.00155	11.41	0.03858	11.41	0.04313	11.41	-0.17161	11.31	0.04873
		11.42	-0.11044	11.42	-0.00144	11.42	0.02101	11.42	0.05124	11.42	-0.18068	11.32	0.04622
		11.43	-0.12615	11.43	-0.00107	11.43	0.00417	11.43	0.05903	11.43	-0.18846	11.33	0.04348
		11.44	-0.13943	11.44	-0.000435962	11.44	-0.01168	11.44	0.06636	11.44	-0.19469	11.34	0.04048
		11.45	-0.15	11.45	0.000451862	11.45	-0.02632	11.45	0.07315	11.45	-0.19917	11.35	0.03727
		11.46	-0.15764	11.46	0.00158	11.46	-0.03957	11.46	0.07931	11.46	-0.20175	11.36	0.03381
		11.47	-0.16223	11.47	0.00294	11.47	-0.05127	11.47	0.08476	11.47	-0.20238	11.37	0.03016
		11.48	-0.16375	11.48	0.0045	11.48	-0.06132	11.48	0.08948	11.48	-0.20103	11.38	0.02633
		11.49	-0.16225	11.49	0.00622	11.49	-0.06963	11.49	0.09341	11.49	-0.19778	11.39	0.02234
		11.5	-0.15788	11.5	0.00807	11.5	-0.07619	11.5	0.09657	11.5	-0.19273	11.4	0.01822
		11.51	-0.15088	11.51	0.01001	11.51	-0.08098	11.51	0.09895	11.51	-0.18606	11.41	0.014
		11.52	-0.14153	11.52	0.01199	11.52	-0.08407	11.52	0.10059	11.52	-0.17799	11.42	0.00971
		11.53	-0.1302	11.53	0.01397	11.53	-0.08553	11.53	0.10155	11.53	-0.16879	11.43	0.00537
		11.54	-0.11729	11.54	0.01591	11.54	-0.08546	11.54	0.10188	11.54	-0.15876	11.44	0.00102
		11.55	-0.10322	11.55	0.01776	11.55	-0.08402	11.55	0.10166	11.55	-0.14823	11.45	-0.00332
		11.56	-0.08844	11.56	0.01949	11.56	-0.08136	11.56	0.101	11.56	-0.13752	11.46	-0.00761
		11.57	-0.07342	11.57	0.02105	11.57	-0.07765	11.57	0.09998	11.57	-0.12697	11.47	-0.01184
		11.58	-0.05858	11.58	0.02243	11.58	-0.07309	11.58	0.09871	11.58	-0.1169	11.48	-0.01597
		11.59	-0.04436	11.59	0.02359	11.59	-0.06786	11.59	0.0973	11.59	-0.10762	11.49	-0.02
		11.6	-0.03113	11.6	0.02452	11.6	-0.06216	11.6	0.09585	11.6	-0.09939	11.5	-0.0239
		11.61	-0.01923	11.61	0.02521	11.61	-0.05619	11.61	0.09445	11.61	-0.09247	11.51	-0.02765
		11.62	-0.00893	11.62	0.02565	11.62	-0.0501	11.62	0.09319	11.62	-0.08703	11.52	-0.03126
		11.63	-0.000465959	11.63	0.02586	11.63	-0.04408	11.63	0.09214	11.63	-0.08321	11.53	-0.0347
		11.64	0.00602	11.64	0.02583	11.64	-0.03825	11.64	0.09135	11.64	-0.08111	11.54	-0.03798
		11.65	0.01044	11.65	0.0256	11.65	-0.03275	11.65	0.09088	11.65	-0.08075	11.55	-0.04108
		11.66	0.01277	11.66	0.02518	11.66	-0.02768	11.66	0.09074	11.66	-0.08209	11.56	-0.044
		11.67	0.01307	11.67	0.02459	11.67	-0.02311	11.67	0.09093	11.67	-0.08506	11.57	-0.04675
		11.68	0.01144	11.68	0.02388	11.68	-0.01909	11.68	0.09143	11.68	-0.08953	11.58	-0.04931
		11.69	0.00805	11.69	0.02307	11.69	-0.01565	11.69	0.09221	11.69	-0.0953	11.59	-0.05171
		11.7	0.00311	11.7	0.0222	11.7	-0.01278	11.7	0.0932	11.7	-0.10217	11.6	-0.05392
		11.71	-0.00313	11.71	0.0213	11.71	-0.01049	11.71	0.09434	11.71	-0.10986	11.61	-0.05597
		11.72	-0.0104	11.72	0.02042	11.72	-0.00871	11.72	0.09553	11.72	-0.11812	11.62	-0.05785
		11.73	-0.0184	11.73	0.01957	11.73	-0.00741	11.73	0.09668	11.73	-0.12663	11.63	-0.05958
		11.74	-0.02683	11.74	0.01878	11.74	-0.00652	11.74	0.09768	11.74	-0.13511	11.64	-0.06116
		11.75	-0.03539	11.75	0.01809	11.75	-0.00595	11.75	0.09842	11.75	-0.14325	11.65	-0.0626
		11.76	-0.04381	11.76	0.01751	11.76	-0.00564	11.76	0.09878	11.76	-0.15077	11.66	-0.06391
		11.77	-0.05181	11.77	0.01705	11.77	-0.0055	11.77	0.09866	11.77	-0.15742	11.67	-0.06509
		11.78	-0.05916	11.78	0.01672	11.78	-0.00546	11.78	0.09796	11.78	-0.16294	11.68	-0.06616
		11.79	-0.06568	11.79	0.01653	11.79	-0.00543	11.79	0.09658	11.79	-0.16716	11.69	-0.06714
		11.8	-0.07121	11.8	0.01645	11.8	-0.00537	11.8	0.09446	11.8	-0.1699	11.7	-0.06804
		11.81	-0.07563	11.81	0.01649	11.81	-0.0052	11.81	0.09154	11.81	-0.17106	11.71	-0.06887
		11.82	-0.0789	11.82	0.01663	11.82	-0.0049	11.82	0.08777	11.82	-0.17056	11.72	-0.06966
		11.83	-0.08099	11.83	0.01685	11.83	-0.00444	11.83	0.08316	11.83	-0.16839	11.73	-0.07042
		11.84	-0.08193	11.84	0.01711	11.84	-0.00381	11.84	0.07771	11.84	-0.16458	11.74	-0.07117
		11.85	-0.0818	11.85	0.0174	11.85	-0.00301	11.85	0.07145	11.85	-0.1592	11.75	-0.07192
		11.86	-0.08069	11.86	0.01768	11.86	-0.00207	11.86	0.06444	11.86	-0.15236	11.76	-0.07271
		11.87	-0.07873	11.87	0.01792	11.87	-0.00101	11.87	0.05678	11.87	-0.14422	11.77	-0.07354
		11.88	-0.0761	11.88	0.01809	11.88	0.000109825	11.88	0.04855	11.88	-0.13494	11.78	-0.07444
		11.89	-0.07295	11.89	0.01816	11.89	0.00124	11.89	0.03988	11.89	-0.12475	11.79	-0.07543
		11.9	-0.06947	11.9	0.01809	11.9	0.00231	11.9	0.03091	11.9	-0.11385	11.8	-0.0765
		11.91	-0.06584	11.91	0.01788	11.91	0.00326	11.91	0.02179	11.91	-0.10249	11.81	-0.07769
		11.92	-0.06224	11.92	0.01748	11.92	0.00401	11.92	0.01269	11.92	-0.09088	11.82	-0.07898
		11.93	-0.05882	11.93	0.0169	11.93	0.00449	11.93	0.00375	11.93	-0.07926	11.83	-0.08039
		11.94	-0.05571	11.94	0.01613	11.94	0.00464	11.94	-0.00485	11.94	-0.06785	11.84	-0.08192
		11.95	-0.05305	11.95	0.01515	11.95	0.00439	11.95	-0.01297	11.95	-0.05683	11.85	-0.08356
		11.96	-0.0509	11.96	0.01397	11.96	0.0037	11.96	-0.02045	11.96	-0.04637	11.86	-0.08529
		11.97	-0.04934	11.97	0.0126	11.97	0.00251	11.97	-0.02716	11.97	-0.03662	11.87	-0.0871
		11.98	-0.04837	11.98	0.01105	11.98	0.000799691	11.98	-0.03299	11.98	-0.02769	11.88	-0.08897
		11.99	-0.04799	11.99	0.00935	11.99	-0.00144	11.99	-0.03785	11.99	-0.01965	11.89	-0.09086
		12	-0.04816	12	0.00753	12	-0.00422	12	-0.04165	12	-0.01255	11.9	-0.09275
		12.01	-0.04881	12.01	0.00561	12.01	-0.00753	12.01	-0.04437	12.01	-0.00639	11.91	-0.0946
		12.02	-0.04985	12.02	0.00363	12.02	-0.01132	12.02	-0.04599	12.02	-0.00115	11.92	-0.09636
		12.03	-0.05118	12.03	0.00162	12.03	-0.01556	12.03	-0.04651	12.03	0.00322	11.93	-0.09799
		12.04	-0.05267	12.04	-0.000369667	12.04	-0.0202	12.04	-0.04598	12.04	0.0068	11.94	-0.09944
		12.05	-0.0542	12.05	-0.0023	12.05	-0.02517	12.05	-0.04446	12.05	0.00969	11.95	-0.10068
		12.06	-0.05564	12.06	-0.00414	12.06	-0.03039	12.06	-0.04203	12.06	0.01199	11.96	-0.10164
		12.07	-0.05686	12.07	-0.00584	12.07	-0.03577	12.07	-0.03882	12.07	0.01384	11.97	-0.10232
		12.08	-0.05777	12.08	-0.00737	12.08	-0.04124	12.08	-0.03495	12.08	0.01534	11.98	-0.10262
		12.09	-0.05825	12.09	-0.00869	12.09	-0.0467	12.09	-0.03057	12.09	0.01662	11.99	-0.10257
		12.1	-0.05826	12.1	-0.00977	12.1	-0.05206	12.1	-0.02582	12.1	0.0178	12	-0.10209
		12.11	-0.05774	12.11	-0.0106	12.11	-0.05723	12.11	-0.02088	12.11	0.01896	12.01	-0.10119
		12.12	-0.05668	12.12	-0.01115	12.12	-0.06214	12.12	-0.01589	12.12	0.02019	12.02	-0.09985
		12.13	-0.05509	12.13	-0.0114	12.13	-0.06671	12.13	-0.01102	12.13	0.02155	12.03	-0.09806
		12.14	-0.05301	12.14	-0.01136	12.14	-0.07088	12.14	-0.00642	12.14	0.02306	12.04	-0.09586
		12.15	-0.05053	12.15	-0.01102	12.15	-0.07458	12.15	-0.00223	12.15	0.02474	12.05	-0.09321
		12.16	-0.04775	12.16	-0.01038	12.16	-0.07779	12.16	0.00144	12.16	0.02655	12.06	-0.0902
		12.17	-0.04478	12.17	-0.00945	12.17	-0.08046	12.17	0.00449	12.17	0.02846	12.07	-0.08683
		12.18	-0.04177	12.18	-0.00826	12.18	-0.08258	12.18	0.00683	12.18	0.03039	12.08	-0.08317
		12.19	-0.03887	12.19	-0.00681	12.19	-0.08414	12.19	0.00841	12.19	0.03226	12.09	-0.07926
		12.2	-0.03625	12.2	-0.00515	12.2	-0.08516	12.2	0.0092	12.2	0.03394	12.1	-0.07518
		12.21	-0.03407	12.21	-0.00329	12.21	-0.08564	12.21	0.0092	12.21	0.03532	12.11	-0.07099
		12.22	-0.03249	12.22	-0.00127	12.22	-0.08561	12.22	0.00844	12.22	0.03627	12.12	-0.06677
		12.23	-0.03164	12.23	0.000880564	12.23	-0.0851	12.23	0.00695	12.23	0.03666	12.13	-0.0626
		12.24	-0.03165	12.24	0.00312	12.24	-0.08416	12.24	0.00481	12.24	0.03636	12.14	-0.05856
		12.25	-0.03263	12.25	0.00542	12.25	-0.08283	12.25	0.0021	12.25	0.03524	12.15	-0.05473
		12.26	-0.03464	12.26	0.00775	12.26	-0.08115	12.26	-0.00106	12.26	0.0332	12.16	-0.05117
		12.27	-0.03772	12.27	0.01006	12.27	-0.07918	12.27	-0.00457	12.27	0.03017	12.17	-0.04799
		12.28	-0.04187	12.28	0.01233	12.28	-0.07695	12.28	-0.00828	12.28	0.02609	12.18	-0.0452
		12.29	-0.04705	12.29	0.01452	12.29	-0.07452	12.29	-0.01209	12.29	0.02091	12.19	-0.04289
		12.3	-0.05318	12.3	0.01661	12.3	-0.07192	12.3	-0.01584	12.3	0.01466	12.2	-0.0411
		12.31	-0.06016	12.31	0.01858	12.31	-0.06919	12.31	-0.01942	12.31	0.00736	12.21	-0.03983
		12.32	-0.06784	12.32	0.0204	12.32	-0.06636	12.32	-0.0227	12.32	-0.000919962	12.22	-0.03915
		12.33	-0.07604	12.33	0.02205	12.33	-0.06344	12.33	-0.02558	12.33	-0.01007	12.23	-0.039
		12.34	-0.08456	12.34	0.02353	12.34	-0.06047	12.34	-0.02798	12.34	-0.01996	12.24	-0.03945
		12.35	-0.09319	12.35	0.02482	12.35	-0.05743	12.35	-0.02981	12.35	-0.03042	12.25	-0.0404
		12.36	-0.10169	12.36	0.02591	12.36	-0.05435	12.36	-0.03103	12.36	-0.04127	12.26	-0.04186
		12.37	-0.10981	12.37	0.02681	12.37	-0.05122	12.37	-0.03161	12.37	-0.0523	12.27	-0.04377
		12.38	-0.11734	12.38	0.0275	12.38	-0.04803	12.38	-0.03155	12.38	-0.06328	12.28	-0.04606
		12.39	-0.12405	12.39	0.028	12.39	-0.04477	12.39	-0.03085	12.39	-0.07399	12.29	-0.04868
		12.4	-0.12973	12.4	0.0283	12.4	-0.04145	12.4	-0.02956	12.4	-0.08419	12.3	-0.05153
		12.41	-0.13419	12.41	0.02841	12.41	-0.03803	12.41	-0.02774	12.41	-0.09366	12.31	-0.05455
		12.42	-0.1373	12.42	0.02834	12.42	-0.03453	12.42	-0.02547	12.42	-0.10219	12.32	-0.05763
		12.43	-0.13894	12.43	0.02809	12.43	-0.03092	12.43	-0.02284	12.43	-0.10959	12.33	-0.0607
		12.44	-0.13904	12.44	0.02769	12.44	-0.02721	12.44	-0.01996	12.44	-0.11568	12.34	-0.06367
		12.45	-0.13757	12.45	0.02713	12.45	-0.02339	12.45	-0.01694	12.45	-0.12034	12.35	-0.06647
		12.46	-0.13455	12.46	0.02643	12.46	-0.01948	12.46	-0.0139	12.46	-0.12345	12.36	-0.06899
		12.47	-0.13004	12.47	0.0256	12.47	-0.01549	12.47	-0.01096	12.47	-0.12496	12.37	-0.07121
		12.48	-0.12415	12.48	0.02465	12.48	-0.01142	12.48	-0.00824	12.48	-0.12484	12.38	-0.07304
		12.49	-0.11701	12.49	0.02359	12.49	-0.00732	12.49	-0.00586	12.49	-0.12311	12.39	-0.07445
		12.5	-0.10883	12.5	0.02244	12.5	-0.0032	12.5	-0.0039	12.5	-0.11983	12.4	-0.07543
		12.51	-0.0998	12.51	0.02121	12.51	0.000891456	12.51	-0.00245	12.51	-0.11511	12.41	-0.07591
		12.52	-0.09016	12.52	0.0199	12.52	0.00492	12.52	-0.00158	12.52	-0.10908	12.42	-0.07596
		12.53	-0.08018	12.53	0.01854	12.53	0.00885	12.53	-0.00135	12.53	-0.10192	12.43	-0.07551
		12.54	-0.0701	12.54	0.01714	12.54	0.01264	12.54	-0.00177	12.54	-0.09381	12.44	-0.07466
		12.55	-0.06019	12.55	0.0157	12.55	0.01623	12.55	-0.00285	12.55	-0.085	12.45	-0.07341
		12.56	-0.05071	12.56	0.01425	12.56	0.01959	12.56	-0.00459	12.56	-0.0757	12.46	-0.07183
		12.57	-0.04188	12.57	0.0128	12.57	0.02269	12.57	-0.00693	12.57	-0.06618	12.47	-0.06998
		12.58	-0.03393	12.58	0.01136	12.58	0.02547	12.58	-0.00983	12.58	-0.05668	12.48	-0.06791
		12.59	-0.02703	12.59	0.00995	12.59	0.02793	12.59	-0.01321	12.59	-0.04744	12.49	-0.06572
		12.6	-0.02133	12.6	0.00859	12.6	0.03003	12.6	-0.01698	12.6	-0.0387	12.5	-0.06348
		12.61	-0.01693	12.61	0.00729	12.61	0.03176	12.61	-0.02104	12.61	-0.03065	12.51	-0.06128
		12.62	-0.01389	12.62	0.00607	12.62	0.03313	12.62	-0.02527	12.62	-0.02349	12.52	-0.0592
		12.63	-0.01222	12.63	0.00494	12.63	0.03413	12.63	-0.02956	12.63	-0.01737	12.53	-0.05731
		12.64	-0.01188	12.64	0.00392	12.64	0.03478	12.64	-0.03379	12.64	-0.01241	12.54	-0.05567
		12.65	-0.0128	12.65	0.00303	12.65	0.03512	12.65	-0.03783	12.65	-0.00868	12.55	-0.05439
		12.66	-0.01486	12.66	0.00227	12.66	0.03516	12.66	-0.04158	12.66	-0.00623	12.56	-0.05347
		12.67	-0.01788	12.67	0.00165	12.67	0.03496	12.67	-0.04494	12.67	-0.00504	12.57	-0.05298
		12.68	-0.02168	12.68	0.0012	12.68	0.03456	12.68	-0.0478	12.68	-0.00508	12.58	-0.05294
		12.69	-0.02604	12.69	0.000903813	12.69	0.03402	12.69	-0.05011	12.69	-0.00627	12.59	-0.05335
		12.7	-0.03072	12.7	0.000776696	12.7	0.03339	12.7	-0.05178	12.7	-0.00849	12.6	-0.05426
		12.71	-0.03546	12.71	0.000816986	12.71	0.03273	12.71	-0.0528	12.71	-0.01159	12.61	-0.05559
		12.72	-0.04002	12.72	0.00102	12.72	0.0321	12.72	-0.05313	12.72	-0.0154	12.62	-0.05739
		12.73	-0.04415	12.73	0.00139	12.73	0.03155	12.73	-0.05278	12.73	-0.01972	12.63	-0.05957
		12.74	-0.04762	12.74	0.0019	12.74	0.03114	12.74	-0.05176	12.74	-0.02434	12.64	-0.06209
		12.75	-0.05022	12.75	0.00255	12.75	0.0309	12.75	-0.05012	12.75	-0.02906	12.65	-0.06492
		12.76	-0.05177	12.76	0.00332	12.76	0.03087	12.76	-0.0479	12.76	-0.03365	12.66	-0.06796
		12.77	-0.05214	12.77	0.0042	12.77	0.03108	12.77	-0.04518	12.77	-0.03791	12.67	-0.07117
		12.78	-0.05122	12.78	0.00515	12.78	0.03154	12.78	-0.04205	12.78	-0.04165	12.68	-0.07446
		12.79	-0.04896	12.79	0.00616	12.79	0.03224	12.79	-0.03859	12.79	-0.0447	12.69	-0.07778
		12.8	-0.04535	12.8	0.0072	12.8	0.03319	12.8	-0.03491	12.8	-0.04691	12.7	-0.08103
		12.81	-0.04042	12.81	0.00824	12.81	0.03435	12.81	-0.03111	12.81	-0.04816	12.71	-0.08418
		12.82	-0.03426	12.82	0.00926	12.82	0.03569	12.82	-0.02728	12.82	-0.04838	12.72	-0.08713
		12.83	-0.027	12.83	0.01022	12.83	0.03717	12.83	-0.02353	12.83	-0.04751	12.73	-0.08988
		12.84	-0.01881	12.84	0.01111	12.84	0.03873	12.84	-0.01995	12.84	-0.04556	12.74	-0.09233
		12.85	-0.00988	12.85	0.01189	12.85	0.0403	12.85	-0.01663	12.85	-0.04254	12.75	-0.09449
		12.86	-0.000456157	12.86	0.01255	12.86	0.04182	12.86	-0.01362	12.86	-0.03854	12.76	-0.09632
		12.87	0.00922	12.87	0.01306	12.87	0.04322	12.87	-0.01099	12.87	-0.03364	12.77	-0.09783
		12.88	0.01889	12.88	0.01341	12.88	0.04442	12.88	-0.00877	12.88	-0.02797	12.78	-0.09901
		12.89	0.02828	12.89	0.01358	12.89	0.04535	12.89	-0.00699	12.89	-0.02169	12.79	-0.09987
		12.9	0.03713	12.9	0.01358	12.9	0.04594	12.9	-0.00567	12.9	-0.01498	12.8	-0.10045
		12.91	0.04519	12.91	0.01339	12.91	0.04612	12.91	-0.00477	12.91	-0.00803	12.81	-0.10077
		12.92	0.05224	12.92	0.01301	12.92	0.04585	12.92	-0.0043	12.92	-0.00102	12.82	-0.10087
		12.93	0.05808	12.93	0.01247	12.93	0.04508	12.93	-0.00419	12.93	0.00583	12.83	-0.10081
		12.94	0.06254	12.94	0.01176	12.94	0.04378	12.94	-0.00441	12.94	0.01233	12.84	-0.10062
		12.95	0.06551	12.95	0.0109	12.95	0.04194	12.95	-0.00488	12.95	0.01831	12.85	-0.10037
		12.96	0.06692	12.96	0.00993	12.96	0.03955	12.96	-0.00555	12.96	0.0236	12.86	-0.1001
		12.97	0.06672	12.97	0.00885	12.97	0.03664	12.97	-0.00634	12.97	0.02806	12.87	-0.09985
		12.98	0.06494	12.98	0.00769	12.98	0.03323	12.98	-0.00717	12.98	0.03157	12.88	-0.09968
		12.99	0.06165	12.99	0.0065	12.99	0.02936	12.99	-0.00797	12.99	0.03406	12.89	-0.0996
		13	0.05697	13	0.00529	13	0.02511	13	-0.00867	13	0.03547	12.9	-0.09966
		13.01	0.05105	13.01	0.0041	13.01	0.02054	13.01	-0.00921	13.01	0.03579	12.91	-0.09987
		13.02	0.04407	13.02	0.00296	13.02	0.01574	13.02	-0.00953	13.02	0.03504	12.92	-0.10022
		13.03	0.03628	13.03	0.00191	13.03	0.01081	13.03	-0.0096	13.03	0.03329	12.93	-0.10074
		13.04	0.02792	13.04	0.000959586	13.04	0.00584	13.04	-0.00938	13.04	0.03063	12.94	-0.10139
		13.05	0.01926	13.05	0.000147542	13.05	0.000942668	13.05	-0.00886	13.05	0.02717	12.95	-0.10215
		13.06	0.01057	13.06	-0.000508218	13.06	-0.00378	13.06	-0.00804	13.06	0.02306	12.96	-0.10299
		13.07	0.00213	13.07	-0.000990416	13.07	-0.00823	13.07	-0.00693	13.07	0.01847	12.97	-0.10387
		13.08	-0.0058	13.08	-0.00129	13.08	-0.0123	13.08	-0.00556	13.08	0.01358	12.98	-0.10474
		13.09	-0.01296	13.09	-0.00139	13.09	-0.01592	13.09	-0.00396	13.09	0.00859	12.99	-0.10555
		13.1	-0.01913	13.1	-0.0013	13.1	-0.019	13.1	-0.0022	13.1	0.00368	13	-0.10623
		13.11	-0.02411	13.11	-0.00101	13.11	-0.02147	13.11	-0.000327399	13.11	-0.000936348	13.01	-0.10675
		13.12	-0.02775	13.12	-0.000548699	13.12	-0.0233	13.12	0.00159	13.12	-0.00509	13.02	-0.10704
		13.13	-0.02993	13.13	8.43706e-05	13.13	-0.02446	13.13	0.00348	13.13	-0.00861	13.03	-0.10704
		13.14	-0.03058	13.14	0.000865868	13.14	-0.02492	13.14	0.00528	13.14	-0.01134	13.04	-0.10675
		13.15	-0.02968	13.15	0.00177	13.15	-0.0247	13.15	0.00691	13.15	-0.01317	13.05	-0.10608
		13.16	-0.02724	13.16	0.00278	13.16	-0.02382	13.16	0.0083	13.16	-0.01399	13.06	-0.10506
		13.17	-0.02333	13.17	0.00385	13.17	-0.02232	13.17	0.00941	13.17	-0.01375	13.07	-0.10364
		13.18	-0.01808	13.18	0.00496	13.18	-0.02026	13.18	0.01017	13.18	-0.01242	13.08	-0.10184
		13.19	-0.01162	13.19	0.00607	13.19	-0.01773	13.19	0.01056	13.19	-0.01001	13.09	-0.09968
		13.2	-0.00414	13.2	0.00715	13.2	-0.01479	13.2	0.01054	13.2	-0.00654	13.1	-0.09716
		13.21	0.00414	13.21	0.00817	13.21	-0.01156	13.21	0.01011	13.21	-0.00211	13.11	-0.09437
		13.22	0.01299	13.22	0.00909	13.22	-0.00814	13.22	0.00928	13.22	0.00319	13.12	-0.09131
		13.23	0.02217	13.23	0.0099	13.23	-0.00463	13.23	0.00805	13.23	0.00924	13.13	-0.08809
		13.24	0.03141	13.24	0.01056	13.24	-0.00114	13.24	0.00648	13.24	0.01587	13.14	-0.08475
		13.25	0.04047	13.25	0.01105	13.25	0.00221	13.25	0.0046	13.25	0.02291	13.15	-0.08139
		13.26	0.04911	13.26	0.01136	13.26	0.00533	13.26	0.00247	13.26	0.03019	13.16	-0.07808
		13.27	0.0571	13.27	0.01148	13.27	0.00811	13.27	0.000174172	13.27	0.0375	13.17	-0.07493
		13.28	0.06423	13.28	0.01141	13.28	0.01049	13.28	-0.00222	13.28	0.04467	13.18	-0.07199
		13.29	0.07034	13.29	0.01113	13.29	0.01238	13.29	-0.00461	13.29	0.0515	13.19	-0.06937
		13.3	0.07529	13.3	0.01067	13.3	0.01373	13.3	-0.00694	13.3	0.05782	13.2	-0.06712
		13.31	0.07897	13.31	0.01002	13.31	0.01452	13.31	-0.00909	13.31	0.06346	13.21	-0.0653
		13.32	0.08133	13.32	0.00921	13.32	0.01471	13.32	-0.011	13.32	0.06829	13.22	-0.064
		13.33	0.08235	13.33	0.00825	13.33	0.01431	13.33	-0.01259	13.33	0.0722	13.23	-0.06318
		13.34	0.08204	13.34	0.00717	13.34	0.01334	13.34	-0.01378	13.34	0.07508	13.24	-0.06295
		13.35	0.08047	13.35	0.006	13.35	0.01183	13.35	-0.01453	13.35	0.07689	13.25	-0.06322
		13.36	0.07773	13.36	0.00475	13.36	0.00983	13.36	-0.0148	13.36	0.0776	13.26	-0.06404
		13.37	0.07395	13.37	0.00348	13.37	0.00742	13.37	-0.01455	13.37	0.07721	13.27	-0.06534
		13.38	0.06929	13.38	0.00219	13.38	0.00467	13.38	-0.01377	13.38	0.07575	13.28	-0.06706
		13.39	0.06392	13.39	0.000934844	13.39	0.00168	13.39	-0.01249	13.39	0.0733	13.29	-0.06916
		13.4	0.05802	13.4	-0.00027065	13.4	-0.00147	13.4	-0.01071	13.4	0.06993	13.3	-0.07152
		13.41	0.05181	13.41	-0.0014	13.41	-0.00468	13.41	-0.00848	13.41	0.06577	13.31	-0.07406
		13.42	0.04548	13.42	-0.00242	13.42	-0.00783	13.42	-0.00586	13.42	0.06094	13.32	-0.07667
		13.43	0.03923	13.43	-0.00331	13.43	-0.01083	13.43	-0.00291	13.43	0.05559	13.33	-0.07923
		13.44	0.03325	13.44	-0.00407	13.44	-0.01359	13.44	0.000270028	13.44	0.04989	13.34	-0.08161
		13.45	0.0277	13.45	-0.00467	13.45	-0.01602	13.45	0.0036	13.45	0.04398	13.35	-0.08373
		13.46	0.02273	13.46	-0.00511	13.46	-0.01804	13.46	0.00699	13.46	0.03803	13.36	-0.08541
		13.47	0.01846	13.47	-0.00539	13.47	-0.0196	13.47	0.01032	13.47	0.0322	13.37	-0.08662
		13.48	0.01499	13.48	-0.00551	13.48	-0.02064	13.48	0.01351	13.48	0.02663	13.38	-0.0872
		13.49	0.01237	13.49	-0.00546	13.49	-0.02113	13.49	0.01646	13.49	0.02146	13.39	-0.0871
		13.5	0.01063	13.5	-0.00527	13.5	-0.02106	13.5	0.01907	13.5	0.01679	13.4	-0.08627
		13.51	0.00977	13.51	-0.00495	13.51	-0.02042	13.51	0.02126	13.51	0.01272	13.41	-0.08461
		13.52	0.00975	13.52	-0.00451	13.52	-0.01924	13.52	0.02296	13.52	0.00931	13.42	-0.0822
		13.53	0.0105	13.53	-0.00398	13.53	-0.01756	13.53	0.02413	13.53	0.00662	13.43	-0.07891
		13.54	0.01194	13.54	-0.00336	13.54	-0.01541	13.54	0.02472	13.54	0.00465	13.44	-0.07489
		13.55	0.01395	13.55	-0.0027	13.55	-0.01286	13.55	0.02472	13.55	0.00341	13.45	-0.07012
		13.56	0.0164	13.56	-0.002	13.56	-0.00998	13.56	0.02411	13.56	0.00286	13.46	-0.06469
		13.57	0.01915	13.57	-0.00129	13.57	-0.00685	13.57	0.02292	13.57	0.00294	13.47	-0.05871
		13.58	0.02206	13.58	-0.00058988	13.58	-0.00357	13.58	0.02117	13.58	0.00359	13.48	-0.05224
		13.59	0.02496	13.59	7.86611e-05	13.59	-0.000208937	13.59	0.01893	13.59	0.00472	13.49	-0.04547
		13.6	0.02773	13.6	0.000700171	13.6	0.00313	13.6	0.01625	13.6	0.00622	13.5	-0.0385
		13.61	0.03021	13.61	0.00126	13.61	0.00636	13.61	0.01321	13.61	0.00798	13.51	-0.03149
		13.62	0.0323	13.62	0.00175	13.62	0.00941	13.62	0.0099	13.62	0.00989	13.52	-0.02459
		13.63	0.03388	13.63	0.00215	13.63	0.01219	13.63	0.00641	13.63	0.01183	13.53	-0.01795
		13.64	0.03488	13.64	0.00248	13.64	0.01465	13.64	0.00285	13.64	0.01368	13.54	-0.01168
		13.65	0.03523	13.65	0.00271	13.65	0.01673	13.65	-0.000676752	13.65	0.01534	13.55	-0.006
		13.66	0.0349	13.66	0.00286	13.66	0.01839	13.66	-0.00408	13.66	0.01671	13.56	-0.000937596
		13.67	0.03388	13.67	0.00293	13.67	0.01961	13.67	-0.00726	13.67	0.01771	13.57	0.00335
		13.68	0.0322	13.68	0.00292	13.68	0.02037	13.68	-0.01014	13.68	0.01827	13.58	0.0068
		13.69	0.02989	13.69	0.00285	13.69	0.02067	13.69	-0.01263	13.69	0.01835	13.59	0.00938
		13.7	0.02701	13.7	0.00273	13.7	0.02054	13.7	-0.01468	13.7	0.01792	13.6	0.01099
		13.71	0.02365	13.71	0.00257	13.71	0.02	13.71	-0.01624	13.71	0.01698	13.61	0.01175
		13.72	0.0199	13.72	0.00238	13.72	0.01909	13.72	-0.01728	13.72	0.01552	13.62	0.01153
		13.73	0.01588	13.73	0.00218	13.73	0.01786	13.73	-0.01779	13.73	0.01359	13.63	0.01051
		13.74	0.0117	13.74	0.00198	13.74	0.01636	13.74	-0.01777	13.74	0.01123	13.64	0.00872
		13.75	0.00748	13.75	0.00179	13.75	0.01468	13.75	-0.01725	13.75	0.0085	13.65	0.00627
		13.76	0.00333	13.76	0.00162	13.76	0.01286	13.76	-0.01627	13.76	0.00548	13.66	0.00331
		13.77	-0.000627811	13.77	0.00147	13.77	0.01099	13.77	-0.01487	13.77	0.00225	13.67	-6.48868e-05
		13.78	-0.0043	13.78	0.00137	13.78	0.00911	13.78	-0.01314	13.78	-0.00109	13.68	-0.00365
		13.79	-0.0076	13.79	0.0013	13.79	0.00731	13.79	-0.01113	13.79	-0.00445	13.69	-0.00729
		13.8	-0.01046	13.8	0.00127	13.8	0.00564	13.8	-0.00895	13.8	-0.00774	13.7	-0.01081
		13.81	-0.01283	13.81	0.00129	13.81	0.00415	13.81	-0.00667	13.81	-0.01087	13.71	-0.01405
		13.82	-0.01467	13.82	0.00134	13.82	0.00287	13.82	-0.00439	13.82	-0.01376	13.72	-0.01681
		13.83	-0.01597	13.83	0.00142	13.83	0.00184	13.83	-0.0022	13.83	-0.01632	13.73	-0.019
		13.84	-0.01676	13.84	0.00152	13.84	0.00109	13.84	-0.000174891	13.84	-0.01851	13.74	-0.02037
		13.85	-0.01705	13.85	0.00164	13.85	0.00061098	13.85	0.0016	13.85	-0.02028	13.75	-0.02093
		13.86	-0.01689	13.86	0.00177	13.86	0.000409694	13.86	0.00306	13.86	-0.02158	13.76	-0.02048
		13.87	-0.01636	13.87	0.00189	13.87	0.00047091	13.87	0.00414	13.87	-0.02241	13.77	-0.01901
		13.88	-0.01552	13.88	0.00199	13.88	0.000770985	13.88	0.00482	13.88	-0.02276	13.78	-0.0165
		13.89	-0.01446	13.89	0.00206	13.89	0.00128	13.89	0.00507	13.89	-0.02266	13.79	-0.01284
		13.9	-0.01327	13.9	0.0021	13.9	0.00195	13.9	0.00488	13.9	-0.02212	13.8	-0.0082
		13.91	-0.01204	13.91	0.00209	13.91	0.00274	13.91	0.00426	13.91	-0.0212	13.81	-0.0025
		13.92	-0.01087	13.92	0.00204	13.92	0.00361	13.92	0.00324	13.92	-0.01995	13.82	0.00407
		13.93	-0.00981	13.93	0.00192	13.93	0.00449	13.93	0.00185	13.93	-0.01842	13.83	0.01144
		13.94	-0.00896	13.94	0.00175	13.94	0.00534	13.94	0.000151496	13.94	-0.01669	13.84	0.01948
		13.95	-0.00837	13.95	0.00152	13.95	0.00611	13.95	-0.00179	13.95	-0.01484	13.85	0.02797
		13.96	-0.00808	13.96	0.00124	13.96	0.00675	13.96	-0.00389	13.96	-0.01292	13.86	0.03681
		13.97	-0.00811	13.97	0.000912795	13.97	0.00723	13.97	-0.00608	13.97	-0.01101	13.87	0.04575
		13.98	-0.00846	13.98	0.000541905	13.98	0.00751	13.98	-0.00827	13.98	-0.00917	13.88	0.0546
		13.99	-0.00913	13.99	0.000140577	13.99	0.00756	13.99	-0.01037	13.99	-0.00747	13.89	0.06318
		14	-0.01008	14	-0.000279163	14	0.00738	14	-0.01229	14	-0.00594	13.9	0.0713
		14.01	-0.01125	14.01	-0.000703814	14.01	0.00696	14.01	-0.01395	14.01	-0.00462	13.91	0.07873
		14.02	-0.01259	14.02	-0.00112	14.02	0.0063	14.02	-0.01529	14.02	-0.00355	13.92	0.0854
		14.03	-0.014	14.03	-0.00151	14.03	0.00542	14.03	-0.01624	14.03	-0.00271	13.93	0.091
		14.04	-0.0154	14.04	-0.00186	14.04	0.00434	14.04	-0.01676	14.04	-0.00213	13.94	0.09558
		14.05	-0.01669	14.05	-0.00216	14.05	0.0031	14.05	-0.01681	14.05	-0.00177	13.95	0.09894
		14.06	-0.01778	14.06	-0.00239	14.06	0.00173	14.06	-0.01637	14.06	-0.00161	13.96	0.10105
		14.07	-0.01856	14.07	-0.00254	14.07	0.00027729	14.07	-0.01545	14.07	-0.00161	13.97	0.10192
		14.08	-0.01895	14.08	-0.0026	14.08	-0.00121	14.08	-0.01406	14.08	-0.00172	13.98	0.10143
		14.09	-0.01886	14.09	-0.00257	14.09	-0.00267	14.09	-0.01223	14.09	-0.0019	13.99	0.09978
		14.1	-0.01822	14.1	-0.00243	14.1	-0.00406	14.1	-0.01002	14.1	-0.00209	14	0.09689
		14.11	-0.01698	14.11	-0.0022	14.11	-0.00534	14.11	-0.00747	14.11	-0.00221	14.01	0.09298
		14.12	-0.01511	14.12	-0.00187	14.12	-0.00645	14.12	-0.00467	14.12	-0.00223	14.02	0.08811
		14.13	-0.0126	14.13	-0.00144	14.13	-0.00735	14.13	-0.00169	14.13	-0.00208	14.03	0.08244
		14.14	-0.00946	14.14	-0.00093129	14.14	-0.00802	14.14	0.00137	14.14	-0.00172	14.04	0.07619
		14.15	-0.00573	14.15	-0.000348282	14.15	-0.00841	14.15	0.00442	14.15	-0.0011	14.05	0.06948
		14.16	-0.00145	14.16	0.000293777	14.16	-0.00853	14.16	0.00738	14.16	-0.00020235	14.06	0.06255
		14.17	0.00327	14.17	0.000978551	14.17	-0.00835	14.17	0.01014	14.17	0.000993901	14.07	0.05558
		14.18	0.00836	14.18	0.00169	14.18	-0.00788	14.18	0.01263	14.18	0.00249	14.08	0.04879
		14.19	0.01369	14.19	0.0024	14.19	-0.00713	14.19	0.01478	14.19	0.00428	14.09	0.04234
		14.2	0.01914	14.2	0.0031	14.2	-0.00613	14.2	0.01651	14.2	0.00634	14.1	0.03645
		14.21	0.02456	14.21	0.00377	14.21	-0.0049	14.21	0.01778	14.21	0.00862	14.11	0.03121
		14.22	0.02981	14.22	0.00438	14.22	-0.00349	14.22	0.01854	14.22	0.01109	14.12	0.02687
		14.23	0.03476	14.23	0.00492	14.23	-0.00193	14.23	0.01879	14.23	0.01368	14.13	0.02342
		14.24	0.03925	14.24	0.00537	14.24	-0.0002789	14.24	0.01851	14.24	0.01632	14.14	0.02102
		14.25	0.04316	14.25	0.00572	14.25	0.00141	14.25	0.01773	14.25	0.01894	14.15	0.01971
		14.26	0.04638	14.26	0.00596	14.26	0.00309	14.26	0.01647	14.26	0.02145	14.16	0.01945
		14.27	0.0488	14.27	0.00607	14.27	0.0047	14.27	0.01477	14.27	0.02377	14.17	0.02035
		14.28	0.05036	14.28	0.00607	14.28	0.00619	14.28	0.0127	14.28	0.02584	14.18	0.02223
		14.29	0.05098	14.29	0.00593	14.29	0.00752	14.29	0.01034	14.29	0.02756	14.19	0.02513
		14.3	0.05066	14.3	0.00568	14.3	0.00863	14.3	0.00775	14.3	0.02889	14.2	0.02888
		14.31	0.04938	14.31	0.0053	14.31	0.00951	14.31	0.00504	14.31	0.02975	14.21	0.03338
		14.32	0.04718	14.32	0.00483	14.32	0.01011	14.32	0.00228	14.32	0.0301	14.22	0.03851
		14.33	0.04412	14.33	0.00426	14.33	0.01043	14.33	-0.00041734	14.33	0.02991	14.23	0.04405
		14.34	0.04026	14.34	0.00361	14.34	0.01045	14.34	-0.00297	14.34	0.02918	14.24	0.04991
		14.35	0.03572	14.35	0.0029	14.35	0.01018	14.35	-0.0053	14.35	0.02789	14.25	0.05587
		14.36	0.03063	14.36	0.00216	14.36	0.00963	14.36	-0.00731	14.36	0.02607	14.26	0.06177
		14.37	0.02512	14.37	0.0014	14.37	0.00883	14.37	-0.00896	14.37	0.02374	14.27	0.06744
		14.38	0.01935	14.38	0.000638223	14.38	0.00779	14.38	-0.01018	14.38	0.02098	14.28	0.07274
		14.39	0.01347	14.39	-9.58296e-05	14.39	0.00657	14.39	-0.01094	14.39	0.01782	14.29	0.07749
		14.4	0.00766	14.4	-0.000785486	14.4	0.00519	14.4	-0.01121	14.4	0.01436	14.3	0.08163
		14.41	0.00208	14.41	-0.00141	14.41	0.00372	14.41	-0.01099	14.41	0.01068	14.31	0.08498
		14.42	-0.00313	14.42	-0.00196	14.42	0.0022	14.42	-0.0103	14.42	0.00688	14.32	0.08753
		14.43	-0.00783	14.43	-0.00241	14.43	0.000688507	14.43	-0.00915	14.43	0.00306	14.33	0.08921
		14.44	-0.01188	14.44	-0.00277	14.44	-0.000769095	14.44	-0.00759	14.44	-0.000683846	14.34	0.08998
		14.45	-0.01519	14.45	-0.00301	14.45	-0.00212	14.45	-0.00568	14.45	-0.00425	14.35	0.0899
		14.46	-0.01768	14.46	-0.00313	14.46	-0.00332	14.46	-0.00349	14.46	-0.00754	14.36	0.08891
		14.47	-0.0193	14.47	-0.00315	14.47	-0.00433	14.47	-0.00109	14.47	-0.01047	14.37	0.08717
		14.48	-0.02003	14.48	-0.00305	14.48	-0.00512	14.48	0.00142	14.48	-0.01296	14.38	0.08467
		14.49	-0.01987	14.49	-0.00285	14.49	-0.00565	14.49	0.00397	14.49	-0.01494	14.39	0.08157
		14.5	-0.01886	14.5	-0.00255	14.5	-0.00593	14.5	0.00645	14.5	-0.01638	14.4	0.07797
		14.51	-0.01705	14.51	-0.00218	14.51	-0.00593	14.51	0.00879	14.51	-0.01723	14.41	0.07397
		14.52	-0.01454	14.52	-0.00174	14.52	-0.00567	14.52	0.0109	14.52	-0.01749	14.42	0.06975
		14.53	-0.01142	14.53	-0.00125	14.53	-0.00516	14.53	0.0127	14.53	-0.01716	14.43	0.06541
		14.54	-0.00784	14.54	-0.000733594	14.54	-0.00442	14.54	0.01413	14.54	-0.01625	14.44	0.06111
		14.55	-0.00392	14.55	-0.000208928	14.55	-0.00347	14.55	0.01515	14.55	-0.01482	14.45	0.05696
		14.56	0.000180459	14.56	0.000305838	14.56	-0.00236	14.56	0.01571	14.56	-0.01292	14.46	0.0531
		14.57	0.00431	14.57	0.000792185	14.57	-0.00113	14.57	0.01579	14.57	-0.01061	14.47	0.04961
		14.58	0.00832	14.58	0.00123	14.58	0.000173427	14.58	0.0154	14.58	-0.00799	14.48	0.04662
		14.59	0.01207	14.59	0.00161	14.59	0.00151	14.59	0.01453	14.59	-0.00514	14.49	0.04414
		14.6	0.01541	14.6	0.00192	14.6	0.00281	14.6	0.01322	14.6	-0.00216	14.5	0.0423
		14.61	0.01823	14.61	0.00214	14.61	0.00405	14.61	0.01151	14.61	0.000848355	14.51	0.04105
		14.62	0.02043	14.62	0.00227	14.62	0.00517	14.62	0.00946	14.62	0.00378	14.52	0.04044
		14.63	0.02193	14.63	0.0023	14.63	0.00612	14.63	0.00713	14.63	0.00654	14.53	0.04044
		14.64	0.02268	14.64	0.00224	14.64	0.00688	14.64	0.00461	14.64	0.00904	14.54	0.04098
		14.65	0.02265	14.65	0.00209	14.65	0.00741	14.65	0.00197	14.65	0.0112	14.55	0.04206
		14.66	0.02185	14.66	0.00185	14.66	0.0077	14.66	-0.000694599	14.66	0.01294	14.56	0.04355
		14.67	0.0203	14.67	0.00153	14.67	0.00773	14.67	-0.0033	14.67	0.01422	14.57	0.0454
		14.68	0.01807	14.68	0.00115	14.68	0.0075	14.68	-0.00575	14.68	0.01499	14.58	0.04748
		14.69	0.01523	14.69	0.000719039	14.69	0.00702	14.69	-0.00797	14.69	0.01524	14.59	0.0497
		14.7	0.01187	14.7	0.000250927	14.7	0.00629	14.7	-0.0099	14.7	0.01496	14.6	0.05194
		14.71	0.00812	14.71	-0.000235239	14.71	0.00535	14.71	-0.01145	14.71	0.01416	14.61	0.0541
		14.72	0.00411	14.72	-0.00072184	14.72	0.00423	14.72	-0.01259	14.72	0.01288	14.62	0.05606
		14.73	-2.32584e-05	14.73	-0.00119	14.73	0.00297	14.73	-0.01328	14.73	0.01117	14.63	0.05776
		14.74	-0.00414	14.74	-0.00163	14.74	0.0016	14.74	-0.0135	14.74	0.00908	14.64	0.05908
		14.75	-0.00809	14.75	-0.00201	14.75	0.000176954	14.75	-0.01324	14.75	0.0067	14.65	0.05997
		14.76	-0.01174	14.76	-0.00233	14.76	-0.00125	14.76	-0.01251	14.76	0.0041	14.66	0.06039
		14.77	-0.01497	14.77	-0.00258	14.77	-0.00264	14.77	-0.01135	14.77	0.00138	14.67	0.06026
		14.78	-0.01766	14.78	-0.00275	14.78	-0.00393	14.78	-0.0098	14.78	-0.00137	14.68	0.05964
		14.79	-0.01973	14.79	-0.00282	14.79	-0.00509	14.79	-0.0079	14.79	-0.00405	14.69	0.05847
		14.8	-0.0211	14.8	-0.0028	14.8	-0.00607	14.8	-0.00573	14.8	-0.00657	14.7	0.05682
		14.81	-0.02174	14.81	-0.00269	14.81	-0.00684	14.81	-0.00336	14.81	-0.00886	14.71	0.05473
		14.82	-0.02161	14.82	-0.00249	14.82	-0.00738	14.82	-0.000876918	14.82	-0.01082	14.72	0.05224
		14.83	-0.02073	14.83	-0.0022	14.83	-0.00766	14.83	0.00164	14.83	-0.0124	14.73	0.04947
		14.84	-0.01913	14.84	-0.00185	14.84	-0.00768	14.84	0.00409	14.84	-0.01354	14.74	0.04645
		14.85	-0.01687	14.85	-0.00144	14.85	-0.00744	14.85	0.0064	14.85	-0.0142	14.75	0.04333
		14.86	-0.01402	14.86	-0.000974737	14.86	-0.00694	14.86	0.00849	14.86	-0.01437	14.76	0.04019
		14.87	-0.0107	14.87	-0.000484086	14.87	-0.0062	14.87	0.01029	14.87	-0.01405	14.77	0.03714
		14.88	-0.007	14.88	1.99326e-05	14.88	-0.00525	14.88	0.01174	14.88	-0.01324	14.78	0.03428
		14.89	-0.00308	14.89	0.000520087	14.89	-0.00412	14.89	0.01278	14.89	-0.01198	14.79	0.03171
		14.9	0.000950886	14.9	0.000999302	14.9	-0.00285	14.9	0.01339	14.9	-0.01031	14.8	0.0295
		14.91	0.00494	14.91	0.00144	14.91	-0.00148	14.91	0.01353	14.91	-0.00829	14.81	0.02776
		14.92	0.00875	14.92	0.00183	14.92	-6.17164e-05	14.92	0.01322	14.92	-0.006	14.82	0.02651
		14.93	0.01224	14.93	0.00216	14.93	0.00135	14.93	0.01246	14.93	-0.00351	14.83	0.02581
		14.94	0.01531	14.94	0.0024	14.94	0.00272	14.94	0.01127	14.94	-0.00090804	14.84	0.0257
		14.95	0.01784	14.95	0.00257	14.95	0.00399	14.95	0.0097	14.95	0.00171	14.85	0.02613
		14.96	0.01975	14.96	0.00264	14.96	0.00513	14.96	0.0078	14.96	0.00426	14.86	0.02716
		14.97	0.02097	14.97	0.00262	14.97	0.00608	14.97	0.00565	14.97	0.00665	14.87	0.02867
		14.98	0.02146	14.98	0.00251	14.98	0.00682	14.98	0.0033	14.98	0.0088	14.88	0.03068
		14.99	0.02122	14.99	0.00231	14.99	0.00733	14.99	0.000851727	14.99	0.01064	14.89	0.03306
		15	0.02023	15	0.00203	15	0.00758	15	-0.00162	15	0.01211	14.9	0.03576
		15.01	0.01855	15.01	0.00169	15.01	0.00758	15.01	-0.00403	15.01	0.01315	14.91	0.03867
		15.02	0.01624	15.02	0.00128	15.02	0.00731	15.02	-0.0063	15.02	0.01373	14.92	0.04168
		15.03	0.01336	15.03	0.000832219	15.03	0.00679	15.03	-0.00834	15.03	0.01384	14.93	0.04468
		15.04	0.01004	15.04	0.00035471	15.04	0.00603	15.04	-0.01009	15.04	0.01347	14.94	0.04756
		15.05	0.00637	15.05	-0.000134287	15.05	0.00508	15.05	-0.0115	15.05	0.01264	14.95	0.0502
		15.06	0.00249	15.06	-0.000617807	15.06	0.00394	15.06	-0.0125	15.06	0.01138	14.96	0.0525
		15.07	-0.00147	15.07	-0.00108	15.07	0.00268	15.07	-0.01308	15.07	0.00972	14.97	0.05438
		15.08	-0.00536	15.08	-0.0015	15.08	0.00132	15.08	-0.0132	15.08	0.00774	14.98	0.05571
		15.09	-0.00907	15.09	-0.00187	15.09	-7.21266e-05	15.09	-0.01287	15.09	0.0055	14.99	0.0565
		15.1	-0.01245	15.1	-0.00218	15.1	-0.00146	15.1	-0.0121	15.1	0.00308	15	0.0566
		15.11	-0.01539	15.11	-0.00241	15.11	-0.0028	15.11	-0.01092	15.11	0.000565225	15.01	0.05606
		15.12	-0.01779	15.12	-0.00255	15.12	-0.00404	15.12	-0.00936	15.12	-0.00196	15.02	0.05484
		15.13	-0.01958	15.13	-0.00261	15.13	-0.00513	15.13	-0.00749	15.13	-0.00442	15.03	0.05295
		15.14	-0.02068	15.14	-0.00258	15.14	-0.00605	15.14	-0.00537	15.14	-0.00671	15.04	0.05044
		15.15	-0.02106	15.15	-0.00245	15.15	-0.00675	15.15	-0.00306	15.15	-0.00876	15.05	0.04731
		15.16	-0.02072	15.16	-0.00225	15.16	-0.00722	15.16	-0.000661255	15.16	-0.01051	15.06	0.04369
		15.17	-0.01966	15.17	-0.00196	15.17	-0.00744	15.17	0.00176	15.17	-0.01188	15.07	0.03962
		15.18	-0.01792	15.18	-0.00161	15.18	-0.0074	15.18	0.00411	15.18	-0.01285	15.08	0.03522
		15.19	-0.01557	15.19	-0.0012	15.19	-0.00711	15.19	0.00632	15.19	-0.01336	15.09	0.03061
		15.2	-0.01268	15.2	-0.000756624	15.2	-0.00657	15.2	0.00831	15.2	-0.01342	15.1	0.02588
		15.21	-0.00936	15.21	-0.000283587	15.21	-0.0058	15.21	0.01001	15.21	-0.01302	15.11	0.02117
		15.22	-0.00573	15.22	0.000198454	15.22	-0.00484	15.22	0.01136	15.22	-0.01216	15.12	0.0166
		15.23	-0.0019	15.23	0.000672832	15.23	-0.00371	15.23	0.01231	15.23	-0.0109	15.13	0.01227
		15.24	0.00198	15.24	0.00112	15.24	-0.00245	15.24	0.01285	15.24	-0.00926	15.14	0.00831
		15.25	0.00579	15.25	0.00153	15.25	-0.00112	15.25	0.01294	15.25	-0.0073	15.15	0.00482
		15.26	0.00939	15.26	0.00189	15.26	0.000254293	15.26	0.01259	15.26	-0.00511	15.16	0.00185
		15.27	0.01266	15.27	0.00218	15.27	0.00161	15.27	0.0118	15.27	-0.00274	15.17	-0.000466424
		15.28	0.01548	15.28	0.0024	15.28	0.00292	15.28	0.01062	15.28	-0.000289651	15.18	-0.00216
		15.29	0.01776	15.29	0.00253	15.29	0.00411	15.29	0.00907	15.29	0.00216	15.19	-0.0031
		15.3	0.01943	15.3	0.00257	15.3	0.00517	15.3	0.00721	15.3	0.00454	15.2	-0.00335
		15.31	0.02042	15.31	0.00253	15.31	0.00604	15.31	0.00511	15.31	0.00675	15.21	-0.0029
		15.32	0.0207	15.32	0.0024	15.32	0.0067	15.32	0.00284	15.32	0.00872	15.22	-0.00175
		15.33	0.02026	15.33	0.00218	15.33	0.00713	15.33	0.000479187	15.33	0.01038	15.23	-1.96774e-06
		15.34	0.01913	15.34	0.00189	15.34	0.00731	15.34	-0.0019	15.34	0.01168	15.24	0.00236
		15.35	0.01734	15.35	0.00154	15.35	0.00724	15.35	-0.0042	15.35	0.01258	15.25	0.00518
		15.36	0.01495	15.36	0.00113	15.36	0.00692	15.36	-0.00636	15.36	0.01304	15.26	0.00841
		15.37	0.01205	15.37	0.000687735	15.37	0.00636	15.37	-0.00829	15.37	0.01305	15.27	0.01193
		15.38	0.00874	15.38	0.000219231	15.38	0.00558	15.38	-0.00993	15.38	0.01261	15.28	0.01564
		15.39	0.00513	15.39	-0.000256108	15.39	0.00461	15.39	-0.01124	15.39	0.01174	15.29	0.01943
		15.4	0.00136	15.4	-0.00072186	15.4	0.00348	15.4	-0.01215	15.4	0.01047	15.3	0.02318
		15.41	-0.00246	15.41	-0.00116	15.41	0.00224	15.41	-0.01264	15.41	0.00884	15.31	0.02678
		15.42	-0.00618	15.42	-0.00156	15.42	0.000916169	15.42	-0.0127	15.42	0.00692	15.32	0.03015
		15.43	-0.00968	15.43	-0.00191	15.43	-0.000432278	15.43	-0.01232	15.43	0.00476	15.33	0.03319
		15.44	-0.01284	15.44	-0.00218	15.44	-0.00176	15.44	-0.01153	15.44	0.00244	15.34	0.0358
		15.45	-0.01555	15.45	-0.00239	15.45	-0.00303	15.45	-0.01033	15.45	5.0304e-05	15.35	0.03795
		15.46	-0.01772	15.46	-0.00251	15.46	-0.00419	15.46	-0.00879	15.46	-0.00234	15.36	0.03955
		15.47	-0.01927	15.47	-0.00254	15.47	-0.0052	15.47	-0.00695	15.47	-0.00464	15.37	0.04062
		15.48	-0.02015	15.48	-0.00249	15.48	-0.00603	15.48	-0.00487	15.48	-0.00677	15.38	0.04108
		15.49	-0.02033	15.49	-0.00235	15.49	-0.00665	15.49	-0.00263	15.49	-0.00867	15.39	0.04098
		15.5	-0.01981	15.5	-0.00212	15.5	-0.00704	15.5	-0.0003008	15.5	-0.01026	15.4	0.04034
		15.51	-0.01861	15.51	-0.00183	15.51	-0.00718	15.51	0.00203	15.51	-0.01149	15.41	0.03917
		15.52	-0.01677	15.52	-0.00147	15.52	-0.00708	15.52	0.00429	15.52	-0.01233	15.42	0.03756
		15.53	-0.01435	15.53	-0.00107	15.53	-0.00673	15.53	0.0064	15.53	-0.01274	15.43	0.0355
		15.54	-0.01144	15.54	-0.00062362	15.54	-0.00615	15.54	0.00828	15.54	-0.01271	15.44	0.03314
		15.55	-0.00814	15.55	-0.000159525	15.55	-0.00536	15.55	0.00987	15.55	-0.01224	15.45	0.03052
		15.56	-0.00457	15.56	0.000309386	15.56	-0.00438	15.56	0.01113	15.56	-0.01136	15.46	0.02773
		15.57	-0.000847108	15.57	0.000766926	15.57	-0.00326	15.57	0.012	15.57	-0.01008	15.47	0.02486
		15.58	0.0029	15.58	0.0012	15.58	-0.00202	15.58	0.01245	15.58	-0.00847	15.48	0.022
		15.59	0.00654	15.59	0.00159	15.59	-0.00072198	15.59	0.01248	15.59	-0.00656	15.49	0.01922
		15.6	0.00994	15.6	0.00192	15.6	0.000602562	15.6	0.01208	15.6	-0.00444	15.5	0.01661
		15.61	0.013	15.61	0.00219	15.61	0.0019	15.61	0.01126	15.61	-0.00217	15.51	0.01422
		15.62	0.0156	15.62	0.00238	15.62	0.00314	15.62	0.01006	15.62	0.000166089	15.52	0.01213
		15.63	0.01766	15.63	0.00248	15.63	0.00426	15.63	0.00852	15.63	0.00249	15.53	0.01037
		15.64	0.0191	15.64	0.00251	15.64	0.00523	15.64	0.00669	15.64	0.00472	15.54	0.00896
		15.65	0.01988	15.65	0.00244	15.65	0.00602	15.65	0.00463	15.65	0.00679	15.55	0.00797
		15.66	0.01997	15.66	0.00229	15.66	0.0066	15.66	0.00242	15.66	0.00861	15.56	0.00734
		15.67	0.01937	15.67	0.00207	15.67	0.00695	15.67	0.000125441	15.67	0.01014	15.57	0.00712
		15.68	0.01811	15.68	0.00177	15.68	0.00706	15.68	-0.00217	15.68	0.01131	15.58	0.00726
		15.69	0.01622	15.69	0.00141	15.69	0.00692	15.69	-0.00438	15.69	0.01209	15.59	0.00772
		15.7	0.01378	15.7	0.001	15.7	0.00655	15.7	-0.00644	15.7	0.01245	15.6	0.00849
		15.71	0.01086	15.71	0.000563054	15.71	0.00595	15.71	-0.00827	15.71	0.01238	15.61	0.00948
		15.72	0.00758	15.72	0.000103295	15.72	0.00515	15.72	-0.00982	15.72	0.01189	15.62	0.01068
		15.73	0.00404	15.73	-0.000359374	15.73	0.00417	15.73	-0.01103	15.73	0.01099	15.63	0.01199
		15.74	0.000362463	15.74	-0.000808993	15.74	0.00305	15.74	-0.01185	15.74	0.00972	15.64	0.01336
		15.75	-0.00332	15.75	-0.00123	15.75	0.00182	15.75	-0.01227	15.75	0.00811	15.65	0.01473
		15.76	-0.00687	15.76	-0.00161	15.76	0.000536434	15.76	-0.01227	15.76	0.00623	15.66	0.01604
		15.77	-0.01018	15.77	-0.00193	15.77	-0.000764315	15.77	-0.01184	15.77	0.00414	15.67	0.01721
		15.78	-0.01314	15.78	-0.00219	15.78	-0.00204	15.78	-0.01101	15.78	0.00192	15.68	0.01823
		15.79	-0.01563	15.79	-0.00236	15.79	-0.00323	15.79	-0.0098	15.79	-0.000365836	15.69	0.01901
		15.8	-0.01758	15.8	-0.00246	15.8	-0.00432	15.8	-0.00826	15.8	-0.00263	15.7	0.01954
		15.81	-0.01892	15.81	-0.00247	15.81	-0.00525	15.81	-0.00644	15.81	-0.0048	15.71	0.01979
		15.82	-0.01961	15.82	-0.0024	15.82	-0.006	15.82	-0.0044	15.82	-0.0068	15.72	0.01972
		15.83	-0.01961	15.83	-0.00225	15.83	-0.00654	15.83	-0.00221	15.83	-0.00856	15.73	0.01936
		15.84	-0.01894	15.84	-0.00201	15.84	-0.00686	15.84	4.70851e-05	15.84	-0.01002	15.74	0.01865
		15.85	-0.01761	15.85	-0.00171	15.85	-0.00693	15.85	0.0023	15.85	-0.01113	15.75	0.01766
		15.86	-0.01568	15.86	-0.00135	15.86	-0.00677	15.86	0.00447	15.86	-0.01186	15.76	0.01637
		15.87	-0.01322	15.87	-0.000943948	15.87	-0.00637	15.87	0.00649	15.87	-0.01218	15.77	0.01481
		15.88	-0.0103	15.88	-0.000505314	15.88	-0.00575	15.88	0.00827	15.88	-0.01208	15.78	0.01301
		15.89	-0.00703	15.89	-4.98553e-05	15.89	-0.00494	15.89	0.00977	15.89	-0.01156	15.79	0.01099
		15.9	-0.00352	15.9	0.0004067	15.9	-0.00396	15.9	0.01093	15.9	-0.01065	15.8	0.00881
		15.91	9.9977e-05	15.91	0.000848607	15.91	-0.00284	15.91	0.01172	15.91	-0.00937	15.81	0.00649
		15.92	0.00371	15.92	0.00126	15.92	-0.00163	15.92	0.0121	15.92	-0.00778	15.82	0.00406
		15.93	0.00719	15.93	0.00163	15.93	-0.000359529	15.93	0.01206	15.93	-0.00592	15.83	0.00157
		15.94	0.01041	15.94	0.00194	15.94	0.000917579	15.94	0.01161	15.94	-0.00386	15.84	-0.000952018
		15.95	0.01326	15.95	0.00218	15.95	0.00216	15.95	0.01077	15.95	-0.00168	15.85	-0.00348
		15.96	0.01565	15.96	0.00235	15.96	0.00333	15.96	0.00955	15.96	0.000552471	15.86	-0.00599
		15.97	0.0175	15.97	0.00244	15.97	0.00437	15.97	0.00801	15.97	0.00276	15.87	-0.00845
		15.98	0.01874	15.98	0.00244	15.98	0.00527	15.98	0.0062	15.98	0.00487	15.88	-0.01086
		15.99	0.01933	15.99	0.00236	15.99	0.00598	15.99	0.00417	15.99	0.00681	15.89	-0.01319
		16	0.01925	16	0.0022	16	0.00648	16	0.00201	16	0.0085	15.9	-0.01544
		16.01	0.01851	16.01	0.00196	16.01	0.00676	16.01	-0.00021683	16.01	0.0099	15.91	-0.01761
		16.02	0.01713	16.02	0.00165	16.02	0.00681	16.02	-0.00243	16.02	0.01096	15.92	-0.01969
		16.03	0.01516	16.03	0.00129	16.03	0.00662	16.03	-0.00456	16.03	0.01164	15.93	-0.02168
		16.04	0.01267	16.04	0.000886167	16.04	0.0062	16.04	-0.00653	16.04	0.01191	15.94	-0.02359
		16.05	0.00975	16.05	0.000449933	16.05	0.00556	16.05	-0.00827	16.05	0.01178	15.95	-0.02541
		16.06	0.0065	16.06	-1.23489e-06	16.06	0.00474	16.06	-0.00973	16.06	0.01124	15.96	-0.02715
		16.07	0.00303	16.07	-0.000451762	16.07	0.00376	16.07	-0.01085	16.07	0.01032	15.97	-0.0288
		16.08	-0.000542335	16.08	-0.000886119	16.08	0.00264	16.08	-0.01159	16.08	0.00904	15.98	-0.03036
		16.09	-0.00409	16.09	-0.00129	16.09	0.00144	16.09	-0.01193	16.09	0.00746	15.99	-0.03182
		16.1	-0.00748	16.1	-0.00165	16.1	0.000190943	16.1	-0.01187	16.1	0.00562	16	-0.03317
		16.11	-0.01061	16.11	-0.00195	16.11	-0.00106	16.11	-0.01139	16.11	0.0036	16.01	-0.0344
		16.12	-0.01337	16.12	-0.00218	16.12	-0.00228	16.12	-0.01053	16.12	0.00146	16.02	-0.03549
		16.13	-0.01566	16.13	-0.00234	16.13	-0.00341	16.13	-0.00931	16.13	-0.000728211	16.03	-0.03642
		16.14	-0.01741	16.14	-0.00242	16.14	-0.00442	16.14	-0.00777	16.14	-0.00288	16.04	-0.03718
		16.15	-0.01855	16.15	-0.00241	16.15	-0.00528	16.15	-0.00596	16.15	-0.00493	16.05	-0.03771
		16.16	-0.01905	16.16	-0.00232	16.16	-0.00596	16.16	-0.00395	16.16	-0.00681	16.06	-0.03803
		16.17	-0.01889	16.17	-0.00215	16.17	-0.00642	16.17	-0.00181	16.17	-0.00845	16.07	-0.03807
		16.18	-0.01808	16.18	-0.00191	16.18	-0.00667	16.18	0.000383794	16.18	-0.00979	16.08	-0.03785
		16.19	-0.01665	16.19	-0.0016	16.19	-0.00668	16.19	0.00256	16.19	-0.01079	16.09	-0.03734
		16.2	-0.01465	16.2	-0.00124	16.2	-0.00647	16.2	0.00465	16.2	-0.01142	16.1	-0.03652
		16.21	-0.01214	16.21	-0.00083035	16.21	-0.00603	16.21	0.00658	16.21	-0.01166	16.11	-0.0354
		16.22	-0.00922	16.22	-0.000396591	16.22	-0.00538	16.22	0.00828	16.22	-0.01149	16.12	-0.03395
		16.23	-0.00598	16.23	5.02792e-05	16.23	-0.00455	16.23	0.00969	16.23	-0.01093	16.13	-0.03223
		16.24	-0.00255	16.24	0.00049484	16.24	-0.00356	16.24	0.01076	16.24	-0.01	16.14	-0.03022
		16.25	0.000966107	16.25	0.000921773	16.25	-0.00245	16.25	0.01146	16.25	-0.00872	16.15	-0.02798
		16.26	0.00444	16.26	0.00132	16.26	-0.00126	16.26	0.01177	16.26	-0.00715	16.16	-0.02555
		16.27	0.00776	16.27	0.00167	16.27	-3.02419e-05	16.27	0.01168	16.27	-0.00534	16.17	-0.02296
		16.28	0.0108	16.28	0.00196	16.28	0.0012	16.28	0.01118	16.28	-0.00335	16.18	-0.0203
		16.29	0.01347	16.29	0.00218	16.29	0.00239	16.29	0.0103	16.29	-0.00124	16.19	-0.01763
		16.3	0.01566	16.3	0.00233	16.3	0.00349	16.3	0.00907	16.3	0.000894566	16.2	-0.01503
		16.31	0.01731	16.31	0.00239	16.31	0.00447	16.31	0.00753	16.31	0.003	16.21	-0.01257
		16.32	0.01836	16.32	0.00238	16.32	0.00529	16.32	0.00573	16.32	0.00499	16.22	-0.01037
		16.33	0.01877	16.33	0.00228	16.33	0.00593	16.33	0.00374	16.33	0.00681	16.23	-0.00846
		16.34	0.01854	16.34	0.00211	16.34	0.00636	16.34	0.00162	16.34	0.00839	16.24	-0.007
		16.35	0.01767	16.35	0.00186	16.35	0.00657	16.35	-0.000547958	16.35	0.00968	16.25	-0.00599
		16.36	0.01618	16.36	0.00155	16.36	0.00656	16.36	-0.00269	16.36	0.01063	16.26	-0.00557
		16.37	0.01415	16.37	0.00118	16.37	0.00632	16.37	-0.00474	16.37	0.01121	16.27	-0.00576
		16.38	0.01162	16.38	0.000776261	16.38	0.00586	16.38	-0.00663	16.38	0.01141	16.28	-0.0066
		16.39	0.0087	16.39	0.000345056	16.39	0.0052	16.39	-0.00828	16.39	0.01122	16.29	-0.00817
		16.4	0.00549	16.4	-9.7499e-05	16.4	0.00436	16.4	-0.00965	16.4	0.01064	16.3	-0.01041
		16.41	0.00209	16.41	-0.000536137	16.41	0.00337	16.41	-0.01068	16.41	0.00969	16.31	-0.01342
		16.42	-0.00137	16.42	-0.000955748	16.42	0.00227	16.42	-0.01134	16.42	0.00842	16.32	-0.01707
		16.43	-0.00478	16.43	-0.00134	16.43	0.00109	16.43	-0.01162	16.43	0.00686	16.33	-0.02139
		16.44	-0.00802	16.44	-0.00168	16.44	-0.000123033	16.44	-0.01149	16.44	0.00507	16.34	-0.02628
		16.45	-0.01098	16.45	-0.00196	16.45	-0.00133	16.45	-0.01097	16.45	0.0031	16.35	-0.03164
		16.46	-0.01355	16.46	-0.00218	16.46	-0.00249	16.46	-0.01007	16.46	0.00104	16.36	-0.03742
		16.47	-0.01565	16.47	-0.00231	16.47	-0.00356	16.47	-0.00883	16.47	-0.00105	16.37	-0.04345
		16.48	-0.01721	16.48	-0.00237	16.48	-0.00451	16.48	-0.00729	16.48	-0.00311	16.38	-0.04964
		16.49	-0.01816	16.49	-0.00235	16.49	-0.0053	16.49	-0.0055	16.49	-0.00505	16.39	-0.05582
		16.5	-0.0185	16.5	-0.00224	16.5	-0.0059	16.5	-0.00352	16.5	-0.00681	16.4	-0.06185
		16.51	-0.01819	16.51	-0.00206	16.51	-0.0063	16.51	-0.00143	16.51	-0.00833	16.41	-0.06758
		16.52	-0.01725	16.52	-0.00181	16.52	-0.00648	16.52	0.000709304	16.52	-0.00957	16.42	-0.07289
		16.53	-0.01572	16.53	-0.00149	16.53	-0.00644	16.53	0.00282	16.53	-0.01047	16.43	-0.07757
		16.54	-0.01365	16.54	-0.00113	16.54	-0.00617	16.54	0.00483	16.54	-0.01101	16.44	-0.08158
		16.55	-0.01112	16.55	-0.000723724	16.55	-0.0057	16.55	0.00668	16.55	-0.01117	16.45	-0.08471
		16.56	-0.0082	16.56	-0.000295152	16.56	-0.00502	16.56	0.00829	16.56	-0.01095	16.46	-0.08693
		16.57	-0.00501	16.57	0.000143063	16.57	-0.00418	16.57	0.00961	16.57	-0.01035	16.47	-0.08816
		16.58	-0.00165	16.58	0.000575809	16.58	-0.00319	16.58	0.0106	16.58	-0.0094	16.48	-0.08829
		16.59	0.00176	16.59	0.000988183	16.59	-0.00209	16.59	0.01123	16.59	-0.00812	16.49	-0.08741
		16.6	0.00511	16.6	0.00137	16.6	-0.000926724	16.6	0.01147	16.6	-0.00657	16.5	-0.08537
		16.61	0.00827	16.61	0.0017	16.61	0.000269329	16.61	0.01131	16.61	-0.0048	16.51	-0.08235
		16.62	0.01114	16.62	0.00197	16.62	0.00145	16.62	0.01077	16.62	-0.00287	16.52	-0.07834
		16.63	0.01362	16.63	0.00217	16.63	0.00259	16.63	0.00985	16.63	-0.000846529	16.53	-0.07346
		16.64	0.01563	16.64	0.0023	16.64	0.00363	16.64	0.0086	16.64	0.0012	16.54	-0.06784
		16.65	0.01709	16.65	0.00235	16.65	0.00454	16.65	0.00706	16.65	0.00321	16.55	-0.06158
		16.66	0.01797	16.66	0.00232	16.66	0.0053	16.66	0.00528	16.66	0.0051	16.56	-0.0549
		16.67	0.01822	16.67	0.0022	16.67	0.00587	16.67	0.00332	16.67	0.0068	16.57	-0.04795
		16.68	0.01784	16.68	0.00202	16.68	0.00623	16.68	0.00124	16.68	0.00827	16.58	-0.04095
		16.69	0.01684	16.69	0.00176	16.69	0.00639	16.69	-0.000867814	16.69	0.00946	16.59	-0.03407
		16.7	0.01527	16.7	0.00144	16.7	0.00632	16.7	-0.00295	16.7	0.01031	16.6	-0.02756
		16.71	0.01317	16.71	0.00108	16.71	0.00603	16.71	-0.00492	16.71	0.01081	16.61	-0.02153
		16.72	0.01063	16.72	0.000672601	16.72	0.00554	16.72	-0.00672	16.72	0.01094	16.62	-0.01631
		16.73	0.00772	16.73	0.000246742	16.73	0.00485	16.73	-0.00829	16.73	0.01069	16.63	-0.01191
		16.74	0.00454	16.74	-0.000187104	16.74	0.004	16.74	-0.00957	16.74	0.01007	16.64	-0.00861
		16.75	0.00122	16.75	-0.000613981	16.75	0.00301	16.75	-0.01052	16.75	0.00911	16.65	-0.00646
		16.76	-0.00214	16.76	-0.00102	16.76	0.00192	16.76	-0.01111	16.76	0.00784	16.66	-0.00554
		16.77	-0.00542	16.77	-0.00139	16.77	0.000769133	16.77	-0.01132	16.77	0.0063	16.67	-0.00601
		16.78	-0.0085	16.78	-0.00171	16.78	-0.00040907	16.78	-0.01113	16.78	0.00455	16.68	-0.00773
		16.79	-0.01129	16.79	-0.00197	16.79	-0.00157	16.79	-0.01057	16.79	0.00265	16.69	-0.01089
		16.8	-0.01368	16.8	-0.00217	16.8	-0.00268	16.8	-0.00964	16.8	0.000660015	16.7	-0.01526
		16.81	-0.0156	16.81	-0.00228	16.81	-0.00369	16.81	-0.00838	16.81	-0.00135	16.71	-0.02085
		16.82	-0.01698	16.82	-0.00232	16.82	-0.00457	16.82	-0.00684	16.82	-0.0033	16.72	-0.02751
		16.83	-0.01776	16.83	-0.00228	16.83	-0.00529	16.83	-0.00506	16.83	-0.00514	16.73	-0.03505
		16.84	-0.01794	16.84	-0.00217	16.84	-0.00583	16.84	-0.00311	16.84	-0.0068	16.74	-0.04336
		16.85	-0.01749	16.85	-0.00197	16.85	-0.00617	16.85	-0.00106	16.85	-0.00822	16.75	-0.05216
		16.86	-0.01644	16.86	-0.00171	16.86	-0.00629	16.86	0.00102	16.86	-0.00935	16.76	-0.06128
		16.87	-0.01483	16.87	-0.00139	16.87	-0.0062	16.87	0.00307	16.87	-0.01016	16.77	-0.07043
		16.88	-0.0127	16.88	-0.00102	16.88	-0.00589	16.88	0.00501	16.88	-0.01062	16.78	-0.07941
		16.89	-0.01015	16.89	-0.000622782	16.89	-0.00538	16.89	0.00677	16.89	-0.01071	16.79	-0.08794
		16.9	-0.00724	16.9	-0.000199715	16.9	-0.00468	16.9	0.0083	16.9	-0.01044	16.8	-0.09585
		16.91	-0.00409	16.91	0.000229731	16.91	-0.00383	16.91	0.00954	16.91	-0.0098	16.81	-0.1028
		16.92	-0.000810365	16.92	0.000650754	16.92	-0.00284	16.92	0.01045	16.92	-0.00884	16.82	-0.10872
		16.93	0.0025	16.93	0.00105	16.93	-0.00176	16.93	0.011	16.93	-0.00757	16.83	-0.11335
		16.94	0.00571	16.94	0.00141	16.94	-0.000617725	16.94	0.01117	16.94	-0.00604	16.84	-0.11659
		16.95	0.00872	16.95	0.00172	16.95	0.000542647	16.95	0.01096	16.95	-0.00431	16.85	-0.11837
		16.96	0.01143	16.96	0.00198	16.96	0.00168	16.96	0.01037	16.96	-0.00243	16.86	-0.1185
		16.97	0.01374	16.97	0.00216	16.97	0.00276	16.97	0.00943	16.97	-0.000480977	16.87	-0.11716
		16.98	0.01556	16.98	0.00227	16.98	0.00374	16.98	0.00816	16.98	0.00148	16.88	-0.11413
		16.99	0.01685	16.99	0.0023	16.99	0.0046	16.99	0.00661	16.99	0.00339	16.89	-0.10969
		17	0.01756	17	0.00225	17	0.00529	17	0.00485	17	0.00518	16.9	-0.10383
		17.01	0.01766	17.01	0.00213	17.01	0.00579	17.01	0.00291	17.01	0.00679	16.91	-0.09672
		17.02	0.01715	17.02	0.00193	17.02	0.0061	17.02	0.000881462	17.02	0.00816	16.92	-0.08858
		17.03	0.01604	17.03	0.00166	17.03	0.0062	17.03	-0.00118	17.03	0.00925	16.93	-0.07953
		17.04	0.01439	17.04	0.00134	17.04	0.00608	17.04	-0.00319	17.04	0.01001	16.94	-0.06991
		17.05	0.01224	17.05	0.000975064	17.05	0.00575	17.05	-0.00509	17.05	0.01043	16.95	-0.05991
		17.06	0.00968	17.06	0.000574178	17.06	0.00522	17.06	-0.00682	17.06	0.01049	16.96	-0.04982
		17.07	0.00678	17.07	0.00015398	17.07	0.00452	17.07	-0.0083	17.07	0.01019	16.97	-0.0399
		17.08	0.00366	17.08	-0.000271032	17.08	0.00366	17.08	-0.0095	17.08	0.00954	16.98	-0.03043
		17.09	0.000412809	17.09	-0.000686214	17.09	0.00268	17.09	-0.01037	17.09	0.00857	16.99	-0.02161
		17.1	-0.00284	17.1	-0.00108	17.1	0.0016	17.1	-0.01089	17.1	0.0073	17	-0.01381
		17.11	-0.00599	17.11	-0.00143	17.11	0.000472155	17.11	-0.01103	17.11	0.00579	17.01	-0.00709
		17.12	-0.00893	17.12	-0.00173	17.12	-0.000670418	17.12	-0.01079	17.12	0.00407	17.02	-0.00173
		17.13	-0.01156	17.13	-0.00198	17.13	-0.00179	17.13	-0.01018	17.13	0.00223	17.03	0.00215
		17.14	-0.01378	17.14	-0.00215	17.14	-0.00284	17.14	-0.00922	17.14	0.000308892	17.04	0.00452
		17.15	-0.01552	17.15	-0.00225	17.15	-0.0038	17.15	-0.00794	17.15	-0.00162	17.05	0.00514
		17.16	-0.01673	17.16	-0.00228	17.16	-0.00462	17.16	-0.0064	17.16	-0.00348	17.06	0.00423
		17.17	-0.01735	17.17	-0.00222	17.17	-0.00528	17.17	-0.00463	17.17	-0.00522	17.07	0.00157
		17.18	-0.01738	17.18	-0.00209	17.18	-0.00575	17.18	-0.00271	17.18	-0.00678	17.08	-0.00256
		17.19	-0.0168	17.19	-0.00189	17.19	-0.00603	17.19	-0.000705007	17.19	-0.0081	17.09	-0.00814
		17.2	-0.01565	17.2	-0.00162	17.2	-0.0061	17.2	0.00133	17.2	-0.00914	17.1	-0.01501
		17.21	-0.01396	17.21	-0.00129	17.21	-0.00596	17.21	0.00331	17.21	-0.00987	17.11	-0.02291
		17.22	-0.01179	17.22	-0.000926282	17.22	-0.00561	17.22	0.00518	17.22	-0.01025	17.12	-0.03173
		17.23	-0.00922	17.23	-0.000526714	17.23	-0.00507	17.23	0.00686	17.23	-0.01028	17.13	-0.04111
		17.24	-0.00633	17.24	-0.000109461	17.24	-0.00436	17.24	0.00831	17.24	-0.00996	17.14	-0.05086
		17.25	-0.00323	17.25	0.000311084	17.25	-0.0035	17.25	0.00947	17.25	-0.00929	17.15	-0.06065
		17.26	-2.89464e-05	17.26	0.000720433	17.26	-0.00251	17.26	0.0103	17.26	-0.00831	17.16	-0.07025
		17.27	0.00317	17.27	0.0011	17.27	-0.00145	17.27	0.01078	17.27	-0.00704	17.17	-0.07934
		17.28	0.00626	17.28	0.00145	17.28	-0.000332103	17.28	0.01089	17.28	-0.00554	17.18	-0.08775
		17.29	0.00913	17.29	0.00175	17.29	0.000792714	17.29	0.01062	17.29	-0.00385	17.19	-0.0951
		17.3	0.01167	17.3	0.00198	17.3	0.00189	17.3	0.00999	17.3	-0.00203	17.2	-0.10132
		17.31	0.01381	17.31	0.00215	17.31	0.00292	17.31	0.00901	17.31	-0.000143308	17.21	-0.10615
		17.32	0.01547	17.32	0.00224	17.32	0.00384	17.32	0.00773	17.32	0.00174	17.22	-0.10946
		17.33	0.01659	17.33	0.00225	17.33	0.00463	17.33	0.00618	17.33	0.00356	17.23	-0.11124
		17.34	0.01714	17.34	0.00219	17.34	0.00527	17.34	0.00443	17.34	0.00526	17.24	-0.11125
		17.35	0.0171	17.35	0.00205	17.35	0.00571	17.35	0.00252	17.35	0.00677	17.25	-0.10972
		17.36	0.01647	17.36	0.00184	17.36	0.00596	17.36	0.000531769	17.36	0.00805	17.26	-0.10645
		17.37	0.01526	17.37	0.00157	17.37	0.00601	17.37	-0.00147	17.37	0.00904	17.27	-0.10169
		17.38	0.01354	17.38	0.00125	17.38	0.00584	17.38	-0.00342	17.38	0.00972	17.28	-0.09552
		17.39	0.01135	17.39	0.000878467	17.39	0.00548	17.39	-0.00526	17.39	0.01007	17.29	-0.08805
		17.4	0.00877	17.4	0.000480326	17.4	0.00493	17.4	-0.0069	17.4	0.01007	17.3	-0.07959
		17.41	0.0059	17.41	6.60917e-05	17.41	0.0042	17.41	-0.00831	17.41	0.00973	17.31	-0.07021
		17.42	0.00282	17.42	-0.000349952	17.42	0.00334	17.42	-0.00943	17.42	0.00905	17.32	-0.06029
		17.43	-0.000341779	17.43	-0.000753473	17.43	0.00236	17.43	-0.01023	17.43	0.00806	17.33	-0.05003
		17.44	-0.00349	17.44	-0.00113	17.44	0.0013	17.44	-0.01067	17.44	0.0068	17.34	-0.03973
		17.45	-0.00652	17.45	-0.00147	17.45	0.00019728	17.45	-0.01075	17.45	0.0053	17.35	-0.02963
		17.46	-0.00931	17.46	-0.00176	17.46	-0.000909835	17.46	-0.01045	17.46	0.00363	17.36	-0.02003
		17.47	-0.01178	17.47	-0.00198	17.47	-0.00198	17.47	-0.0098	17.47	0.00184	17.37	-0.01111
		17.48	-0.01384	17.48	-0.00214	17.48	-0.00299	17.48	-0.00881	17.48	-1.61668e-05	17.38	-0.00323
		17.49	-0.01541	17.49	-0.00222	17.49	-0.00389	17.49	-0.00752	17.49	-0.00186	17.39	0.00355
		17.5	-0.01646	17.5	-0.00223	17.5	-0.00465	17.5	-0.00597	17.5	-0.00364	17.4	0.00898
		17.51	-0.01693	17.51	-0.00216	17.51	-0.00525	17.51	-0.00422	17.51	-0.00529	17.41	0.01293
		17.52	-0.01682	17.52	-0.00202	17.52	-0.00567	17.52	-0.00233	17.52	-0.00676	17.42	0.01539
		17.53	-0.01613	17.53	-0.0018	17.53	-0.00589	17.53	-0.000361697	17.53	-0.00799	17.43	0.01612
		17.54	-0.01488	17.54	-0.00153	17.54	-0.00591	17.54	0.00162	17.54	-0.00894	17.44	0.01535
		17.55	-0.01313	17.55	-0.0012	17.55	-0.00573	17.55	0.00354	17.55	-0.00958	17.45	0.01289
		17.56	-0.01092	17.56	-0.000831567	17.56	-0.00535	17.56	0.00534	17.56	-0.0099	17.46	0.00897
		17.57	-0.00834	17.57	-0.000434961	17.57	-0.00478	17.57	0.00695	17.57	-0.00987	17.47	0.00366
		17.58	-0.00547	17.58	-2.38163e-05	17.58	-0.00405	17.58	0.00832	17.58	-0.0095	17.48	-0.00294
		17.59	-0.00243	17.59	0.000387691	17.59	-0.00318	17.59	0.0094	17.59	-0.00881	17.49	-0.01055
		17.6	0.000699889	17.6	0.00078539	17.6	-0.00221	17.6	0.01016	17.6	-0.00781	17.5	-0.01911
		17.61	0.0038	17.61	0.00116	17.61	-0.00116	17.61	0.01056	17.61	-0.00655	17.51	-0.02826
		17.62	0.00676	17.62	0.00149	17.62	-6.74155e-05	17.62	0.01061	17.62	-0.00507	17.52	-0.03783
		17.63	0.00948	17.63	0.00176	17.63	0.00102	17.63	0.01029	17.63	-0.00342	17.53	-0.04755
		17.64	0.01187	17.64	0.00198	17.64	0.00207	17.64	0.00961	17.64	-0.00165	17.54	-0.05719
		17.65	0.01385	17.65	0.00213	17.65	0.00305	17.65	0.00861	17.65	0.000169881	17.55	-0.06648
		17.66	0.01535	17.66	0.00221	17.66	0.00393	17.66	0.00731	17.66	0.00198	17.56	-0.07525
		17.67	0.01632	17.67	0.00221	17.67	0.00466	17.67	0.00577	17.67	0.00372	17.57	-0.08319
		17.68	0.01672	17.68	0.00213	17.68	0.00523	17.68	0.00402	17.68	0.00533	17.58	-0.09022
		17.69	0.01654	17.69	0.00198	17.69	0.00563	17.69	0.00214	17.69	0.00675	17.59	-0.09612
		17.7	0.0158	17.7	0.00176	17.7	0.00582	17.7	0.000194744	17.7	0.00793	17.6	-0.10075
		17.71	0.01451	17.71	0.00148	17.71	0.00582	17.71	-0.00176	17.71	0.00884	17.61	-0.10411
		17.72	0.01272	17.72	0.00115	17.72	0.00561	17.72	-0.00365	17.72	0.00945	17.62	-0.10595
		17.73	0.0105	17.73	0.000785541	17.73	0.00522	17.73	-0.00541	17.73	0.00973	17.63	-0.10647
		17.74	0.00791	17.74	0.000390571	17.74	0.00464	17.74	-0.00699	17.74	0.00967	17.64	-0.10549
		17.75	0.00506	17.75	-1.74145e-05	17.75	0.0039	17.75	-0.00832	17.75	0.00928	17.65	-0.10317
		17.76	0.00204	17.76	-0.000424353	17.76	0.00303	17.76	-0.00936	17.76	0.00858	17.66	-0.09957
		17.77	-0.00105	17.77	-0.000816233	17.77	0.00206	17.77	-0.01008	17.77	0.00758	17.67	-0.09473
		17.78	-0.00409	17.78	-0.00118	17.78	0.00102	17.78	-0.01046	17.78	0.00632	17.68	-0.08891
		17.79	-0.00699	17.79	-0.0015	17.79	-5.77347e-05	17.79	-0.01047	17.79	0.00485	17.69	-0.08211
		17.8	-0.00965	17.8	-0.00177	17.8	-0.00113	17.8	-0.01012	17.8	0.00321	17.7	-0.07463
		17.81	-0.01196	17.81	-0.00198	17.81	-0.00216	17.81	-0.00943	17.81	0.00147	17.71	-0.06658
		17.82	-0.01386	17.82	-0.00212	17.82	-0.00312	17.82	-0.00841	17.82	-0.000318147	17.72	-0.05819
		17.83	-0.01528	17.83	-0.00219	17.83	-0.00396	17.83	-0.00711	17.83	-0.00209	17.73	-0.04964
		17.84	-0.01617	17.84	-0.00218	17.84	-0.00467	17.84	-0.00556	17.84	-0.00379	17.74	-0.04112
		17.85	-0.01651	17.85	-0.0021	17.85	-0.00522	17.85	-0.00383	17.85	-0.00536	17.75	-0.03279
		17.86	-0.01627	17.86	-0.00194	17.86	-0.00558	17.86	-0.00196	17.86	-0.00673	17.76	-0.02487
		17.87	-0.01547	17.87	-0.00172	17.87	-0.00575	17.87	-3.08659e-05	17.87	-0.00788	17.77	-0.01748
		17.88	-0.01414	17.88	-0.00144	17.88	-0.00573	17.88	0.0019	17.88	-0.00875	17.78	-0.01075
		17.89	-0.01232	17.89	-0.00111	17.89	-0.0055	17.89	0.00376	17.89	-0.00931	17.79	-0.00483
		17.9	-0.01008	17.9	-0.000740349	17.9	-0.00509	17.9	0.00549	17.9	-0.00956	17.8	0.000258714
		17.91	-0.0075	17.91	-0.000347116	17.91	-0.0045	17.91	0.00703	17.91	-0.00948	17.81	0.00433
		17.92	-0.00466	17.92	5.76441e-05	17.92	-0.00376	17.92	0.00832	17.92	-0.00907	17.82	0.00748
		17.93	-0.00167	17.93	0.000459981	17.93	-0.00289	17.93	0.00933	17.93	-0.00835	17.83	0.00958
		17.94	0.00138	17.94	0.000846044	17.94	-0.00192	17.94	0.01001	17.94	-0.00735	17.84	0.01071
		17.95	0.00437	17.95	0.0012	17.95	-0.000883872	17.95	0.01035	17.95	-0.00609	17.85	0.01089
		17.96	0.00721	17.96	0.00152	17.96	0.000178397	17.96	0.01033	17.96	-0.00463	17.86	0.01013
		17.97	0.0098	17.97	0.00178	17.97	0.00123	17.97	0.00996	17.97	-0.00301	17.87	0.00858
		17.98	0.01204	17.98	0.00198	17.98	0.00224	17.98	0.00925	17.98	-0.0013	17.88	0.00621
		17.99	0.01387	17.99	0.00211	17.99	0.00317	17.99	0.00822	17.99	0.000461245	17.89	0.00322
		18	0.01521	18	0.00217	18	0.00399	18	0.00691	18	0.0022	17.9	-0.000322078
		18.01	0.01603	18.01	0.00216	18.01	0.00468	18.01	0.00536	18.01	0.00386	17.91	-0.0043
		18.02	0.01629	18.02	0.00207	18.02	0.00519	18.02	0.00363	18.02	0.00538	17.92	-0.00859
		18.03	0.01599	18.03	0.00191	18.03	0.00553	18.03	0.00178	18.03	0.00672	17.93	-0.01309
		18.04	0.01514	18.04	0.00168	18.04	0.00568	18.04	-0.000129982	18.04	0.00782	17.94	-0.01766
		18.05	0.01377	18.05	0.0014	18.05	0.00563	18.05	-0.00203	18.05	0.00865	17.95	-0.02221
		18.06	0.01193	18.06	0.00106	18.06	0.00539	18.06	-0.00386	18.06	0.00918	17.96	-0.02664
		18.07	0.00967	18.07	0.00069596	18.07	0.00496	18.07	-0.00556	18.07	0.0094	17.97	-0.03085
		18.08	0.00709	18.08	0.000304559	18.08	0.00436	18.08	-0.00706	18.08	0.00929	17.98	-0.03474
		18.09	0.00427	18.09	-9.69111e-05	18.09	0.00361	18.09	-0.00832	18.09	0.00886	17.99	-0.03829
		18.1	0.0013	18.1	-0.000494615	18.1	0.00274	18.1	-0.00929	18.1	0.00813	18	-0.04137
		18.11	-0.0017	18.11	-0.000874863	18.11	0.00178	18.11	-0.00994	18.11	0.00712	18.01	-0.044
		18.12	-0.00465	18.12	-0.00122	18.12	0.000754023	18.12	-0.01025	18.12	0.00587	18.02	-0.04611
		18.13	-0.00742	18.13	-0.00153	18.13	-0.00029478	18.13	-0.0102	18.13	0.00442	18.03	-0.0477
		18.14	-0.00994	18.14	-0.00179	18.14	-0.00133	18.14	-0.0098	18.14	0.00282	18.04	-0.04876
		18.15	-0.01211	18.15	-0.00198	18.15	-0.00232	18.15	-0.00907	18.15	0.00113	18.05	-0.04926
		18.16	-0.01386	18.16	-0.0021	18.16	-0.00323	18.16	-0.00803	18.16	-0.000599428	18.06	-0.04928
		18.17	-0.01513	18.17	-0.00215	18.17	-0.00402	18.17	-0.00671	18.17	-0.0023	18.07	-0.04875
		18.18	-0.01588	18.18	-0.00213	18.18	-0.00468	18.18	-0.00516	18.18	-0.00393	18.08	-0.04778
		18.19	-0.01607	18.19	-0.00203	18.19	-0.00517	18.19	-0.00344	18.19	-0.00541	18.09	-0.04636
		18.2	-0.01572	18.2	-0.00187	18.2	-0.00548	18.2	-0.0016	18.2	-0.0067	18.1	-0.04454
		18.21	-0.01482	18.21	-0.00164	18.21	-0.00561	18.21	0.000287841	18.21	-0.00776	18.11	-0.04238
		18.22	-0.01341	18.22	-0.00135	18.22	-0.00554	18.22	0.00217	18.22	-0.00856	18.12	-0.03988
		18.23	-0.01154	18.23	-0.00102	18.23	-0.00528	18.23	0.00397	18.23	-0.00905	18.13	-0.03714
		18.24	-0.00928	18.24	-0.000652344	18.24	-0.00484	18.24	0.00563	18.24	-0.00924	18.14	-0.03418
		18.25	-0.0067	18.25	-0.000262867	18.25	-0.00423	18.25	0.0071	18.25	-0.00911	18.15	-0.03105
		18.26	-0.00389	18.26	0.00013525	18.26	-0.00348	18.26	0.00832	18.26	-0.00866	18.16	-0.02782
		18.27	-0.00095014	18.27	0.000528289	18.27	-0.0026	18.27	0.00925	18.27	-0.00792	18.17	-0.02451
		18.28	0.00202	18.28	0.000902725	18.28	-0.00164	18.28	0.00987	18.28	-0.00691	18.18	-0.02118
		18.29	0.00491	18.29	0.00125	18.29	-0.000628201	18.29	0.01014	18.29	-0.00566	18.19	-0.01789
		18.3	0.00763	18.3	0.00155	18.3	0.000407075	18.3	0.01007	18.3	-0.00422	18.2	-0.01467
		18.31	0.01008	18.31	0.00179	18.31	0.00143	18.31	0.00965	18.31	-0.00264	18.21	-0.01158
		18.32	0.01218	18.32	0.00198	18.32	0.0024	18.32	0.0089	18.32	-0.000966155	18.22	-0.00865
		18.33	0.01385	18.33	0.00209	18.33	0.00328	18.33	0.00784	18.33	0.00073293	18.23	-0.00592
		18.34	0.01505	18.34	0.00214	18.34	0.00405	18.34	0.00651	18.34	0.0024	18.24	-0.00346
		18.35	0.01573	18.35	0.00211	18.35	0.00468	18.35	0.00497	18.35	0.00399	18.25	-0.00127
		18.36	0.01586	18.36	0.002	18.36	0.00515	18.36	0.00325	18.36	0.00543	18.26	0.00058425
		18.37	0.01544	18.37	0.00183	18.37	0.00544	18.37	0.00143	18.37	0.00669	18.27	0.00209
		18.38	0.0145	18.38	0.0016	18.38	0.00554	18.38	-0.00044275	18.38	0.00771	18.28	0.00321
		18.39	0.01305	18.39	0.00131	18.39	0.00545	18.39	-0.0023	18.39	0.00846	18.29	0.00391
		18.4	0.01116	18.4	0.000976337	18.4	0.00517	18.4	-0.00407	18.4	0.00893	18.3	0.0042
		18.41	0.00889	18.41	0.000609475	18.41	0.00471	18.41	-0.0057	18.41	0.00908	18.31	0.00401
		18.42	0.00631	18.42	0.000222011	18.42	0.0041	18.42	-0.00713	18.42	0.00893	18.32	0.00339
		18.43	0.00352	18.43	-0.000172692	18.43	0.00334	18.43	-0.00832	18.43	0.00846	18.33	0.0023
		18.44	0.000607678	18.44	-0.000561037	18.44	0.00247	18.44	-0.00921	18.44	0.00771	18.34	0.000760798
		18.45	-0.00232	18.45	-0.000929662	18.45	0.00151	18.45	-0.00979	18.45	0.00669	18.35	-0.0012
		18.46	-0.00516	18.46	-0.00127	18.46	0.000506238	18.46	-0.01004	18.46	0.00545	18.36	-0.0036
		18.47	-0.00782	18.47	-0.00156	18.47	-0.000515461	18.47	-0.00993	18.47	0.00402	18.37	-0.00634
		18.48	-0.0102	18.48	-0.0018	18.48	-0.00152	18.48	-0.00949	18.48	0.00245	18.38	-0.00945
		18.49	-0.01223	18.49	-0.00197	18.49	-0.00247	18.49	-0.00872	18.49	0.000808361	18.39	-0.01283
		18.5	-0.01384	18.5	-0.00208	18.5	-0.00333	18.5	-0.00765	18.5	-0.000861962	18.4	-0.01645
		18.51	-0.01496	18.51	-0.00212	18.51	-0.00407	18.51	-0.00632	18.51	-0.0025	18.41	-0.02022
		18.52	-0.01557	18.52	-0.00208	18.52	-0.00468	18.52	-0.00478	18.52	-0.00405	18.42	-0.02408
		18.53	-0.01564	18.53	-0.00197	18.53	-0.00512	18.53	-0.00307	18.53	-0.00545	18.43	-0.02794
		18.54	-0.01517	18.54	-0.0018	18.54	-0.00539	18.54	-0.00126	18.54	-0.00667	18.44	-0.03174
		18.55	-0.01418	18.55	-0.00156	18.55	-0.00546	18.55	0.000594749	18.55	-0.00765	18.45	-0.03537
		18.56	-0.0127	18.56	-0.00127	18.56	-0.00535	18.56	0.00242	18.56	-0.00837	18.46	-0.03877
		18.57	-0.01079	18.57	-0.000933539	18.57	-0.00506	18.57	0.00417	18.57	-0.0088	18.47	-0.04185
		18.58	-0.0085	18.58	-0.00056733	18.58	-0.00459	18.58	0.00577	18.58	-0.00893	18.48	-0.04452
		18.59	-0.00593	18.59	-0.000181966	18.59	-0.00397	18.59	0.00716	18.59	-0.00875	18.49	-0.04676
		18.6	-0.00315	18.6	0.000209265	18.6	-0.0032	18.6	0.00831	18.6	-0.00827	18.5	-0.04841
		18.61	-0.000275181	18.61	0.000592888	18.61	-0.00233	18.61	0.00918	18.61	-0.00751	18.51	-0.04952
		18.62	0.00261	18.62	0.000955703	18.62	-0.00138	18.62	0.00972	18.62	-0.00649	18.52	-0.04999
		18.63	0.0054	18.63	0.00129	18.63	-0.000387977	18.63	0.00993	18.63	-0.00524	18.53	-0.04982
		18.64	0.008	18.64	0.00157	18.64	0.000620101	18.64	0.0098	18.64	-0.00383	18.54	-0.04901
		18.65	0.01032	18.65	0.0018	18.65	0.00161	18.65	0.00934	18.65	-0.00228	18.55	-0.04752
		18.66	0.01228	18.66	0.00197	18.66	0.00253	18.66	0.00855	18.66	-0.000655406	18.56	-0.04545
		18.67	0.01382	18.67	0.00207	18.67	0.00337	18.67	0.00747	18.67	0.000986721	18.57	-0.04275
		18.68	0.01487	18.68	0.0021	18.68	0.0041	18.68	0.00613	18.68	0.00259	18.58	-0.03954
		18.69	0.01541	18.69	0.00206	18.69	0.00467	18.69	0.00459	18.69	0.0041	18.59	-0.03586
		18.7	0.01542	18.7	0.00194	18.7	0.00509	18.7	0.00289	18.7	0.00547	18.6	-0.0318
		18.71	0.0149	18.71	0.00176	18.71	0.00533	18.71	0.00109	18.71	0.00665	18.61	-0.02746
		18.72	0.01387	18.72	0.00152	18.72	0.00539	18.72	-0.000743875	18.72	0.0076	18.62	-0.02293
		18.73	0.01235	18.73	0.00123	18.73	0.00526	18.73	-0.00255	18.73	0.00828	18.63	-0.01834
		18.74	0.01042	18.74	0.000891336	18.74	0.00495	18.74	-0.00426	18.74	0.00868	18.64	-0.01378
		18.75	0.00813	18.75	0.000525888	18.75	0.00447	18.75	-0.00583	18.75	0.00878	18.65	-0.00939
		18.76	0.00556	18.76	0.000142708	18.76	0.00384	18.76	-0.00719	18.76	0.00858	18.66	-0.00525
		18.77	0.0028	18.77	-0.000244995	18.77	0.00307	18.77	-0.00831	18.77	0.00808	18.67	-0.00151
		18.78	-4.76788e-05	18.78	-0.000623867	18.78	0.0022	18.78	-0.00914	18.78	0.00731	18.68	0.0018
		18.79	-0.00289	18.79	-0.000980876	18.79	0.00126	18.79	-0.00965	18.79	0.00628	18.69	0.00449
		18.8	-0.00563	18.8	-0.0013	18.8	0.000273272	18.8	-0.00983	18.8	0.00505	18.7	0.0066
		18.81	-0.00817	18.81	-0.00158	18.81	-0.000721149	18.81	-0.00967	18.81	0.00364	18.71	0.008
		18.82	-0.01043	18.82	-0.0018	18.82	-0.00169	18.82	-0.00918	18.82	0.00211	18.72	0.00868
		18.83	-0.01232	18.83	-0.00196	18.83	-0.0026	18.83	-0.00838	18.83	0.000507082	18.73	0.00864
		18.84	-0.01379	18.84	-0.00206	18.84	-0.00342	18.84	-0.00729	18.84	-0.00111	18.74	0.00782
		18.85	-0.01478	18.85	-0.00208	18.85	-0.00411	18.85	-0.00594	18.85	-0.00268	18.75	0.00634
		18.86	-0.01525	18.86	-0.00203	18.86	-0.00467	18.86	-0.0044	18.86	-0.00416	18.76	0.00413
		18.87	-0.0152	18.87	-0.00191	18.87	-0.00506	18.87	-0.00271	18.87	-0.00549	18.77	0.00135
		18.88	-0.01463	18.88	-0.00172	18.88	-0.00528	18.88	-0.000923328	18.88	-0.00663	18.78	-0.00197
		18.89	-0.01355	18.89	-0.00148	18.89	-0.00532	18.89	0.000890164	18.89	-0.00754	18.79	-0.00572
		18.9	-0.01201	18.9	-0.00119	18.9	-0.00517	18.9	0.00267	18.9	-0.00819	18.8	-0.00979
		18.91	-0.01006	18.91	-0.000849713	18.91	-0.00485	18.91	0.00436	18.91	-0.00856	18.81	-0.01408
		18.92	-0.00776	18.92	-0.00048513	18.92	-0.00435	18.92	0.00589	18.92	-0.00863	18.82	-0.01844
		18.93	-0.0052	18.93	-0.000104214	18.93	-0.00371	18.93	0.00722	18.93	-0.00841	18.83	-0.02276
		18.94	-0.00246	18.94	0.000279905	18.94	-0.00295	18.94	0.0083	18.94	-0.0079	18.84	-0.02691
		18.95	0.00036121	18.95	0.000654001	18.95	-0.00208	18.95	0.0091	18.95	-0.00711	18.85	-0.03077
		18.96	0.00316	18.96	0.00101	18.96	-0.00114	18.96	0.00958	18.96	-0.00609	18.86	-0.0342
		18.97	0.00585	18.97	0.00132	18.97	-0.000161989	18.97	0.00973	18.97	-0.00485	18.87	-0.03717
		18.98	0.00834	18.98	0.00159	18.98	0.000818747	18.98	0.00954	18.98	-0.00345	18.88	-0.03948
		18.99	0.01053	18.99	0.00181	18.99	0.00177	18.99	0.00903	18.99	-0.00194	18.89	-0.04117
		19	0.01236	19	0.00196	19	0.00266	19	0.00821	19	-0.000363193	18.9	-0.04212
		19.01	0.01376	19.01	0.00205	19.01	0.00345	19.01	0.0071	19.01	0.00122	18.91	-0.04231
		19.02	0.01468	19.02	0.00206	19.02	0.00413	19.02	0.00576	19.02	0.00277	18.92	-0.04177
		19.03	0.01509	19.03	0.002	19.03	0.00466	19.03	0.00422	19.03	0.00421	18.93	-0.04044
		19.04	0.01499	19.04	0.00188	19.04	0.00503	19.04	0.00253	19.04	0.00551	18.94	-0.03844
		19.05	0.01436	19.05	0.00169	19.05	0.00523	19.05	0.000760579	19.05	0.00661	18.95	-0.03573
		19.06	0.01325	19.06	0.00144	19.06	0.00525	19.06	-0.00103	19.06	0.00749	18.96	-0.03245
		19.07	0.01167	19.07	0.00114	19.07	0.00508	19.07	-0.00279	19.07	0.00811	18.97	-0.02867
		19.08	0.0097	19.08	0.000808655	19.08	0.00474	19.08	-0.00445	19.08	0.00844	18.98	-0.02448
		19.09	0.0074	19.09	0.00044504	19.09	0.00424	19.09	-0.00595	19.09	0.00849	18.99	-0.02001
		19.1	0.00484	19.1	6.64666e-05	19.1	0.00359	19.1	-0.00725	19.1	0.00824	19	-0.01536
		19.11	0.00212	19.11	-0.000314017	19.11	0.00282	19.11	-0.0083	19.11	0.00772	19.01	-0.01067
		19.12	-0.000665708	19.12	-0.000683311	19.12	0.00195	19.12	-0.00905	19.12	0.00692	19.02	-0.00605
		19.13	-0.00343	19.13	-0.00103	19.13	0.00102	19.13	-0.0095	19.13	0.00589	19.03	-0.00163
		19.14	-0.00607	19.14	-0.00134	19.14	5.39999e-05	19.14	-0.00962	19.14	0.00466	19.04	0.0025
		19.15	-0.00849	19.15	-0.0016	19.15	-0.000913028	19.15	-0.00941	19.15	0.00328	19.05	0.00622
		19.16	-0.01062	19.16	-0.00181	19.16	-0.00185	19.16	-0.00888	19.16	0.00178	19.06	0.00948
		19.17	-0.01239	19.17	-0.00195	19.17	-0.00272	19.17	-0.00804	19.17	0.000223559	19.07	0.01214
		19.18	-0.01372	19.18	-0.00203	19.18	-0.00349	19.18	-0.00693	19.18	-0.00134	19.08	0.01424
		19.19	-0.01457	19.19	-0.00204	19.19	-0.00414	19.19	-0.00558	19.19	-0.00285	19.09	0.01569
		19.2	-0.01493	19.2	-0.00198	19.2	-0.00465	19.2	-0.00403	19.2	-0.00426	19.1	0.0165
		19.21	-0.01477	19.21	-0.00185	19.21	-0.005	19.21	-0.00236	19.21	-0.00552	19.11	0.01671
		19.22	-0.0141	19.22	-0.00165	19.22	-0.00518	19.22	-0.000600612	19.22	-0.00659	19.12	0.01627
		19.23	-0.01294	19.23	-0.0014	19.23	-0.00517	19.23	0.00117	19.23	-0.00743	19.13	0.01533
		19.24	-0.01134	19.24	-0.0011	19.24	-0.00499	19.24	0.00291	19.24	-0.00802	19.14	0.01386
		19.25	-0.00935	19.25	-0.000768151	19.25	-0.00464	19.25	0.00454	19.25	-0.00833	19.15	0.01201
		19.26	-0.00704	19.26	-0.000405601	19.26	-0.00412	19.26	0.00601	19.26	-0.00835	19.16	0.00983
		19.27	-0.0045	19.27	-2.94462e-05	19.27	-0.00347	19.27	0.00727	19.27	-0.00808	19.17	0.00744
		19.28	-0.0018	19.28	0.000347351	19.28	-0.0027	19.28	0.00829	19.28	-0.00754	19.18	0.00493
		19.29	0.000961449	19.29	0.000711819	19.29	-0.00183	19.29	0.00901	19.29	-0.00674	19.19	0.0024
		19.3	0.00368	19.3	0.00105	19.3	-0.000905618	19.3	0.00943	19.3	-0.00571	19.2	-5.13814e-05
		19.31	0.00627	19.31	0.00135	19.31	5.08123e-05	19.31	0.00952	19.31	-0.00448	19.21	-0.00232
		19.32	0.00864	19.32	0.00161	19.32	0.001	19.32	0.00928	19.32	-0.0031	19.22	-0.00433
		19.33	0.01071	19.33	0.00181	19.33	0.00192	19.33	0.00873	19.33	-0.00162	19.23	-0.00603
		19.34	0.01241	19.34	0.00195	19.34	0.00277	19.34	0.00787	19.34	-8.8013e-05	19.24	-0.00732
		19.35	0.01368	19.35	0.00202	19.35	0.00352	19.35	0.00675	19.35	0.00145	19.25	-0.00822
		19.36	0.01447	19.36	0.00202	19.36	0.00415	19.36	0.00539	19.36	0.00293	19.26	-0.00865
		19.37	0.01476	19.37	0.00195	19.37	0.00464	19.37	0.00386	19.37	0.00431	19.27	-0.00866
		19.38	0.01455	19.38	0.00182	19.38	0.00497	19.38	0.00219	19.38	0.00554	19.28	-0.00825
		19.39	0.01383	19.39	0.00162	19.39	0.00512	19.39	0.000443383	19.39	0.00657	19.29	-0.00745
		19.4	0.01264	19.4	0.00137	19.4	0.0051	19.4	-0.00131	19.4	0.00738	19.3	-0.00632
		19.41	0.01101	19.41	0.00106	19.41	0.0049	19.41	-0.00302	19.41	0.00793	19.31	-0.00492
		19.42	0.00901	19.42	0.000728189	19.42	0.00453	19.42	-0.00462	19.42	0.00821	19.32	-0.00334
		19.43	0.0067	19.43	0.000366799	19.43	0.00401	19.43	-0.00607	19.43	0.00821	19.33	-0.00165
		19.44	0.00416	19.44	-6.86342e-06	19.44	0.00335	19.44	-0.0073	19.44	0.00792	19.34	3.4072e-05
		19.45	0.00148	19.45	-0.000379925	19.45	0.00258	19.45	-0.00828	19.45	0.00736	19.35	0.00163
		19.46	-0.00125	19.46	-0.000739544	19.46	0.00171	19.46	-0.00897	19.46	0.00656	19.36	0.00305
		19.47	-0.00393	19.47	-0.00107	19.47	0.000793606	19.47	-0.00935	19.47	0.00552	19.37	0.00421
		19.48	-0.00647	19.48	-0.00137	19.48	-0.000152558	19.48	-0.00942	19.48	0.0043	19.38	0.00499
		19.49	-0.00878	19.49	-0.00162	19.49	-0.00109	19.49	-0.00915	19.49	0.00293	19.39	0.00538
		19.5	-0.01079	19.5	-0.00181	19.5	-0.00199	19.5	-0.00858	19.5	0.00147	19.4	0.00529
		19.51	-0.01242	19.51	-0.00194	19.51	-0.00282	19.51	-0.00771	19.51	-4.36028e-05	19.41	0.00471
		19.52	-0.01363	19.52	-0.00201	19.52	-0.00356	19.52	-0.00657	19.52	-0.00155	19.42	0.00363
		19.53	-0.01436	19.53	-0.002	19.53	-0.00416	19.53	-0.00522	19.53	-0.003	19.43	0.00202
		19.54	-0.0146	19.54	-0.00193	19.54	-0.00463	19.54	-0.00368	19.54	-0.00435	19.44	-3.214e-05
		19.55	-0.01433	19.55	-0.00179	19.55	-0.00493	19.55	-0.00202	19.55	-0.00555	19.45	-0.00255
		19.56	-0.01357	19.56	-0.00158	19.56	-0.00507	19.56	-0.000288855	19.56	-0.00655	19.46	-0.00541
		19.57	-0.01234	19.57	-0.00133	19.57	-0.00502	19.57	0.00145	19.57	-0.00732	19.47	-0.00855
		19.58	-0.01069	19.58	-0.00103	19.58	-0.00481	19.58	0.00313	19.58	-0.00785	19.48	-0.01187
		19.59	-0.00867	19.59	-0.000688758	19.59	-0.00443	19.59	0.00471	19.59	-0.0081	19.49	-0.01525
		19.6	-0.00636	19.6	-0.000328622	19.6	-0.0039	19.6	0.00612	19.6	-0.00807	19.5	-0.01858
		19.61	-0.00383	19.61	4.24776e-05	19.61	-0.00323	19.61	0.00732	19.61	-0.00777	19.51	-0.02175
		19.62	-0.00117	19.62	0.000411756	19.62	-0.00246	19.62	0.00826	19.62	-0.00719	19.52	-0.0246
		19.63	0.00153	19.63	0.000766504	19.63	-0.0016	19.63	0.00893	19.63	-0.00638	19.53	-0.02705
		19.64	0.00417	19.64	0.00109	19.64	-0.000684447	19.64	0.00928	19.64	-0.00534	19.54	-0.02898
		19.65	0.00666	19.65	0.00138	19.65	0.000251342	19.65	0.00931	19.65	-0.00413	19.55	-0.03025
		19.66	0.00892	19.66	0.00163	19.66	0.00118	19.66	0.00903	19.66	-0.00277	19.56	-0.03088
		19.67	0.01086	19.67	0.00181	19.67	0.00206	19.67	0.00843	19.67	-0.00132	19.57	-0.03068
		19.68	0.01244	19.68	0.00194	19.68	0.00287	19.68	0.00754	19.68	0.000171434	19.58	-0.02973
		19.69	0.01358	19.69	0.00199	19.69	0.00358	19.69	0.0064	19.69	0.00165	19.59	-0.02794
		19.7	0.01425	19.7	0.00198	19.7	0.00417	19.7	0.00504	19.7	0.00308	19.6	-0.02536
		19.71	0.01443	19.71	0.0019	19.71	0.00461	19.71	0.0035	19.71	0.00439	19.61	-0.02205
		19.72	0.01411	19.72	0.00175	19.72	0.0049	19.72	0.00185	19.72	0.00556	19.62	-0.01801
		19.73	0.0133	19.73	0.00155	19.73	0.00501	19.73	0.000136989	19.73	0.00653	19.63	-0.01342
		19.74	0.01204	19.74	0.00129	19.74	0.00495	19.74	-0.00158	19.74	0.00727	19.64	-0.00832
		19.75	0.01037	19.75	0.000986594	19.75	0.00472	19.75	-0.00324	19.75	0.00776	19.65	-0.00289
		19.76	0.00834	19.76	0.000649849	19.76	0.00433	19.76	-0.00479	19.76	0.00798	19.66	0.00275
		19.77	0.00602	19.77	0.000291057	19.77	0.00379	19.77	-0.00617	19.77	0.00793	19.67	0.0084
		19.78	0.0035	19.78	-7.74104e-05	19.78	0.00312	19.78	-0.00734	19.78	0.00761	19.68	0.01394
		19.79	0.000864348	19.79	-0.00044286	19.79	0.00234	19.79	-0.00825	19.79	0.00703	19.69	0.01913
		19.8	-0.0018	19.8	-0.000792717	19.8	0.00148	19.8	-0.00888	19.8	0.0062	19.7	0.02387
		19.81	-0.0044	19.81	-0.00111	19.81	0.000578051	19.81	-0.0092	19.81	0.00517	19.71	0.02795
		19.82	-0.00684	19.82	-0.0014	19.82	-0.000347261	19.82	-0.00921	19.82	0.00395	19.72	0.03125
		19.83	-0.00904	19.83	-0.00163	19.83	-0.00126	19.83	-0.0089	19.83	0.00261	19.73	0.03366
		19.84	-0.01093	19.84	-0.00181	19.84	-0.00213	19.84	-0.00828	19.84	0.00118	19.74	0.035
		19.85	-0.01244	19.85	-0.00193	19.85	-0.00292	19.85	-0.00738	19.85	-0.000295619	19.75	0.03533
		19.86	-0.01352	19.86	-0.00198	19.86	-0.00361	19.86	-0.00623	19.86	-0.00175	19.76	0.03442
		19.87	-0.01413	19.87	-0.00196	19.87	-0.00418	19.87	-0.00486	19.87	-0.00315	19.77	0.03241
		19.88	-0.01426	19.88	-0.00187	19.88	-0.0046	19.88	-0.00333	19.88	-0.00443	19.78	0.02924
		19.89	-0.01389	19.89	-0.00172	19.89	-0.00486	19.89	-0.00169	19.89	-0.00556	19.79	0.02498
		19.9	-0.01304	19.9	-0.00151	19.9	-0.00495	19.9	1.22497e-05	19.9	-0.0065	19.8	0.01975
		19.91	-0.01175	19.91	-0.00125	19.91	-0.00488	19.91	0.00171	19.91	-0.00721	19.81	0.01357
		19.92	-0.01005	19.92	-0.000948085	19.92	-0.00463	19.92	0.00335	19.92	-0.00768	19.82	0.00669
		19.93	-0.00801	19.93	-0.000611453	19.93	-0.00423	19.93	0.00487	19.93	-0.00787	19.83	-0.000805926
		19.94	-0.00569	19.94	-0.000254092	19.94	-0.00368	19.94	0.00622	19.94	-0.0078	19.84	-0.00867
		19.95	-0.00318	19.95	0.000111675	19.95	-0.00301	19.95	0.00735	19.95	-0.00746	19.85	-0.01674
		19.96	-0.000569057	19.96	0.000473252	19.96	-0.00223	19.96	0.00824	19.96	-0.00686	19.86	-0.02479
		19.97	0.00206	19.97	0.000818197	19.97	-0.00137	19.97	0.00883	19.97	-0.00603	19.87	-0.03262
		19.98	0.00462	19.98	0.00113	19.98	-0.000474333	19.98	0.00913	19.98	-0.00499	19.88	-0.03998
		19.99	0.00701	19.99	0.00141	19.99	0.000440406	19.99	0.00911	19.99	-0.00379	19.89	-0.04674
		20	0.00916	20	0.00164	20	0.00134	20	0.00877	20	-0.00245	19.9	-0.05264
		20.01	0.01099	20.01	0.00181	20.01	0.00219	20.01	0.00814	20.01	-0.00103	19.91	-0.05756
		20.02	0.01244	20.02	0.00192	20.02	0.00296	20.02	0.00722	20.02	0.000416285	19.92	-0.06139
		20.03	0.01346	20.03	0.00196	20.03	0.00364	20.03	0.00606	20.03	0.00185	19.93	-0.06392
		20.04	0.01401	20.04	0.00194	20.04	0.00418	20.04	0.00469	20.04	0.00322	19.94	-0.06524
		20.05	0.01408	20.05	0.00185	20.05	0.00458	20.05	0.00316	20.05	0.00447	19.95	-0.06512
		20.06	0.01367	20.06	0.00169	20.06	0.00482	20.06	0.00153	20.06	0.00557	19.96	-0.06373
		20.07	0.01278	20.07	0.00148	20.07	0.0049	20.07	-0.000158896	20.07	0.00648	19.97	-0.06101
[truncated: 3,002 more rows]

## Sheet: Figure 6d
Figure 6d		Si@C						Pure Si
		Cycle	SpeCapC/mAh/g	SpeCapD/mAh/g	Efficiency/%			Cycle	SpeCapC/mAh/g	SpeCapD/mAh/g	Efficiency/%
		1	2906.9	4226.5	68.78			1	4257.5	5143	82.78
		2	2744.6	2862.8	95.87			2	3280.5	4087.3	80.26
		3	2732.2	2830	96.55			3	3037	3345.5	90.78
		4	2705.6	2802.9	96.53			4	2846.3	3044.2	93.5
		5	2691.9	2790.8	96.46			5	2740	2907.3	94.25
		6	2651	2737.6	96.84			6	2602.2	2744.3	94.82
		7	2640.2	2725.1	96.88			7	2577.7	2660.3	96.9
		8	2604.6	2673.9	97.41			8	2381.3	2567.3	92.75
		9	2603.3	2676.5	97.27			9	2271.4	2410.2	94.24
		10	2572.8	2638.5	97.51			10	2200.3	2276.2	96.66
		11	2566.3	2630.9	97.54			11	1987.9	2180.8	91.16
		12	2531.6	2598.4	97.43			12	1901.1	2012.2	94.48
		13	2535.8	2584.3	98.12			13	1684.3	1860.8	90.51
		14	2512.8	2563.9	98.01			14	1524	1669.2	91.3
		15	2500	2554	97.89			15	1427.9	1559.1	91.58
		16	2480.1	2529.4	98.05			16	1246.5	1380.7	90.29
		17	2468.7	2517.3	98.07			17	1114.6	1233.8	90.34
		18	2455	2502.4	98.1			18	1066.6	1120.3	95.21
		19	2450.5	2498.1	98.09			19	989.9	1071.2	92.42
		20	2426.8	2474.6	98.07			20	786.6	969.2	81.16
		21	2418.8	2458.7	98.38			21	705.4	770.2	91.59
		22	2415.9	2462.9	98.09			22	586.1	682.8	85.84
		23	2393	2435.2	98.27			23	543.5	579.7	93.76
		24	2392.3	2438.3	98.11			24	508.2	541.7	93.81
		25	2374.8	2413.8	98.39			25	444.8	473.4	93.97
		26	2369.9	2410.8	98.3			26	421.1	461.9	91.18
		27	2349.3	2388.5	98.36			27	376.8	400.5	94.07
		28	2358.4	2397.4	98.38			28	355.9	377.4	94.32
		29	2332.4	2369.4	98.44			29	327.7	338.4	96.86
		30	2326.2	2359.6	98.58			30	301.5	306	98.54
		31	2315.6	2353.5	98.39			31	297.8	305.8	97.39
		32	2306	2339.2	98.58			32	302.5	299.6	100.97
		33	2299.4	2334.7	98.49			33	285.5	311.7	91.59
		34	2289.2	2323	98.55			34	303	306.8	98.75
		35	2289.1	2322.1	98.58			35	271.1	281.7	96.22
		36	2283.4	2320.1	98.42			36	278.1	275.6	100.94
		37	2277.1	2307.8	98.67			37	280.5	276.4	101.47
		38	2272.1	2307.2	98.48			38	293.1	280.3	104.59
		39	2253.4	2283	98.7			39	242.3	297.2	81.51
		40	2257.4	2290.2	98.57			40	273.1	237.1	115.18
		41	2242.7	2273.4	98.65			41	252.8	269.3	93.89
		42	2239.5	2269.2	98.69			42	254	237.9	106.8
		43	2229.1	2260.6	98.61			43	217.2	232.2	93.55
		44	2219.7	2245.6	98.85			44	244.8	240	102
		45	2215.3	2245.8	98.64			45	223.3	250.5	89.17
		46	2203.8	2231	98.78			46	224.1	208.5	107.5
		47	2206.1	2232.1	98.84			47	202.8	219.9	92.2
		48	2198.9	2228.1	98.69			48	220.5	218.9	100.75
		49	2188.8	2212.8	98.91			49	225.9	220.7	102.35
		50	2187.3	2213.9	98.8			50	217.6	231.8	93.87
		51	2180.5	2205	98.89			51	199	202.1	98.46
		52	2183.1	2209.7	98.79			52	194.1	194.3	99.88
		53	2174.3	2201.5	98.76			53	215.2	205.9	104.51
		54	2167.8	2189.7	99			54	200.8	205.6	97.67
		55	2170	2197.4	98.75			55	225.5	195.6	115.3
		56	2155.5	2180.2	98.86			56	189.9	230.6	82.32
		57	2157.1	2180.8	98.91			57	181.6	170.8	106.34
		58	2147.3	2172.5	98.84			58	183.9	184.9	99.45
		59	2140.9	2163.2	98.97			59	176.8	171.3	103.19
		60	2139.8	2162.6	98.95			60	172.9	173.9	99.41
		61	2131.1	2153.6	98.96			61	178.9	192.2	93.12
		62	2132.1	2154.5	98.96			62	188.1	183	102.77
		63	2117.1	2141.6	98.86			63	180.4	158.8	113.59
		64	2113.5	2133	99.09			64	175.5	207.1	84.73
		65	2106.9	2129	98.96			65	187.5	175	107.14
		66	2099.1	2118.7	99.08			66	162.3	168.6	96.28
		67	2094.1	2113.7	99.07			67	181	177.8	101.77
		68	2088.4	2107.3	99.1			68	196.7	190.3	103.37
		69	2079.9	2096	99.23			69	178.1	181.8	97.96
		70	2076.8	2098.9	98.95			70	193.9	191	101.52
		71	2061.8	2078.1	99.21			71	165.7	157.8	105.04
		72	2070.1	2085	99.28			72	163.1	174.1	93.72
		73	2065.8	2085	99.08			73	170.6	173.2	98.5
		74	2056.3	2071.1	99.28			74	176.1	172.1	102.29
		75	2069.6	2089.9	99.03			75	158.9	165.8	95.8
		76	2059	2078.4	99.07			76	177.1	166.4	106.42
		77	2057.6	2074.2	99.2			77	169.6	187.6	90.4
		78	2055.1	2074.1	99.09			78	147.3	150	98.16
		79	2047.6	2064.3	99.19			79	141.7	138.9	102.05
		80	2050.1	2069.2	99.07			80	153.1	151.6	101.01
		81	2041.6	2058.3	99.19			81	144.6	150.1	96.32
		82	2038.1	2053.9	99.23			82	154.9	149.6	103.54
		83	2033.8	2051.2	99.15			83	138.8	136.8	101.45
		84	2024.5	2040.9	99.2			84	137.2	140.7	97.46
		85	2022.5	2036.8	99.3			85	122.6	131.9	92.95
		86	2018.7	2035.7	99.17			86	143.9	135.4	106.26
		87	2010.6	2024.4	99.32			87	125.8	133.4	94.26
		88	2014.4	2030	99.23			88	132.2	127.4	103.74
		89	2009	2024.3	99.24			89	145.6	132.9	109.58
		90	2002	2016.4	99.28			90	145	160	90.59
		91	2005	2019.6	99.28			91	157.2	143.1	109.83
		92	1995.3	2010.3	99.25			92	134.9	141.7	95.16
		93	1994.8	2008.6	99.31			93	166.1	149.8	110.84
		94	1994.9	2009.7	99.26			94	150.5	167.1	90.05
		95	1986.1	1999.4	99.33			95	171.8	164.3	104.55
		96	1988.8	2001.7	99.35			96	163.1	165.2	98.76
		97	1983	1998.3	99.24			97	128.2	131.5	97.48
		98	1977.6	1989.6	99.4			98	138.9	132.1	105.1
		99	1979.8	1992	99.39			99	151.6	150.4	100.79
		100	1971.6	1985.5	99.3			100	166.6	160.8	103.63
		--	--	--	--			--	--	--	--
		--	--	--	--			--	--	--	--
		--	--	--	--			--	--	--	--
		--	--	--	--			--	--	--	--
		--	--	--	--			--	--	--	--
		--	--	--	--			--	--	--	--
		--	--	--	--			--	--	--	--
		--	--	--	--			--	--	--	--
		--	--	--	--			--	--	--	--
		--	--	--	--			--	--	--	--
		--	--	--	--			--	--	--	--
		--	--	--	--			--	--	--	--
		--	--	--	--			--	--	--	--
		--	--	--	--			--	--	--	--
		--	--	--	--			--	--	--	--
		--	--	--	--			--	--	--	--
		--	--	--	--			--	--	--	--
		--	--	--	--			--	--	--	--
		--	--	--	--			--	--	--	--
		--	--	--	--			--	--	--	--
		--	--	--	--			--	--	--	--
		--	--	--	--			--	--	--	--
		--	--	--	--			--	--	--	--
		--	--	--	--			--	--	--	--
		--	--	--	--			--	--	--	--
		--	--	--	--			--	--	--	--
		--	--	--	--			--	--	--	--
		--	--	--	--			--	--	--	--
		--	--	--	--			--	--	--	--
		--	--	--	--			--	--	--	--
		--	--	--	--			--	--	--	--
		--	--	--	--			--	--	--	--
		--	--	--	--			--	--	--	--
		--	--	--	--			--	--	--	--
		--	--	--	--			--	--	--	--
		--	--	--	--			--	--	--	--
		--	--	--	--			--	--	--	--
		--	--	--	--			--	--	--	--
		--	--	--	--			--	--	--	--
		--	--	--	--			--	--	--	--
		--	--	--	--			--	--	--	--
		--	--	--	--			--	--	--	--
		--	--	--	--			--	--	--	--
		--	--	--	--			--	--	--	--
		--	--	--	--			--	--	--	--
		--	--	--	--			--	--	--	--
		--	--	--	--			--	--	--	--
		--	--	--	--			--	--	--	--
		--	--	--	--			--	--	--	--
		--	--	--	--			--	--	--	--
		--	--	--	--			--	--	--	--
		--	--	--	--			--	--	--	--
		--	--	--	--			--	--	--	--
		--	--	--	--			--	--	--	--
		--	--	--	--			--	--	--	--
		--	--	--	--			--	--	--	--
		--	--	--	--			--	--	--	--
		--	--	--	--			--	--	--	--
		--	--	--	--			--	--	--	--
		--	--	--	--			--	--	--	--
		--	--	--	--			--	--	--	--
		--	--	--	--			--	--	--	--
		--	--	--	--			--	--	--	--
		--	--	--	--			--	--	--	--
		--	--	--	--			--	--	--	--
		--	--	--	--			--	--	--	--
		--	--	--	--			--	--	--	--
		--	--	--	--			--	--	--	--
		--	--	--	--			--	--	--	--
		--	--	--	--			--	--	--	--
		--	--	--	--			--	--	--	--
		--	--	--	--			--	--	--	--
		--	--	--	--			--	--	--	--
		--	--	--	--			--	--	--	--
		--	--	--	--			--	--	--	--
		--	--	--	--			--	--	--	--
		--	--	--	--			--	--	--	--
		--	--	--	--			--	--	--	--
		--	--	--	--			--	--	--	--
		--	--	--	--			--	--	--	--
		--	--	--	--			--	--	--	--
		--	--	--	--			--	--	--	--
		--	--	--	--			--	--	--	--
		--	--	--	--			--	--	--	--
		--	--	--	--			--	--	--	--
		--	--	--	--			--	--	--	--
		--	--	--	--			--	--	--	--
		--	--	--	--			--	--	--	--
		--	--	--	--			--	--	--	--
		--	--	--	--			--	--	--	--
		--	--	--	--			--	--	--	--
		--	--	--	--			--	--	--	--
		--	--	--	--			--	--	--	--
		--	--	--	--			--	--	--	--
		--	--	--	--			--	--	--	--
		--	--	--	--			--	--	--	--
		--	--	--	--			--	--	--	--
		--	--	--	--			--	--	--	--
		--	--	--	--			--	--	--	--
		--	--	--	--			--	--	--	--
		--	--	--	--			--	--	--	--
		--	--	--	--			--	--	--	--
		--	--	--	--			--	--	--	--
		--	--	--	--			--	--	--	--
		--	--	--	--			--	--	--	--
		--	--	--	--			--	--	--	--
		--	--	--	--			--	--	--	--
		--	--	--	--			--	--	--	--
		--	--	--	--			--	--	--	--
		--	--	--	--			--	--	--	--
		--	--	--	--			--	--	--	--
		--	--	--	--			--	--	--	--
		--	--	--	--			--	--	--	--
		--	--	--	--			--	--	--	--
		--	--	--	--			--	--	--	--
		--	--	--	--			--	--	--	--
		--	--	--	--			--	--	--	--
		--	--	--	--			--	--	--	--
		--	--	--	--			--	--	--	--
		--	--	--	--			--	--	--	--
		--	--	--	--			--	--	--	--
		--	--	--	--			--	--	--	--
		--	--	--	--			--	--	--	--
		--	--	--	--			--	--	--	--
		--	--	--	--			--	--	--	--
		--	--	--	--			--	--	--	--
		--	--	--	--			--	--	--	--
		--	--	--	--			--	--	--	--
		--	--	--	--			--	--	--	--
		--	--	--	--			--	--	--	--
		--	--	--	--			--	--	--	--
		--	--	--	--			--	--	--	--
		--	--	--	--			--	--	--	--
		--	--	--	--			--	--	--	--
		--	--	--	--			--	--	--	--
		--	--	--	--			--	--	--	--
		--	--	--	--			--	--	--	--
		--	--	--	--			--	--	--	--
		--	--	--	--			--	--	--	--
		--	--	--	--			--	--	--	--
		--	--	--	--			--	--	--	--
		--	--	--	--			--	--	--	--
		--	--	--	--			--	--	--	--
		--	--	--	--			--	--	--	--
		--	--	--	--			--	--	--	--
		--	--	--	--			--	--	--	--
		--	--	--	--			--	--	--	--
		--	--	--	--			--	--	--	--
		--	--	--	--			--	--	--	--
		--	--	--	--			--	--	--	--
		--	--	--	--			--	--	--	--
		--	--	--	--			--	--	--	--
		--	--	--	--			--	--	--	--
		--	--	--	--			--	--	--	--
		--	--	--	--			--	--	--	--
		--	--	--	--			--	--	--	--
		--	--	--	--			--	--	--	--
		--	--	--	--			--	--	--	--
		--	--	--	--			--	--	--	--
		--	--	--	--			--	--	--	--
		--	--	--	--			--	--	--	--
		--	--	--	--			--	--	--	--
		--	--	--	--			--	--	--	--
		--	--	--	--			--	--	--	--
		--	--	--	--			--	--	--	--
		--	--	--	--			--	--	--	--
		--	--	--	--			--	--	--	--
		--	--	--	--			--	--	--	--
		--	--	--	--			--	--	--	--
		--	--	--	--			--	--	--	--
		--	--	--	--			--	--	--	--
		--	--	--	--			--	--	--	--
		--	--	--	--			--	--	--	--
		--	--	--	--			--	--	--	--
		--	--	--	--			--	--	--	--
		--	--	--	--			--	--	--	--
		--	--	--	--			--	--	--	--
		--	--	--	--			--	--	--	--
		--	--	--	--			--	--	--	--
		--	--	--	--			--	--	--	--
		--	--	--	--			--	--	--	--
		--	--	--	--			--	--	--	--
		--	--	--	--			--	--	--	--
		--	--	--	--			--	--	--	--
		--	--	--	--			--	--	--	--
		--	--	--	--			--	--	--	--
		--	--	--	--			--	--	--	--
		--	--	--	--			--	--	--	--
		--	--	--	--			--	--	--	--
		--	--	--	--			--	--	--	--
		--	--	--	--			--	--	--	--
		--	--	--	--			--	--	--	--
		--	--	--	--			--	--	--	--
		--	--	--	--			--	--	--	--
		--	--	--	--			--	--	--	--
		--	--	--	--			--	--	--	--
		--	--	--	--			--	--	--	--
		--	--	--	--			--	--	--	--
		--	--	--	--			--	--	--	--
		--	--	--	--			--	--	--	--
		--	--	--	--			--	--	--	--
		--	--	--	--			--	--	--	--
		--	--	--	--			--	--	--	--
		--	--	--	--			--	--	--	--
		--	--	--	--			--	--	--	--
		--	--	--	--			--	--	--	--
		--	--	--	--			--	--	--	--
		--	--	--	--			--	--	--	--
		--	--	--	--			--	--	--	--
		--	--	--	--			--	--	--	--
		--	--	--	--			--	--	--	--
		--	--	--	--			--	--	--	--
		--	--	--	--			--	--	--	--
		--	--	--	--			--	--	--	--
		--	--	--	--			--	--	--	--
		--	--	--	--			--	--	--	--
		--	--	--	--			--	--	--	--
		--	--	--	--			--	--	--	--
		--	--	--	--			--	--	--	--
		--	--	--	--			--	--	--	--
		--	--	--	--			--	--	--	--
		--	--	--	--			--	--	--	--
		--	--	--	--			--	--	--	--
		--	--	--	--			--	--	--	--
		--	--	--	--			--	--	--	--
		--	--	--	--			--	--	--	--
		--	--	--	--			--	--	--	--
		--	--	--	--			--	--	--	--
		--	--	--	--			--	--	--	--
		--	--	--	--			--	--	--	--
		--	--	--	--			--	--	--	--
		--	--	--	--			--	--	--	--
		--	--	--	--			--	--	--	--
		--	--	--	--			--	--	--	--
		--	--	--	--			--	--	--	--
		--	--	--	--			--	--	--	--
		--	--	--	--			--	--	--	--
		--	--	--	--			--	--	--	--
		--	--	--	--			--	--	--	--
		--	--	--	--			--	--	--	--
		--	--	--	--			--	--	--	--
		--	--	--	--			--	--	--	--
		--	--	--	--			--	--	--	--
		--	--	--	--			--	--	--	--
		--	--	--	--			--	--	--	--
		--	--	--	--			--	--	--	--
		--	--	--	--			--	--	--	--
		--	--	--	--			--	--	--	--
		--	--	--	--			--	--	--	--
		--	--	--	--			--	--	--	--
		--	--	--	--			--	--	--	--
		--	--	--	--			--	--	--	--
		--	--	--	--			--	--	--	--
		--	--	--	--			--	--	--	--
		--	--	--	--			--	--	--	--
		--	--	--	--			--	--	--	--
		--	--	--	--			--	--	--	--
		--	--	--	--			--	--	--	--
		--	--	--	--			--	--	--	--
		--	--	--	--			--	--	--	--
		--	--	--	--			--	--	--	--
		--	--	--	--			--	--	--	--
		--	--	--	--			--	--	--	--
		--	--	--	--			--	--	--	--
		--	--	--	--			--	--	--	--
		--	--	--	--			--	--	--	--
		--	--	--	--			--	--	--	--
		--	--	--	--			--	--	--	--
		--	--	--	--			--	--	--	--
		--	--	--	--			--	--	--	--
		--	--	--	--			--	--	--	--
		--	--	--	--			--	--	--	--
		--	--	--	--			--	--	--	--
		--	--	--	--			--	--	--	--
		--	--	--	--			--	--	--	--
		--	--	--	--			--	--	--	--
		--	--	--	--			--	--	--	--
		--	--	--	--			--	--	--	--
		--	--	--	--			--	--	--	--
		--	--	--	--			--	--	--	--
		--	--	--	--			--	--	--	--
		--	--	--	--			--	--	--	--
		--	--	--	--			--	--	--	--
		--	--	--	--			--	--	--	--
		--	--	--	--			--	--	--	--
		--	--	--	--			--	--	--	--
		--	--	--	--			--	--	--	--
		--	--	--	--			--	--	--	--
		--	--	--	--			--	--	--	--
		--	--	--	--			--	--	--	--
		--	--	--	--			--	--	--	--
		--	--	--	--			--	--	--	--
		--	--	--	--			--	--	--	--
		--	--	--	--			--	--	--	--
		--	--	--	--			--	--	--	--
		--	--	--	--			--	--	--	--
		--	--	--	--			--	--	--	--
		--	--	--	--			--	--	--	--
		--	--	--	--			--	--	--	--
		--	--	--	--			--	--	--	--
		--	--	--	--			--	--	--	--
		--	--	--	--			--	--	--	--
		--	--	--	--			--	--	--	--
		--	--	--	--			--	--	--	--
		--	--	--	--			--	--	--	--
		--	--	--	--			--	--	--	--
		--	--	--	--			--	--	--	--
		--	--	--	--			--	--	--	--
		--	--	--	--			--	--	--	--
		--	--	--	--			--	--	--	--
		--	--	--	--			--	--	--	--
		--	--	--	--			--	--	--	--
		--	--	--	--			--	--	--	--
		--	--	--	--			--	--	--	--
		--	--	--	--			--	--	--	--
		--	--	--	--			--	--	--	--
		--	--	--	--			--	--	--	--
		--	--	--	--			--	--	--	--
		--	--	--	--			--	--	--	--
		--	--	--	--			--	--	--	--
		--	--	--	--			--	--	--	--
		--	--	--	--			--	--	--	--
		--	--	--	--			--	--	--	--
		--	--	--	--			--	--	--	--
		--	--	--	--			--	--	--	--
		--	--	--	--			--	--	--	--
		--	--	--	--			--	--	--	--
		--	--	--	--			--	--	--	--
		--	--	--	--			--	--	--	--
		--	--	--	--			--	--	--	--
		--	--	--	--			--	--	--	--
		--	--	--	--			--	--	--	--
		--	--	--	--			--	--	--	--
		--	--	--	--			--	--	--	--
		--	--	--	--			--	--	--	--
		--	--	--	--			--	--	--	--
		--	--	--	--			--	--	--	--
		--	--	--	--			--	--	--	--
		--	--	--	--			--	--	--	--
		--	--	--	--			--	--	--	--
		--	--	--	--			--	--	--	--
		--	--	--	--			--	--	--	--
		--	--	--	--			--	--	--	--
		--	--	--	--			--	--	--	--
		--	--	--	--			--	--	--	--
		--	--	--	--			--	--	--	--
		--	--	--	--			--	--	--	--
		--	--	--	--			--	--	--	--
		--	--	--	--			--	--	--	--
		--	--	--	--			--	--	--	--
		--	--	--	--			--	--	--	--
		--	--	--	--			--	--	--	--
		--	--	--	--			--	--	--	--
		--	--	--	--			--	--	--	--
		--	--	--	--			--	--	--	--
		--	--	--	--			--	--	--	--
		--	--	--	--			--	--	--	--
		--	--	--	--			--	--	--	--
		--	--	--	--			--	--	--	--
		--	--	--	--			--	--	--	--
		--	--	--	--			--	--	--	--
		--	--	--	--			--	--	--	--
		--	--	--	--			--	--	--	--
		--	--	--	--			--	--	--	--
		--	--	--	--			--	--	--	--
		--	--	--	--			--	--	--	--
		--	--	--	--			--	--	--	--
		--	--	--	--			--	--	--	--
		--	--	--	--			--	--	--	--
		--	--	--	--			--	--	--	--
		--	--	--	--			--	--	--	--
		--	--	--	--			--	--	--	--
		--	--	--	--			--	--	--	--
		--	--	--	--			--	--	--	--
		--	--	--	--			--	--	--	--
		--	--	--	--			--	--	--	--
		--	--	--	--			--	--	--	--
		--	--	--	--			--	--	--	--
		--	--	--	--			--	--	--	--
		--	--	--	--			--	--	--	--
		--	--	--	--			--	--	--	--
		--	--	--	--			--	--	--	--
		--	--	--	--			--	--	--	--
		--	--	--	--			--	--	--	--
		--	--	--	--			--	--	--	--
		--	--	--	--			--	--	--	--
		--	--	--	--			--	--	--	--
		--	--	--	--			--	--	--	--
		--	--	--	--			--	--	--	--
		--	--	--	--			--	--	--	--
		--	--	--	--			--	--	--	--
		--	--	--	--			--	--	--	--
		--	--	--	--			--	--	--	--
		--	--	--	--			--	--	--	--
		--	--	--	--			--	--	--	--
		--	--	--	--			--	--	--	--
		--	--	--	--			--	--	--	--
		--	--	--	--			--	--	--	--
		--	--	--	--			--	--	--	--
		--	--	--	--			--	--	--	--
		--	--	--	--			--	--	--	--
		--	--	--	--			--	--	--	--
		--	--	--	--			--	--	--	--
		--	--	--	--			--	--	--	--
		--	--	--	--			--	--	--	--
		--	--	--	--			--	--	--	--
		--	--	--	--			--	--	--	--
		--	--	--	--			--	--	--	--
		--	--	--	--			--	--	--	--
		--	--	--	--			--	--	--	--
		--	--	--	--			--	--	--	--
		--	--	--	--			--	--	--	--
		--	--	--	--			--	--	--	--
		--	--	--	--			--	--	--	--
		--	--	--	--			--	--	--	--
		--	--	--	--			--	--	--	--
		--	--	--	--			--	--	--	--
		--	--	--	--			--	--	--	--
		--	--	--	--			--	--	--	--
		--	--	--	--			--	--	--	--
		--	--	--	--			--	--	--	--
		--	--	--	--			--	--	--	--
		--	--	--	--			--	--	--	--
		--	--	--	--			--	--	--	--
		--	--	--	--			--	--	--	--
		--	--	--	--			--	--	--	--
		--	--	--	--			--	--	--	--
		--	--	--	--			--	--	--	--
		--	--	--	--			--	--	--	--
		--	--	--	--			--	--	--	--
		--	--	--	--			--	--	--	--
		--	--	--	--			--	--	--	--
		--	--	--	--			--	--	--	--
		--	--	--	--			--	--	--	--
		--	--	--	--			--	--	--	--
		--	--	--	--			--	--	--	--
		--	--	--	--			--	--	--	--
		--	--	--	--			--	--	--	--
		--	--	--	--			--	--	--	--
		--	--	--	--			--	--	--	--
		--	--	--	--			--	--	--	--
		--	--	--	--			--	--	--	--
		--	--	--	--			--	--	--	--
		--	--	--	--			--	--	--	--
		--	--	--	--			--	--	--	--
		--	--	--	--			--	--	--	--
		--	--	--	--			--	--	--	--
		--	--	--	--			--	--	--	--
		--	--	--	--			--	--	--	--
		--	--	--	--			--	--	--	--
		--	--	--	--			--	--	--	--
		--	--	--	--			--	--	--	--
		--	--	--	--			--	--	--	--
		--	--	--	--			--	--	--	--
		--	--	--	--			--	--	--	--
		--	--	--	--			--	--	--	--
		--	--	--	--			--	--	--	--
		--	--	--	--			--	--	--	--
		--	--	--	--			--	--	--	--
		--	--	--	--			--	--	--	--
		--	--	--	--			--	--	--	--
		--	--	--	--			--	--	--	--
		--	--	--	--			--	--	--	--
		--	--	--	--			--	--	--	--
		--	--	--	--			--	--	--	--
		--	--	--	--			--	--	--	--
		--	--	--	--			--	--	--	--
		--	--	--	--			--	--	--	--
		--	--	--	--			--	--	--	--
		--	--	--	--			--	--	--	--
		--	--	--	--			--	--	--	--
		--	--	--	--			--	--	--	--
		--	--	--	--			--	--	--	--
		--	--	--	--			--	--	--	--
		--	--	--	--			--	--	--	--
		--	--	--	--			--	--	--	--
		--	--	--	--			--	--	--	--
		--	--	--	--			--	--	--	--
		--	--	--	--			--	--	--	--
		--	--	--	--			--	--	--	--
		--	--	--	--			--	--	--	--
		--	--	--	--			--	--	--	--
		--	--	--	--			--	--	--	--
		--	--	--	--			--	--	--	--
		--	--	--	--			--	--	--	--
		--	--	--	--			--	--	--	--
		--	--	--	--			--	--	--	--
		--	--	--	--			--	--	--	--
		--	--	--	--			--	--	--	--
		--	--	--	--			--	--	--	--
		--	--	--	--			--	--	--	--
		--	--	--	--			--	--	--	--
		--	--	--	--			--	--	--	--
		--	--	--	--			--	--	--	--
		--	--	--	--			--	--	--	--
		--	--	--	--			--	--	--	--
		--	--	--	--			--	--	--	--
		--	--	--	--			--	--	--	--
		--	--	--	--			--	--	--	--
		--	--	--	--			--	--	--	--
		--	--	--	--			--	--	--	--
		--	--	--	--			--	--	--	--
		--	--	--	--			--	--	--	--
		--	--	--	--			--	--	--	--
		--	--	--	--			--	--	--	--
		--	--	--	--			--	--	--	--
		--	--	--	--			--	--	--	--
		--	--	--	--			--	--	--	--
		--	--	--	--			--	--	--	--
		--	--	--	--			--	--	--	--
		--	--	--	--			--	--	--	--
		--	--	--	--			--	--	--	--
		--	--	--	--			--	--	--	--
		--	--	--	--			--	--	--	--
		--	--	--	--			--	--	--	--
		--	--	--	--			--	--	--	--
		--	--	--	--			--	--	--	--
		--	--	--	--			--	--	--	--
		--	--	--	--			--	--	--	--
		--	--	--	--			--	--	--	--
		--	--	--	--			--	--	--	--
		--	--	--	--			--	--	--	--
		--	--	--	--			--	--	--	--
		--	--	--	--			--	--	--	--
		--	--	--	--			--	--	--	--
		--	--	--	--			--	--	--	--
		--	--	--	--			--	--	--	--
		--	--	--	--			--	--	--	--
		--	--	--	--			--	--	--	--
		--	--	--	--			--	--	--	--
		--	--	--	--			--	--	--	--
		--	--	--	--			--	--	--	--
		--	--	--	--			--	--	--	--
		--	--	--	--			--	--	--	--
		--	--	--	--			--	--	--	--
		--	--	--	--			--	--	--	--
		--	--	--	--			--	--	--	--
		--	--	--	--			--	--	--	--
		--	--	--	--			--	--	--	--
		--	--	--	--			--	--	--	--
		--	--	--	--			--	--	--	--
		--	--	--	--			--	--	--	--
		--	--	--	--			--	--	--	--
		--	--	--	--			--	--	--	--
		--	--	--	--			--	--	--	--
		--	--	--	--			--	--	--	--
		--	--	--	--			--	--	--	--
		--	--	--	--			--	--	--	--
		--	--	--	--			--	--	--	--
		--	--	--	--			--	--	--	--
		--	--	--	--			--	--	--	--
		--	--	--	--			--	--	--	--
		--	--	--	--			--	--	--	--
		--	--	--	--			--	--	--	--
		--	--	--	--			--	--	--	--
		--	--	--	--			--	--	--	--
		--	--	--	--			--	--	--	--
		--	--	--	--			--	--	--	--
		--	--	--	--			--	--	--	--
		--	--	--	--			--	--	--	--
		--	--	--	--			--	--	--	--
		--	--	--	--			--	--	--	--
		--	--	--	--			--	--	--	--
		--	--	--	--			--	--	--	--
		--	--	--	--			--	--	--	--
		--	--	--	--			--	--	--	--
		--	--	--	--			--	--	--	--
		--	--	--	--			--	--	--	--
		--	--	--	--			--	--	--	--
		--	--	--	--			--	--	--	--
		--	--	--	--			--	--	--	--
		--	--	--	--			--	--	--	--
		--	--	--	--			--	--	--	--
		--	--	--	--			--	--	--	--
		--	--	--	--			--	--	--	--
		--	--	--	--			--	--	--	--
		--	--	--	--			--	--	--	--
		--	--	--	--			--	--	--	--
		--	--	--	--			--	--	--	--
		--	--	--	--			--	--	--	--
		--	--	--	--			--	--	--	--
		--	--	--	--			--	--	--	--
		--	--	--	--			--	--	--	--
		--	--	--	--			--	--	--	--
		--	--	--	--			--	--	--	--
		--	--	--	--			--	--	--	--
		--	--	--	--			--	--	--	--
		--	--	--	--			--	--	--	--
		--	--	--	--			--	--	--	--
		--	--	--	--			--	--	--	--
		--	--	--	--			--	--	--	--
		--	--	--	--			--	--	--	--
		--	--	--	--			--	--	--	--
		--	--	--	--			--	--	--	--
		--	--	--	--			--	--	--	--
		--	--	--	--			--	--	--	--
		--	--	--	--			--	--	--	--
		--	--	--	--			--	--	--	--
		--	--	--	--			--	--	--	--
		--	--	--	--			--	--	--	--
		--	--	--	--			--	--	--	--
		--	--	--	--			--	--	--	--
		--	--	--	--			--	--	--	--
		--	--	--	--			--	--	--	--
		--	--	--	--			--	--	--	--
		--	--	--	--			--	--	--	--
		--	--	--	--			--	--	--	--
		--	--	--	--			--	--	--	--
		--	--	--	--			--	--	--	--
		--	--	--	--			--	--	--	--
		--	--	--	--			--	--	--	--
		--	--	--	--			--	--	--	--
		--	--	--	--			--	--	--	--
		--	--	--	--			--	--	--	--
		--	--	--	--			--	--	--	--
		--	--	--	--			--	--	--	--
		--	--	--	--			--	--	--	--
		--	--	--	--			--	--	--	--
		--	--	--	--			--	--	--	--
		--	--	--	--			--	--	--	--
		--	--	--	--			--	--	--	--
		--	--	--	--			--	--	--	--
		--	--	--	--			--	--	--	--
		--	--	--	--			--	--	--	--
		--	--	--	--			--	--	--	--
		--	--	--	--			--	--	--	--
		--	--	--	--			--	--	--	--
		--	--	--	--			--	--	--	--
		--	--	--	--			--	--	--	--
		--	--	--	--			--	--	--	--
		--	--	--	--			--	--	--	--
		--	--	--	--			--	--	--	--
		--	--	--	--			--	--	--	--
		--	--	--	--			--	--	--	--
		--	--	--	--			--	--	--	--
		--	--	--	--			--	--	--	--
		--	--	--	--			--	--	--	--
		--	--	--	--			--	--	--	--
		--	--	--	--			--	--	--	--
		--	--	--	--			--	--	--	--
		--	--	--	--			--	--	--	--
		--	--	--	--			--	--	--	--
		--	--	--	--			--	--	--	--
		--	--	--	--			--	--	--	--
		--	--	--	--			--	--	--	--
		--	--	--	--			--	--	--	--
		--	--	--	--			--	--	--	--
		--	--	--	--			--	--	--	--
		--	--	--	--			--	--	--	--
		--	--	--	--			--	--	--	--
		--	--	--	--			--	--	--	--
		--	--	--	--			--	--	--	--
		--	--	--	--			--	--	--	--
		--	--	--	--			--	--	--	--
		--	--	--	--			--	--	--	--
		--	--	--	--			--	--	--	--
		--	--	--	--			--	--	--	--
		--	--	--	--			--	--	--	--
		--	--	--	--			--	--	--	--
		--	--	--	--			--	--	--	--
		--	--	--	--			--	--	--	--
		--	--	--	--			--	--	--	--
		--	--	--	--			--	--	--	--
		--	--	--	--			--	--	--	--
		--	--	--	--			--	--	--	--
		--	--	--	--			--	--	--	--
		--	--	--	--			--	--	--	--
		--	--	--	--			--	--	--	--
		--	--	--	--			--	--	--	--
		--	--	--	--			--	--	--	--
		--	--	--	--			--	--	--	--
		--	--	--	--			--	--	--	--
		--	--	--	--			--	--	--	--
		--	--	--	--			--	--	--	--
		--	--	--	--			--	--	--	--
		--	--	--	--			--	--	--	--
		--	--	--	--			--	--	--	--
		--	--	--	--			--	--	--	--
		--	--	--	--			--	--	--	--
		--	--	--	--			--	--	--	--
		--	--	--	--			--	--	--	--
		--	--	--	--			--	--	--	--
		--	--	--	--			--	--	--	--
		--	--	--	--			--	--	--	--
		--	--	--	--			--	--	--	--
		--	--	--	--			--	--	--	--
		--	--	--	--			--	--	--	--
		--	--	--	--			--	--	--	--
		--	--	--	--			--	--	--	--
		--	--	--	--			--	--	--	--
		--	--	--	--			--	--	--	--
		--	--	--	--			--	--	--	--
		--	--	--	--			--	--	--	--
		--	--	--	--			--	--	--	--
		--	--	--	--			--	--	--	--
		--	--	--	--			--	--	--	--
		--	--	--	--			--	--	--	--
		--	--	--	--			--	--	--	--
		--	--	--	--			--	--	--	--
		--	--	--	--			--	--	--	--
		--	--	--	--			--	--	--	--
		--	--	--	--			--	--	--	--
		--	--	--	--			--	--	--	--
		--	--	--	--			--	--	--	--
		--	--	--	--			--	--	--	--
		--	--	--	--			--	--	--	--
		--	--	--	--			--	--	--	--
		--	--	--	--			--	--	--	--
		--	--	--	--			--	--	--	--
		--	--	--	--			--	--	--	--
		--	--	--	--			--	--	--	--
		--	--	--	--			--	--	--	--
		--	--	--	--			--	--	--	--
		--	--	--	--			--	--	--	--
		--	--	--	--			--	--	--	--
		--	--	--	--			--	--	--	--
		--	--	--	--			--	--	--	--
		--	--	--	--			--	--	--	--
		--	--	--	--			--	--	--	--
		--	--	--	--			--	--	--	--
		--	--	--	--			--	--	--	--
		--	--	--	--			--	--	--	--
		--	--	--	--			--	--	--	--
		--	--	--	--			--	--	--	--
		--	--	--	--			--	--	--	--
		--	--	--	--			--	--	--	--
		--	--	--	--			--	--	--	--
		--	--	--	--			--	--	--	--
		--	--	--	--			--	--	--	--
		--	--	--	--			--	--	--	--
		--	--	--	--			--	--	--	--
		--	--	--	--			--	--	--	--
		--	--	--	--			--	--	--	--
		--	--	--	--			--	--	--	--
		--	--	--	--			--	--	--	--
		--	--	--	--			--	--	--	--
		--	--	--	--			--	--	--	--
		--	--	--	--			--	--	--	--
		--	--	--	--			--	--	--	--
		--	--	--	--			--	--	--	--
		--	--	--	--			--	--	--	--
		--	--	--	--			--	--	--	--
		--	--	--	--			--	--	--	--
		--	--	--	--			--	--	--	--
		--	--	--	--			--	--	--	--
		--	--	--	--			--	--	--	--
		--	--	--	--			--	--	--	--
		--	--	--	--			--	--	--	--
		--	--	--	--			--	--	--	--
		--	--	--	--			--	--	--	--
		--	--	--	--			--	--	--	--
		--	--	--	--			--	--	--	--
		--	--	--	--			--	--	--	--
		--	--	--	--			--	--	--	--
		--	--	--	--			--	--	--	--
		--	--	--	--			--	--	--	--
		--	--	--	--			--	--	--	--
		--	--	--	--			--	--	--	--
		--	--	--	--			--	--	--	--
		--	--	--	--			--	--	--	--
		--	--	--	--			--	--	--	--
		--	--	--	--			--	--	--	--
		--	--	--	--			--	--	--	--
		--	--	--	--			--	--	--	--
		--	--	--	--			--	--	--	--
		--	--	--	--			--	--	--	--
		--	--	--	--			--	--	--	--
		--	--	--	--			--	--	--	--
		--	--	--	--			--	--	--	--
		--	--	--	--			--	--	--	--
		--	--	--	--			--	--	--	--
		--	--	--	--			--	--	--	--
		--	--	--	--			--	--	--	--
		--	--	--	--			--	--	--	--
		--	--	--	--			--	--	--	--
		--	--	--	--			--	--	--	--
		--	--	--	--			--	--	--	--
		--	--	--	--			--	--	--	--
		--	--	--	--			--	--	--	--
		--	--	--	--			--	--	--	--
		--	--	--	--			--	--	--	--
		--	--	--	--			--	--	--	--
		--	--	--	--			--	--	--	--
		--	--	--	--			--	--	--	--
		--	--	--	--			--	--	--	--
		--	--	--	--			--	--	--	--
		--	--	--	--			--	--	--	--
		--	--	--	--			--	--	--	--
		--	--	--	--			--	--	--	--
		--	--	--	--			--	--	--	--
		--	--	--	--			--	--	--	--
		--	--	--	--			--	--	--	--
		--	--	--	--			--	--	--	--
		--	--	--	--			--	--	--	--
		--	--	--	--			--	--	--	--
		--	--	--	--			--	--	--	--
		--	--	--	--			--	--	--	--
		--	--	--	--			--	--	--	--
		--	--	--	--			--	--	--	--
		--	--	--	--			--	--	--	--
		--	--	--	--			--	--	--	--
		--	--	--	--			--	--	--	--
		--	--	--	--			--	--	--	--
		--	--	--	--			--	--	--	--
		--	--	--	--			--	--	--	--
		--	--	--	--			--	--	--	--
		--	--	--	--			--	--	--	--
		--	--	--	--			--	--	--	--
		--	--	--	--			--	--	--	--
		--	--	--	--			--	--	--	--
		--	--	--	--			--	--	--	--
		--	--	--	--			--	--	--	--
		--	--	--	--			--	--	--	--
		--	--	--	--			--	--	--	--
		--	--	--	--			--	--	--	--
		--	--	--	--			--	--	--	--
		--	--	--	--			--	--	--	--
		--	--	--	--			--	--	--	--
		--	--	--	--			--	--	--	--
		--	--	--	--			--	--	--	--
		--	--	--	--			--	--	--	--
		--	--	--	--			--	--	--	--
		--	--	--	--			--	--	--	--
		--	--	--	--			--	--	--	--
		--	--	--	--			--	--	--	--
		--	--	--	--			--	--	--	--
		--	--	--	--			--	--	--	--
		--	--	--	--			--	--	--	--
		--	--	--	--			--	--	--	--
		--	--	--	--			--	--	--	--
		--	--	--	--			--	--	--	--
		--	--	--	--			--	--	--	--
		--	--	--	--			--	--	--	--
		--	--	--	--			--	--	--	--
		--	--	--	--			--	--	--	--
		--	--	--	--			--	--	--	--
		--	--	--	--			--	--	--	--
		--	--	--	--			--	--	--	--
		--	--	--	--			--	--	--	--
		--	--	--	--			--	--	--	--
		--	--	--	--			--	--	--	--
		--	--	--	--			--	--	--	--
		--	--	--	--			--	--	--	--
		--	--	--	--			--	--	--	--
		--	--	--	--			--	--	--	--
		--	--	--	--			--	--	--	--
		--	--	--	--			--	--	--	--
		--	--	--	--			--	--	--	--
		--	--	--	--			--	--	--	--
		--	--	--	--			--	--	--	--
		--	--	--	--			--	--	--	--
		--	--	--	--			--	--	--	--
		--	--	--	--			--	--	--	--
		--	--	--	--			--	--	--	--
		--	--	--	--			--	--	--	--
		--	--	--	--			--	--	--	--
		--	--	--	--			--	--	--	--
		--	--	--	--			--	--	--	--
		--	--	--	--			--	--	--	--
		--	--	--	--			--	--	--	--
		--	--	--	--			--	--	--	--
		--	--	--	--			--	--	--	--
		--	--	--	--			--	--	--	--
		--	--	--	--			--	--	--	--
		--	--	--	--			--	--	--	--
		--	--	--	--			--	--	--	--
		--	--	--	--			--	--	--	--
		--	--	--	--			--	--	--	--
		--	--	--	--			--	--	--	--
		--	--	--	--			--	--	--	--
		--	--	--	--			--	--	--	--
		--	--	--	--			--	--	--	--
		--	--	--	--			--	--	--	--
		--	--	--	--			--	--	--	--
		--	--	--	--			--	--	--	--
		--	--	--	--			--	--	--	--
		--	--	--	--			--	--	--	--
		--	--	--	--			--	--	--	--
		--	--	--	--			--	--	--	--
		--	--	--	--			--	--	--	--
		--	--	--	--			--	--	--	--
		--	--	--	--			--	--	--	--
		--	--	--	--			--	--	--	--
		--	--	--	--			--	--	--	--
		--	--	--	--			--	--	--	--
		--	--	--	--			--	--	--	--
		--	--	--	--			--	--	--	--
		--	--	--	--			--	--	--	--
		--	--	--	--			--	--	--	--
		--	--	--	--			--	--	--	--
		--	--	--	--			--	--	--	--
		--	--	--	--			--	--	--	--
		--	--	--	--			--	--	--	--
		--	--	--	--			--	--	--	--
		--	--	--	--			--	--	--	--
		--	--	--	--			--	--	--	--
		--	--	--	--			--	--	--	--
		--	--	--	--			--	--	--	--
		--	--	--	--			--	--	--	--
		--	--	--	--			--	--	--	--

## Sheet: Supplementary Figure 6
Supplementary Figure 6	Crystalline ZIF-7-II
	r(Å)	G (r)
	0	0
	0.01	-1.67204e-06
	0.02	-3.24408e-06
	0.03	-4.60477e-06
	0.04	-5.64846e-06
	0.05	-6.26225e-06
	0.06	-6.18971e-06
	0.07	-5.23003e-06
	0.08	-2.69943e-06
	0.09	2.01101e-06
	0.1	1.01294e-05
	0.11	2.34019e-05
	0.12	4.33406e-05
	0.13	7.38617e-05
	0.14	0.000116414
	0.15	0.000176108
	0.16	0.000255441
	0.17	0.00035781
	0.18	0.000487547
	0.19	0.000643228
	0.2	0.000829174
	0.21	0.00104
	0.22	0.00127
	0.23	0.0015
	0.24	0.00173
	0.25	0.00193
	0.26	0.00207
	0.27	0.00211
	0.28	0.00201
	0.29	0.00172
	0.3	0.00117
	0.31	0.000321707
	0.32	-0.00095895
	0.33	-0.00268
	0.34	-0.00498
	0.35	-0.00791
	0.36	-0.01154
	0.37	-0.01598
	0.38	-0.02121
	0.39	-0.02741
	0.4	-0.03447
	0.41	-0.04246
	0.42	-0.05134
	0.43	-0.06102
	0.44	-0.07148
	0.45	-0.08248
	0.46	-0.09392
	0.47	-0.10554
	0.48	-0.11707
	0.49	-0.12818
	0.5	-0.1386
	0.51	-0.14776
	0.52	-0.15543
	0.53	-0.16099
	0.54	-0.16406
	0.55	-0.16422
	0.56	-0.16071
	0.57	-0.15355
	0.58	-0.14166
	0.59	-0.12523
	0.6	-0.1036
	0.61	-0.07651
	0.62	-0.04411
	0.63	-0.0056
	0.64	0.03818
	0.65	0.08782
	0.66	0.14258
	0.67	0.20221
	0.68	0.26637
	0.69	0.33403
	0.7	0.40492
	0.71	0.47767
	0.72	0.55151
	0.73	0.62519
	0.74	0.69765
	0.75	0.76733
	0.76	0.83338
	0.77	0.8938
	0.78	0.94786
	0.79	0.99397
	0.8	1.03071
	0.81	1.05773
	0.82	1.07244
	0.83	1.07572
	0.84	1.06536
	0.85	1.04172
	0.86	1.0044
	0.87	0.95248
	0.88	0.88765
	0.89	0.80807
	0.9	0.71642
	0.91	0.61236
	0.92	0.49735
	0.93	0.37298
	0.94	0.23993
	0.95	0.10085
	0.96	-0.04321
	0.97	-0.1898
	0.98	-0.33711
	0.99	-0.4829
	1	-0.62544
	1.01	-0.76187
	1.02	-0.89118
	1.03	-1.0106
	1.04	-1.11887
	1.05	-1.21461
	1.06	-1.29541
	1.07	-1.36193
	1.08	-1.41084
	1.09	-1.44379
	1.1	-1.45919
	1.11	-1.4572
	1.12	-1.4389
	1.13	-1.40292
	1.14	-1.35232
	1.15	-1.28611
	1.16	-1.20694
	1.17	-1.11578
	1.18	-1.01399
	1.19	-0.90412
	1.2	-0.78689
	1.21	-0.66525
	1.22	-0.54061
	1.23	-0.41512
	1.24	-0.29052
	1.25	-0.16889
	1.26	-0.0514
	1.27	0.05959
	1.28	0.16346
	1.29	0.25859
	1.3	0.34387
	1.31	0.4192
	1.32	0.48255
	1.33	0.53517
	1.34	0.57541
	1.35	0.60422
	1.36	0.62151
	1.37	0.6271
	1.38	0.62259
	1.39	0.60683
	1.4	0.58213
	1.41	0.54825
	1.42	0.50635
	1.43	0.45737
	1.44	0.40157
	1.45	0.34053
	1.46	0.27427
	1.47	0.20413
	1.48	0.13054
	1.49	0.05419
	1.5	-0.02418
	1.51	-0.10426
	1.52	-0.18532
	1.53	-0.26701
	1.54	-0.34884
	1.55	-0.43043
	1.56	-0.51129
	1.57	-0.59116
	1.58	-0.66935
	1.59	-0.74566
	1.6	-0.81942
	1.61	-0.89011
	1.62	-0.95731
	1.63	-1.0199
	1.64	-1.07783
	1.65	-1.12961
	1.66	-1.17504
	1.67	-1.21307
	1.68	-1.24262
	1.69	-1.26366
	1.7	-1.27391
	1.71	-1.2742
	1.72	-1.26265
	1.73	-1.23926
	1.74	-1.20369
	1.75	-1.15466
	1.76	-1.09354
	1.77	-1.01836
	1.78	-0.9311
	1.79	-0.83123
	1.8	-0.71955
	1.81	-0.59745
	1.82	-0.46487
	1.83	-0.32442
	1.84	-0.17654
	1.85	-0.02359
	1.86	0.13288
	1.87	0.29085
	1.88	0.44836
	1.89	0.60293
	1.9	0.75295
	1.91	0.89582
	1.92	1.0297
	1.93	1.15301
	1.94	1.26282
	1.95	1.35928
	1.96	1.43877
	1.97	1.50214
	1.98	1.54751
	1.99	1.57422
	2	1.58327
	2.01	1.57229
	2.02	1.54442
	2.03	1.49811
	2.04	1.43576
	2.05	1.35831
	2.06	1.26669
	2.07	1.16392
	2.08	1.0502
	2.09	0.92917
	2.1	0.80217
	2.11	0.67175
	2.12	0.54005
	2.13	0.40938
	2.14	0.28155
	2.15	0.15911
	2.16	0.04331
	2.17	-0.06398
	2.18	-0.16115
	2.19	-0.24798
	2.2	-0.32193
	2.21	-0.38433
	2.22	-0.43342
	2.23	-0.47008
	2.24	-0.49455
	2.25	-0.50667
	2.26	-0.50851
	2.27	-0.49945
	2.28	-0.48215
	2.29	-0.45718
	2.3	-0.42623
	2.31	-0.39096
	2.32	-0.35265
	2.33	-0.31313
	2.34	-0.27385
	2.35	-0.23624
	2.36	-0.20165
	2.37	-0.17147
	2.38	-0.14624
	2.39	-0.12776
	2.4	-0.11569
	2.41	-0.11126
	2.42	-0.11435
	2.43	-0.12497
	2.44	-0.14353
	2.45	-0.16885
	2.46	-0.2015
	2.47	-0.23995
	2.48	-0.28392
	2.49	-0.33244
	2.5	-0.38444
	2.51	-0.43923
	2.52	-0.4955
	2.53	-0.55242
	2.54	-0.6089
	2.55	-0.66406
	2.56	-0.71689
	2.57	-0.76689
	2.58	-0.81274
	2.59	-0.85447
	2.6	-0.8911
	2.61	-0.92241
	2.62	-0.94822
	2.63	-0.9678
	2.64	-0.98179
	2.65	-0.98926
	2.66	-0.99099
	2.67	-0.98671
	2.68	-0.97653
	2.69	-0.96102
	2.7	-0.93964
	2.71	-0.91343
	2.72	-0.88197
	2.73	-0.84587
	2.74	-0.80526
	2.75	-0.76015
	2.76	-0.71117
	2.77	-0.65786
	2.78	-0.60101
	2.79	-0.54045
	2.8	-0.47648
	2.81	-0.40939
	2.82	-0.33911
	2.83	-0.26628
	2.84	-0.19081
	2.85	-0.11332
	2.86	-0.0341
	2.87	0.0464
	2.88	0.12761
	2.89	0.20897
	2.9	0.28984
	2.91	0.36944
	2.92	0.44703
	2.93	0.52188
	2.94	0.59286
	2.95	0.65962
	2.96	0.72048
	2.97	0.77538
	2.98	0.823
	2.99	0.86265
	3	0.89405
	3.01	0.91557
	3.02	0.92803
	3.03	0.92974
	3.04	0.92144
	3.05	0.90271
	3.06	0.87331
	3.07	0.83443
	3.08	0.78492
	3.09	0.72692
	3.1	0.66014
	3.11	0.58592
	3.12	0.50529
	3.13	0.41898
	3.14	0.32874
	3.15	0.23535
	3.16	0.1405
	3.17	0.0454
	3.18	-0.04853
	3.19	-0.14017
	3.2	-0.22782
	3.21	-0.31093
	3.22	-0.38779
	3.23	-0.45795
	3.24	-0.52052
	3.25	-0.57449
	3.26	-0.62032
	3.27	-0.65622
	3.28	-0.68358
	3.29	-0.7015
	3.3	-0.71058
	3.31	-0.71137
	3.32	-0.70366
	3.33	-0.68908
	3.34	-0.66733
	3.35	-0.64003
	3.36	-0.60768
	3.37	-0.57123
	3.38	-0.53176
	3.39	-0.4899
	3.4	-0.44678
	3.41	-0.40311
	3.42	-0.35969
	3.43	-0.31716
	3.44	-0.27622
	3.45	-0.23714
	3.46	-0.20067
	3.47	-0.16672
	3.48	-0.13572
	3.49	-0.1077
	3.5	-0.08256
	3.51	-0.06053
	3.52	-0.04112
	3.53	-0.02455
	3.54	-0.01033
	3.55	0.0016
	3.56	0.01141
	3.57	0.01944
	3.58	0.02557
	3.59	0.03018
	3.6	0.03313
	3.61	0.03454
	3.62	0.03435
	3.63	0.03233
	3.64	0.02855
	3.65	0.02248
	3.66	0.01417
	3.67	0.0032
	3.68	-0.0107
	3.69	-0.02763
	3.7	-0.04821
	3.71	-0.07217
	3.72	-0.10013
	3.73	-0.13179
	3.74	-0.16728
	3.75	-0.20658
	3.76	-0.24913
	3.77	-0.29508
	3.78	-0.34348
	3.79	-0.39402
	3.8	-0.44583
	3.81	-0.49815
	3.82	-0.54999
	3.83	-0.60048
	3.84	-0.64825
	3.85	-0.69251
	3.86	-0.73192
	3.87	-0.76529
	3.88	-0.79202
	3.89	-0.81007
	3.9	-0.81975
	3.91	-0.81909
	3.92	-0.80823
	3.93	-0.78649
	3.94	-0.75305
	3.95	-0.70901
	3.96	-0.65258
	3.97	-0.58593
	3.98	-0.5085
	3.99	-0.42146
	4	-0.32596
	4.01	-0.2225
	4.02	-0.11325
	4.03	0.00106
	4.04	0.11827
	4.05	0.23694
	4.06	0.35517
	4.07	0.47142
	4.08	0.58338
	4.09	0.69004
	4.1	0.78904
	4.11	0.87933
	4.12	0.95957
	4.13	1.02787
	4.14	1.08463
	4.15	1.12698
	4.16	1.1564
	4.17	1.1714
	4.18	1.17226
	4.19	1.15972
	4.2	1.13282
	4.21	1.09402
	4.22	1.04249
	4.23	0.98056
	4.24	0.90894
	4.25	0.8289
	4.26	0.74244
	4.27	0.65029
	4.28	0.55478
	4.29	0.45709
	4.3	0.35893
	4.31	0.2617
	4.32	0.16698
	4.33	0.07565
	4.34	-0.01048
	4.35	-0.09111
	4.36	-0.16503
	4.37	-0.23164
	4.38	-0.29095
	4.39	-0.34177
	4.4	-0.38517
	4.41	-0.42024
	4.42	-0.44798
	4.43	-0.46857
	4.44	-0.48236
	4.45	-0.49058
	4.46	-0.49311
	4.47	-0.49156
	4.48	-0.4863
	4.49	-0.47836
	4.5	-0.46856
	4.51	-0.45762
	4.52	-0.44633
	4.53	-0.43537
	4.54	-0.42526
	4.55	-0.41651
	4.56	-0.40951
	4.57	-0.40436
	4.58	-0.40149
	4.59	-0.40059
	4.6	-0.40186
	4.61	-0.40493
	4.62	-0.40959
	4.63	-0.41556
	4.64	-0.42233
	4.65	-0.42956
	4.66	-0.43673
	4.67	-0.44337
	4.68	-0.449
	4.69	-0.45326
	4.7	-0.45555
	4.71	-0.45581
	4.72	-0.4534
	4.73	-0.44841
	4.74	-0.44055
	4.75	-0.42973
	4.76	-0.4162
	4.77	-0.39968
	4.78	-0.38076
	4.79	-0.35943
	4.8	-0.33616
	4.81	-0.31131
	4.82	-0.28525
	4.83	-0.25853
	4.84	-0.23156
	4.85	-0.20485
	4.86	-0.17891
	4.87	-0.1542
	4.88	-0.13106
	4.89	-0.11012
	4.9	-0.09139
	4.91	-0.07552
	4.92	-0.06245
	4.93	-0.05244
	4.94	-0.04565
	4.95	-0.04182
	4.96	-0.04138
	4.97	-0.0437
	4.98	-0.04895
	4.99	-0.05671
	5	-0.0667
	5.01	-0.07874
	5.02	-0.09225
	5.03	-0.10708
	5.04	-0.12267
	5.05	-0.1387
	5.06	-0.15474
	5.07	-0.17047
	5.08	-0.18543
	5.09	-0.19943
	5.1	-0.21202
	5.11	-0.22306
	5.12	-0.2323
	5.13	-0.23947
	5.14	-0.24468
	5.15	-0.24746
	5.16	-0.24814
	5.17	-0.24647
	5.18	-0.24257
	5.19	-0.23655
	5.2	-0.22834
	5.21	-0.21829
	5.22	-0.20626
	5.23	-0.19264
	5.24	-0.17749
	5.25	-0.16098
	5.26	-0.14335
	5.27	-0.12466
	5.28	-0.10522
	5.29	-0.08508
	5.3	-0.06448
	5.31	-0.04353
	5.32	-0.02238
	5.33	-0.00116
	5.34	0.02001
	5.35	0.04105
	5.36	0.06184
	5.37	0.08231
	5.38	0.10241
	5.39	0.12204
	5.4	0.14121
	5.41	0.15981
	5.42	0.17788
	5.43	0.19538
	5.44	0.21228
	5.45	0.22864
	5.46	0.24438
	5.47	0.25963
	5.48	0.27435
	5.49	0.28863
	5.5	0.30251
	5.51	0.31606
	5.52	0.32937
	5.53	0.34253
	5.54	0.35564
	5.55	0.36881
	5.56	0.38217
	5.57	0.39583
	5.58	0.40996
	5.59	0.42461
	5.6	0.44001
	5.61	0.45621
	5.62	0.47334
	5.63	0.49154
	5.64	0.51079
	5.65	0.53134
	5.66	0.55304
	5.67	0.57603
	5.68	0.60026
	5.69	0.62566
	5.7	0.65224
	5.71	0.67977
	5.72	0.70824
	5.73	0.73738
	5.74	0.76703
	5.75	0.79693
	5.76	0.82684
	5.77	0.85644
	5.78	0.88549
	5.79	0.91358
	5.8	0.94045
	5.81	0.96578
	5.82	0.98913
	5.83	1.01044
	5.84	1.02898
	5.85	1.04491
	5.86	1.05768
	5.87	1.06718
	5.88	1.07331
	5.89	1.07561
	5.9	1.07443
	5.91	1.06917
	5.92	1.06027
	5.93	1.04754
	5.94	1.03102
	5.95	1.01108
	5.96	0.9874
	5.97	0.96068
	5.98	0.93077
	5.99	0.89814
	6	0.86301
	6.01	0.82557
	6.02	0.78635
	6.03	0.74538
	6.04	0.70321
	6.05	0.66002
	6.06	0.61617
	6.07	0.57193
	6.08	0.52758
	6.09	0.48335
	6.1	0.43951
	6.11	0.39623
	6.12	0.3537
	6.13	0.3121
	6.14	0.27147
	6.15	0.23209
	6.16	0.19385
	6.17	0.15696
	6.18	0.12139
	6.19	0.08716
	6.2	0.05438
	6.21	0.02291
	6.22	-0.00705
	6.23	-0.03567
	6.24	-0.06286
	6.25	-0.08864
	6.26	-0.11306
	6.27	-0.13596
	6.28	-0.15752
	6.29	-0.17753
	6.3	-0.19612
	6.31	-0.21319
	6.32	-0.22867
	6.33	-0.24269
	6.34	-0.25494
	6.35	-0.26566
	6.36	-0.27466
	6.37	-0.28199
	6.38	-0.28767
	6.39	-0.29157
	6.4	-0.29392
	6.41	-0.29451
	6.42	-0.29359
	6.43	-0.29114
	6.44	-0.28723
	6.45	-0.28206
	6.46	-0.27559
	6.47	-0.26812
	6.48	-0.25968
	6.49	-0.2505
	6.5	-0.24072
	6.51	-0.23051
	6.52	-0.22007
	6.53	-0.20955
	6.54	-0.19914
	6.55	-0.18899
	6.56	-0.17926
	6.57	-0.17006
	6.58	-0.16156
	6.59	-0.15379
	6.6	-0.14692
	6.61	-0.14091
	6.62	-0.13584
	6.63	-0.13172
	6.64	-0.12847
	6.65	-0.12618
	6.66	-0.12465
	6.67	-0.12389
	6.68	-0.12376
	6.69	-0.12417
	6.7	-0.125
	6.71	-0.12611
	6.72	-0.12739
	6.73	-0.1287
	6.74	-0.12991
	6.75	-0.1309
	6.76	-0.13158
	6.77	-0.13181
	6.78	-0.13158
	6.79	-0.13074
	6.8	-0.12931
	6.81	-0.12724
	6.82	-0.1245
	6.83	-0.12116
	6.84	-0.11715
	6.85	-0.11262
	6.86	-0.10755
	6.87	-0.10205
	6.88	-0.09621
	6.89	-0.09009
	6.9	-0.08381
	6.91	-0.07746
	6.92	-0.07115
	6.93	-0.06496
	6.94	-0.059
	6.95	-0.05332
	6.96	-0.04804
	6.97	-0.04318
	6.98	-0.03882
	6.99	-0.03498
	7	-0.03168
	7.01	-0.02896
	7.02	-0.02676
	7.03	-0.02515
	7.04	-0.02402
	7.05	-0.02339
	7.06	-0.02318
	7.07	-0.02335
	7.08	-0.02386
	7.09	-0.02463
	7.1	-0.02562
	7.11	-0.02676
	7.12	-0.02801
	7.13	-0.0293
	7.14	-0.03061
	7.15	-0.03188
	7.16	-0.03311
	7.17	-0.03426
	7.18	-0.03532
	7.19	-0.03631
	7.2	-0.03721
	7.21	-0.03806
	7.22	-0.03887
	7.23	-0.03968
	7.24	-0.04052
	7.25	-0.04143
	7.26	-0.04244
	7.27	-0.04363
	7.28	-0.04499
	7.29	-0.04662
	7.3	-0.04853
	7.31	-0.05075
	7.32	-0.05333
	7.33	-0.05627
	7.34	-0.05964
	7.35	-0.06339
	7.36	-0.06758
	7.37	-0.07218
	7.38	-0.07718
	7.39	-0.08259
	7.4	-0.08835
	7.41	-0.09448
	7.42	-0.1009
	7.43	-0.1076
	7.44	-0.11454
	7.45	-0.12165
	7.46	-0.12891
	7.47	-0.13626
	7.48	-0.14364
	7.49	-0.15101
	7.5	-0.15831
	7.51	-0.1655
	7.52	-0.17253
	7.53	-0.17933
	7.54	-0.18589
	7.55	-0.19214
	7.56	-0.19806
	7.57	-0.20361
	7.58	-0.20873
	7.59	-0.21344
	7.6	-0.21764
	7.61	-0.22139
	7.62	-0.22461
	7.63	-0.22731
	7.64	-0.2295
	7.65	-0.2311
	7.66	-0.2322
	7.67	-0.23273
	7.68	-0.23274
	7.69	-0.23222
	7.7	-0.23118
	7.71	-0.22968
	7.72	-0.22767
	7.73	-0.22525
	7.74	-0.22241
	7.75	-0.21921
	7.76	-0.21568
	7.77	-0.21184
	7.78	-0.20778
	7.79	-0.2035
	7.8	-0.19908
	7.81	-0.19454
	7.82	-0.18995
	7.83	-0.18533
	7.84	-0.18074
	7.85	-0.17621
	7.86	-0.17178
	7.87	-0.16748
	7.88	-0.16332
	7.89	-0.15935
	7.9	-0.15554
	7.91	-0.15195
	7.92	-0.14853
	7.93	-0.1453
	7.94	-0.14225
	7.95	-0.13936
	7.96	-0.13661
	7.97	-0.13395
	7.98	-0.13139
	7.99	-0.12887
	8	-0.12636
	8.01	-0.12383
	8.02	-0.12125
	8.03	-0.11858
	8.04	-0.1158
	8.05	-0.11287
	8.06	-0.10978
	8.07	-0.10652
	8.08	-0.10306
	8.09	-0.09942
	8.1	-0.09557
	8.11	-0.09156
	8.12	-0.08737
	8.13	-0.08304
	8.14	-0.07858
	8.15	-0.07403
	8.16	-0.06943
	8.17	-0.0648
	8.18	-0.06018
	8.19	-0.05561
	8.2	-0.05112
	8.21	-0.04675
	8.22	-0.04254
	8.23	-0.0385
	8.24	-0.03466
	8.25	-0.03103
	8.26	-0.02763
	8.27	-0.02447
	8.28	-0.02151
	8.29	-0.0188
	8.3	-0.01628
	8.31	-0.01395
	8.32	-0.01178
	8.33	-0.00975
	8.34	-0.00783
	8.35	-0.00598
	8.36	-0.00417
	8.37	-0.00238
	8.38	-0.000574499
	8.39	0.00127
	8.4	0.00318
	8.41	0.00516
	8.42	0.00723
	8.43	0.00939
	8.44	0.01164
	8.45	0.01396
	8.46	0.01634
	8.47	0.01876
	8.48	0.02119
	8.49	0.02359
	8.5	0.02592
	8.51	0.02815
	8.52	0.03024
	8.53	0.03213
	8.54	0.0338
	8.55	0.03519
	8.56	0.03628
	8.57	0.03704
	8.58	0.03742
	8.59	0.03745
	8.6	0.03706
	8.61	0.03629
	8.62	0.03512
	8.63	0.03358
	8.64	0.03169
	8.65	0.02945
	8.66	0.02693
	8.67	0.02414
	8.68	0.02114
	8.69	0.01796
	8.7	0.01465
	8.71	0.01127
	8.72	0.00785
	8.73	0.00443
	8.74	0.00107
	8.75	-0.00222
	8.76	-0.00541
	8.77	-0.00846
	8.78	-0.01138
	8.79	-0.01414
	8.8	-0.01677
	8.81	-0.01926
	8.82	-0.02163
	8.83	-0.02391
	8.84	-0.0261
	8.85	-0.02826
	8.86	-0.0304
	8.87	-0.03256
	8.88	-0.03477
	8.89	-0.03706
	8.9	-0.03945
	8.91	-0.04197
	8.92	-0.04462
	8.93	-0.04742
	8.94	-0.05036
	8.95	-0.05343
	8.96	-0.05661
	8.97	-0.05987
	8.98	-0.06318
	8.99	-0.06649
	9	-0.06974
	9.01	-0.07289
	9.02	-0.07587
	9.03	-0.0786
	9.04	-0.08105
	9.05	-0.08312
	9.06	-0.08477
	9.07	-0.08594
	9.08	-0.08656
	9.09	-0.08665
	9.1	-0.08607
	9.11	-0.0849
	9.12	-0.08307
	9.13	-0.0806
	9.14	-0.07753
	9.15	-0.07382
	9.16	-0.06959
	9.17	-0.06481
	9.18	-0.05959
	9.19	-0.05397
	9.2	-0.04803
	9.21	-0.04187
	9.22	-0.03553
	9.23	-0.02913
	9.24	-0.02274
	9.25	-0.01642
	9.26	-0.01027
	9.27	-0.00435
	9.28	0.00131
	9.29	0.00661
	9.3	0.01155
	9.31	0.01609
	9.32	0.02021
	9.33	0.02393
	9.34	0.02721
	9.35	0.03012
	9.36	0.03263
	9.37	0.03482
	9.38	0.03671
	9.39	0.03834
	9.4	0.03977
	9.41	0.04103
	9.42	0.04218
	9.43	0.04325
	9.44	0.04429
	9.45	0.04532
	9.46	0.04637
	9.47	0.04745
	9.48	0.04856
	9.49	0.0497
	9.5	0.05086
	9.51	0.05199
	9.52	0.05308
	9.53	0.05407
	9.54	0.05493
	9.55	0.05557
	9.56	0.05596
	9.57	0.05604
	9.58	0.05572
	9.59	0.055
	9.6	0.05374
	9.61	0.05199
	9.62	0.04965
	9.63	0.04671
	9.64	0.04317
	9.65	0.03899
	9.66	0.03424
	9.67	0.02886
	9.68	0.02296
	9.69	0.01655
	9.7	0.00969
	9.71	0.00247
	9.72	-0.00506
	9.73	-0.01278
	9.74	-0.02064
	9.75	-0.02852
	9.76	-0.03634
	9.77	-0.044
	9.78	-0.05144
	9.79	-0.05853
	9.8	-0.06526
	9.81	-0.07153
	9.82	-0.07731
	9.83	-0.08257
	9.84	-0.08724
	9.85	-0.0914
	9.86	-0.09495
	9.87	-0.098
	9.88	-0.10052
	9.89	-0.10258
	9.9	-0.10423
	9.91	-0.10549
	9.92	-0.10648
	9.93	-0.10722
	9.94	-0.10779
	9.95	-0.10826
	9.96	-0.10868
	9.97	-0.1091
	9.98	-0.10959
	9.99	-0.11016
	10	-0.11084
	10.01	-0.11164
	10.02	-0.11256
	10.03	-0.1136
	10.04	-0.11471
	10.05	-0.11586
	10.06	-0.117
	10.07	-0.11806
	10.08	-0.11898
	10.09	-0.1197
	10.1	-0.12008
	10.11	-0.12011
	10.12	-0.11965
	10.13	-0.11866
	10.14	-0.11706
	10.15	-0.11473
	10.16	-0.11172
	10.17	-0.10786
	10.18	-0.10321
	10.19	-0.09771
	10.2	-0.09135
	10.21	-0.0842
	10.22	-0.07618
	10.23	-0.06744
	10.24	-0.05794
	10.25	-0.04781
	10.26	-0.03712
	10.27	-0.02592
	10.28	-0.01435
	10.29	-0.00246
	10.3	0.00961
	10.31	0.02178
	10.32	0.03394
	10.33	0.046
	10.34	0.05787
	10.35	0.06948
	10.36	0.08072
	10.37	0.09158
	10.38	0.10199
	10.39	0.1119
	10.4	0.12132
	10.41	0.13018
	10.42	0.13855
	10.43	0.14638
	10.44	0.15373
	10.45	0.16062
	10.46	0.16706
	10.47	0.17313
	10.48	0.17881
	10.49	0.1842
	10.5	0.18932
	10.51	0.19421
	10.52	0.19891
	10.53	0.20344
	10.54	0.20783
	10.55	0.2121
	10.56	0.21624
	10.57	0.22027
	10.58	0.22417
	10.59	0.22793
	10.6	0.2315
	10.61	0.23489
	10.62	0.23804
	10.63	0.24092
	10.64	0.24349
	10.65	0.24569
	10.66	0.24753
	10.67	0.24889
	10.68	0.24981
	10.69	0.25022
	10.7	0.25012
	10.71	0.24951
	10.72	0.24832
	10.73	0.24665
	10.74	0.24443
	10.75	0.24174
	10.76	0.23859
	10.77	0.23502
	10.78	0.2311
	10.79	0.22685
	10.8	0.22237
	10.81	0.2177
	10.82	0.21292
	10.83	0.2081
	10.84	0.2033
	10.85	0.19857
	10.86	0.19401
	10.87	0.18964
	10.88	0.18552
	10.89	0.18169
	10.9	0.17816
	10.91	0.175
	10.92	0.17217
	10.93	0.16972
	10.94	0.1676
	10.95	0.16581
	10.96	0.16434
	10.97	0.16313
	10.98	0.16219
	10.99	0.16143
	11	0.16084
	11.01	0.16035
	11.02	0.15993
	11.03	0.15952
	11.04	0.1591
	11.05	0.15861
	11.06	0.15803
	11.07	0.15732
	11.08	0.15646
	11.09	0.15545
	11.1	0.15425
	11.11	0.15289
	11.12	0.15135
	11.13	0.14965
	11.14	0.1478
	11.15	0.14583
	11.16	0.14375
	11.17	0.14158
	11.18	0.13937
	11.19	0.13713
	11.2	0.13488
	11.21	0.13266
	11.22	0.13047
	11.23	0.12834
	11.24	0.12628
	11.25	0.12429
	11.26	0.12237
	11.27	0.12053
	11.28	0.11873
	11.29	0.11699
	11.3	0.11526
	11.31	0.11353
	11.32	0.11177
	11.33	0.10996
	11.34	0.10805
	11.35	0.10603
	11.36	0.10385
	11.37	0.10149
	11.38	0.09894
	11.39	0.09616
	11.4	0.09315
	11.41	0.08987
	11.42	0.08637
	11.43	0.0826
	11.44	0.07859
	11.45	0.07436
	11.46	0.06993
	11.47	0.06533
	11.48	0.06056
	11.49	0.0557
	11.5	0.05077
	11.51	0.04581
	11.52	0.04086
	11.53	0.03597
	11.54	0.03117
	11.55	0.02651
	11.56	0.02202
	11.57	0.01773
	11.58	0.01367
	11.59	0.00985
	11.6	0.00631
	11.61	0.00302
	11.62	2.1519e-05
	11.63	-0.00272
	11.64	-0.00521
	11.65	-0.00745
	11.66	-0.00949
	11.67	-0.01132
	11.68	-0.013
	11.69	-0.01454
	11.7	-0.01598
	11.71	-0.01736
	11.72	-0.0187
	11.73	-0.02004
	11.74	-0.02139
	11.75	-0.02279
	11.76	-0.02426
	11.77	-0.0258
	11.78	-0.02742
	11.79	-0.02914
	11.8	-0.03094
	11.81	-0.03282
	11.82	-0.03476
	11.83	-0.03675
	11.84	-0.03876
	11.85	-0.04078
	11.86	-0.04276
	11.87	-0.04468
	11.88	-0.04651
	11.89	-0.04822
	11.9	-0.04978
	11.91	-0.05115
	11.92	-0.05233
	11.93	-0.05326
	11.94	-0.05396
	11.95	-0.0544
	11.96	-0.05457
	11.97	-0.05448
	11.98	-0.0541
	11.99	-0.05349
	12	-0.05261
	12.01	-0.05151
	12.02	-0.0502
	12.03	-0.04869
	12.04	-0.04704
	12.05	-0.04525
	12.06	-0.04337
	12.07	-0.04141
	12.08	-0.03943
	12.09	-0.03743
	12.1	-0.03546
	12.11	-0.03354
	12.12	-0.0317
	12.13	-0.02995
	12.14	-0.02831
	12.15	-0.0268
	12.16	-0.02542
	12.17	-0.0242
	12.18	-0.02312
	12.19	-0.02219
	12.2	-0.02141
	12.21	-0.02076
	12.22	-0.02027
	12.23	-0.01989
	12.24	-0.01964
	12.25	-0.0195
	12.26	-0.01946
	12.27	-0.01952
	12.28	-0.01966
	12.29	-0.01989
	12.3	-0.02018
	12.31	-0.02056
	12.32	-0.021
	12.33	-0.02151
	12.34	-0.02209
	12.35	-0.02275
	12.36	-0.02349
	12.37	-0.02431
	12.38	-0.02522
	12.39	-0.02623
	12.4	-0.02733
	12.41	-0.02855
	12.42	-0.02987
	12.43	-0.03131
	12.44	-0.03286
	12.45	-0.03452
	12.46	-0.03629
	12.47	-0.03816
	12.48	-0.04014
	12.49	-0.0422
	12.5	-0.04433
	12.51	-0.04652
	12.52	-0.04876
	12.53	-0.05102
	12.54	-0.05329
	12.55	-0.05554
	12.56	-0.05776
	12.57	-0.05993
	12.58	-0.06201
	12.59	-0.06401
	12.6	-0.06589
	12.61	-0.06764
	12.62	-0.06923
	12.63	-0.07067
	12.64	-0.07193
	12.65	-0.073
	12.66	-0.07388
	12.67	-0.07455
	12.68	-0.07503
	12.69	-0.07529
	12.7	-0.07534
	12.71	-0.07519
	12.72	-0.07482
	12.73	-0.07426
	12.74	-0.07348
	12.75	-0.07251
	12.76	-0.07134
	12.77	-0.06998
	12.78	-0.06843
	12.79	-0.06669
	12.8	-0.06476
	12.81	-0.06265
	12.82	-0.06035
	12.83	-0.05787
	12.84	-0.05519
	12.85	-0.05234
	12.86	-0.04929
	12.87	-0.04606
	12.88	-0.04263
	12.89	-0.03902
	12.9	-0.03522
	12.91	-0.03123
	12.92	-0.02707
	12.93	-0.02273
	12.94	-0.01823
	12.95	-0.01357
	12.96	-0.00877
	12.97	-0.00384
	12.98	0.0012
	12.99	0.00633
	13	0.01153
	13.01	0.01677
	13.02	0.02203
	13.03	0.02729
	13.04	0.03251
	13.05	0.03767
	13.06	0.04274
	13.07	0.04769
	13.08	0.05249
	13.09	0.05712
	13.1	0.06155
	13.11	0.06576
	13.12	0.06971
	13.13	0.07341
	13.14	0.07683
	13.15	0.07994
	13.16	0.08276
	13.17	0.08523
	13.18	0.0874
	13.19	0.08923
	13.2	0.09073
	13.21	0.0919
	13.22	0.09273
	13.23	0.09325
	13.24	0.09342
	13.25	0.0933
	13.26	0.09287
	13.27	0.09213
	13.28	0.09112
	13.29	0.08981
	13.3	0.08825
	13.31	0.0864
	13.32	0.08432
	13.33	0.08199
	13.34	0.07941
	13.35	0.07663
	13.36	0.0736
	13.37	0.07038
	13.38	0.06694
	13.39	0.06331
	13.4	0.05949
	13.41	0.05549
	13.42	0.05132
	13.43	0.04698
	13.44	0.0425
	13.45	0.03787
	13.46	0.03312
	13.47	0.02826
	13.48	0.0233
	13.49	0.01826
	13.5	0.01316
	13.51	0.00802
	13.52	0.00285
	13.53	-0.00231
	13.54	-0.00745
	13.55	-0.01254
	13.56	-0.01757
	13.57	-0.02249
	13.58	-0.0273
	13.59	-0.03197
	13.6	-0.03647
	13.61	-0.04078
	13.62	-0.04487
	13.63	-0.04873
	13.64	-0.05233
	13.65	-0.05566
	13.66	-0.0587
	13.67	-0.06142
	13.68	-0.06383
	13.69	-0.06588
	13.7	-0.06759
	13.71	-0.06895
	13.72	-0.06991
	13.73	-0.07053
	13.74	-0.07073
	13.75	-0.07056
	13.76	-0.06999
	13.77	-0.06903
	13.78	-0.06768
	13.79	-0.06591
	13.8	-0.06377
	13.81	-0.06121
	13.82	-0.05828
	13.83	-0.05497
	13.84	-0.05126
	13.85	-0.04721
	13.86	-0.04276
	13.87	-0.03798
	13.88	-0.03284
	13.89	-0.02738
	13.9	-0.02161
	13.91	-0.01552
	13.92	-0.00917
	13.93	-0.00252
	13.94	0.00436
	13.95	0.01147
	13.96	0.01879
	13.97	0.02628
	13.98	0.03394
	13.99	0.04173
	14	0.04964
	14.01	0.05762
	14.02	0.06566
	14.03	0.07374
	14.04	0.08182
	14.05	0.08988
	14.06	0.09789
	14.07	0.10584
	14.08	0.11369
	14.09	0.12143
	14.1	0.12903
	14.11	0.13649
	14.12	0.14376
	14.13	0.15085
	14.14	0.15773
	14.15	0.16439
	14.16	0.17083
	14.17	0.17701
	14.18	0.18295
	14.19	0.18862
	14.2	0.19401
	14.21	0.19914
	14.22	0.20396
	14.23	0.2085
	14.24	0.21271
	14.25	0.21663
	14.26	0.22022
	14.27	0.22348
	14.28	0.22642
	14.29	0.229
	14.3	0.23125
	14.31	0.23311
	14.32	0.23462
	14.33	0.23575
	14.34	0.2365
	14.35	0.23687
	14.36	0.23681
	14.37	0.23639
	14.38	0.23553
	14.39	0.23428
	14.4	0.23262
	14.41	0.23054
	14.42	0.22808
	14.43	0.22519
	14.44	0.22193
	14.45	0.21828
	14.46	0.21426
	14.47	0.2099
	14.48	0.20518
	14.49	0.20017
	14.5	0.19485
	14.51	0.18927
	14.52	0.18344
	14.53	0.1774
	14.54	0.17117
	14.55	0.16479
	14.56	0.15829
	14.57	0.15169
	14.58	0.14503
	14.59	0.13835
	14.6	0.13167
	14.61	0.12502
	14.62	0.11845
	14.63	0.11196
	14.64	0.1056
	14.65	0.09939
	14.66	0.09334
	14.67	0.0875
	14.68	0.08187
	14.69	0.07648
	14.7	0.07133
	14.71	0.06645
	14.72	0.06185
	14.73	0.05752
	14.74	0.05351
	14.75	0.04978
	14.76	0.04636
	14.77	0.04324
	14.78	0.04041
	14.79	0.0379
	14.8	0.03566
	14.81	0.03373
	14.82	0.03206
	14.83	0.03065
	14.84	0.0295
	14.85	0.02858
	14.86	0.02789
	14.87	0.02738
	14.88	0.02706
	14.89	0.0269
	14.9	0.02687
	14.91	0.02696
	14.92	0.02713
	14.93	0.02737
	14.94	0.02765
	14.95	0.02795
	14.96	0.02824
	14.97	0.0285
	14.98	0.02871
	14.99	0.02886
	15	0.02891
	15.01	0.02887
	15.02	0.02871
	15.03	0.02842
	15.04	0.02801
	15.05	0.02746
	15.06	0.02678
	15.07	0.02596
	15.08	0.02502
	15.09	0.02396
	15.1	0.02279
	15.11	0.02153
	15.12	0.02018
	15.13	0.01878
	15.14	0.01733
	15.15	0.01586
	15.16	0.01438
	15.17	0.01291
	15.18	0.01148
	15.19	0.0101
	15.2	0.00878
	15.21	0.00753
	15.22	0.00637
	15.23	0.0053
	15.24	0.00433
	15.25	0.00345
	15.26	0.00266
	15.27	0.00196
	15.28	0.00133
	15.29	0.00076284
	15.3	0.000239228
	15.31	-0.000254012
	15.32	-0.000739882
	15.33	-0.00124
	15.34	-0.00177
	15.35	-0.00235
	15.36	-0.00301
	15.37	-0.00375
	15.38	-0.0046
	15.39	-0.00557
	15.4	-0.00667
	15.41	-0.0079
	15.42	-0.00926
	15.43	-0.01076
	15.44	-0.01237
	15.45	-0.0141
	15.46	-0.01592
	15.47	-0.0178
	15.48	-0.01974
	15.49	-0.02169
	15.5	-0.02362
	15.51	-0.02551
	15.52	-0.02732
	15.53	-0.02902
	15.54	-0.03057
	15.55	-0.03192
	15.56	-0.03308
	15.57	-0.03399
	15.58	-0.03464
	15.59	-0.03502
	15.6	-0.03509
	15.61	-0.03488
	15.62	-0.03434
	15.63	-0.03352
	15.64	-0.0324
	15.65	-0.031
	15.66	-0.02936
	15.67	-0.02747
	15.68	-0.0254
	15.69	-0.02315
	15.7	-0.02077
	15.71	-0.0183
	15.72	-0.01577
	15.73	-0.01321
	15.74	-0.01068
	15.75	-0.0082
	15.76	-0.0058
	15.77	-0.0035
	15.78	-0.00134
	15.79	0.000666049
	15.8	0.00252
	15.81	0.0042
	15.82	0.00571
	15.83	0.00706
	15.84	0.00826
	15.85	0.00933
	15.86	0.01027
	15.87	0.01113
	15.88	0.01191
	15.89	0.01266
	15.9	0.01339
	15.91	0.01414
	15.92	0.01494
	15.93	0.01581
	15.94	0.01676
	15.95	0.01782
	15.96	0.01899
	15.97	0.02027
	15.98	0.02168
	15.99	0.02319
	16	0.0248
	16.01	0.02647
	16.02	0.02818
	16.03	0.02989
	16.04	0.03156
	16.05	0.03314
	16.06	0.03459
	16.07	0.03584
	16.08	0.03686
	16.09	0.03758
	16.1	0.03793
	16.11	0.03791
	16.12	0.0374
	16.13	0.03643
	16.14	0.03491
	16.15	0.03284
	16.16	0.03021
	16.17	0.02697
	16.18	0.02317
	16.19	0.01875
	16.2	0.0138
	16.21	0.0083
	16.22	0.00229
	16.23	-0.00416
	16.24	-0.01104
	16.25	-0.01824
	16.26	-0.02573
	16.27	-0.03343
	16.28	-0.04127
	16.29	-0.04918
	16.3	-0.05708
	16.31	-0.06489
	16.32	-0.07256
	16.33	-0.08
	16.34	-0.08716
	16.35	-0.094
	16.36	-0.10043
	16.37	-0.10647
	16.38	-0.11202
	16.39	-0.11711
	16.4	-0.12171
	16.41	-0.12579
	16.42	-0.12941
	16.43	-0.1325
	16.44	-0.13516
	16.45	-0.13736
	16.46	-0.13916
	16.47	-0.14059
	16.48	-0.14167
	16.49	-0.14248
	16.5	-0.14301
	16.51	-0.14336
	16.52	-0.14354
	16.53	-0.1436
	16.54	-0.14358
	16.55	-0.14351
	16.56	-0.14343
	16.57	-0.14334
	16.58	-0.14329
	16.59	-0.14327
	16.6	-0.14331
	16.61	-0.14339
	16.62	-0.14353
	16.63	-0.14371
	16.64	-0.14392
	16.65	-0.14414
	16.66	-0.14436
	16.67	-0.14455
	16.68	-0.1447
	16.69	-0.14476
	16.7	-0.14474
	16.71	-0.14458
	16.72	-0.14429
	16.73	-0.14384
	16.74	-0.1432
	16.75	-0.14237
	16.76	-0.14133
	16.77	-0.14009
	16.78	-0.13864
	16.79	-0.13697
	16.8	-0.13511
	16.81	-0.13304
	16.82	-0.1308
	16.83	-0.12839
	16.84	-0.12584
	16.85	-0.12318
	16.86	-0.12041
	16.87	-0.11757
	16.88	-0.11468
	16.89	-0.11178
	16.9	-0.10887
	16.91	-0.106
	16.92	-0.10317
	16.93	-0.10041
	16.94	-0.09774
	16.95	-0.09516
	16.96	-0.09269
	16.97	-0.09033
	16.98	-0.08809
	16.99	-0.08596
	17	-0.08396
	17.01	-0.08204
	17.02	-0.08022
	17.03	-0.07848
	17.04	-0.0768
	17.05	-0.07516
	17.06	-0.07353
	17.07	-0.07191
	17.08	-0.07026
	17.09	-0.06857
	17.1	-0.0668
	17.11	-0.06494
	17.12	-0.06296
	17.13	-0.06086
	17.14	-0.0586
	17.15	-0.05618
	17.16	-0.05359
	17.17	-0.05081
	17.18	-0.04786
	17.19	-0.0447
	17.2	-0.04137
	17.21	-0.03785
	17.22	-0.03417
	17.23	-0.03034
	17.24	-0.02637
	17.25	-0.02229
	17.26	-0.01811
	17.27	-0.01388
	17.28	-0.00962
	17.29	-0.00535
	17.3	-0.00112
	17.31	0.00304
	17.32	0.0071
	17.33	0.01101
	17.34	0.01475
	17.35	0.01828
	17.36	0.02156
	17.37	0.02459
	17.38	0.02729
	17.39	0.02968
	17.4	0.03172
	17.41	0.03338
	17.42	0.03469
	17.43	0.03558
	17.44	0.03611
	17.45	0.03622
	17.46	0.03596
	17.47	0.03533
	17.48	0.03432
	17.49	0.03301
	17.5	0.03134
	17.51	0.02941
	17.52	0.02721
	17.53	0.02479
	17.54	0.0222
	17.55	0.01944
	17.56	0.01658
	17.57	0.01365
	17.58	0.01069
	17.59	0.00773
	17.6	0.00481
	17.61	0.00196
	17.62	-0.000777813
	17.63	-0.0034
	17.64	-0.00587
	17.65	-0.00817
	17.66	-0.01031
	17.67	-0.01225
	17.68	-0.01403
	17.69	-0.0156
	17.7	-0.01702
	17.71	-0.01828
	17.72	-0.0194
	17.73	-0.02041
	17.74	-0.02132
	17.75	-0.02216
	17.76	-0.02297
	17.77	-0.02378
	17.78	-0.02461
	17.79	-0.02549
	17.8	-0.02646
	17.81	-0.02754
	17.82	-0.02875
	17.83	-0.03012
	17.84	-0.03166
	17.85	-0.03337
	17.86	-0.03528
	17.87	-0.03737
	17.88	-0.03965
	17.89	-0.0421
	17.9	-0.04472
	17.91	-0.04747
	17.92	-0.05034
	17.93	-0.05331
	17.94	-0.05633
	17.95	-0.05938
	17.96	-0.06242
	17.97	-0.06541
	17.98	-0.06831
	17.99	-0.07111
	18	-0.07374
	18.01	-0.0762
	18.02	-0.07843
	18.03	-0.08043
	18.04	-0.08218
	18.05	-0.08365
	18.06	-0.08485
	18.07	-0.08574
	18.08	-0.08636
	18.09	-0.08669
	18.1	-0.08676
	18.11	-0.0866
	18.12	-0.08619
	18.13	-0.0856
	18.14	-0.08484
	18.15	-0.08396
	18.16	-0.08298
	18.17	-0.08194
	18.18	-0.08089
	18.19	-0.07987
	18.2	-0.0789
	18.21	-0.07803
	18.22	-0.0773
	18.23	-0.07672
	18.24	-0.07633
	18.25	-0.07614
	18.26	-0.07619
	18.27	-0.07646
	18.28	-0.07698
	18.29	-0.07775
	18.3	-0.07874
	18.31	-0.07998
	18.32	-0.08142
	18.33	-0.08306
	18.34	-0.08488
	18.35	-0.08684
	18.36	-0.08893
	18.37	-0.0911
	18.38	-0.09334
	18.39	-0.0956
	18.4	-0.09786
	18.41	-0.10008
	18.42	-0.10224
	18.43	-0.10431
	18.44	-0.10626
	18.45	-0.10807
	18.46	-0.10973
	18.47	-0.11121
	18.48	-0.11251
	18.49	-0.11363
	18.5	-0.11454
	18.51	-0.11527
	18.52	-0.1158
	18.53	-0.11615
	18.54	-0.11632
	18.55	-0.11633
	18.56	-0.11619
	18.57	-0.1159
	18.58	-0.11549
	18.59	-0.11497
	18.6	-0.11435
	18.61	-0.11366
	18.62	-0.11289
	18.63	-0.11206
	18.64	-0.11118
	18.65	-0.11025
	18.66	-0.10929
	18.67	-0.10828
	18.68	-0.10723
	18.69	-0.10613
	18.7	-0.10499
	18.71	-0.10378
	18.72	-0.10249
	18.73	-0.10112
	18.74	-0.09965
	18.75	-0.09807
	18.76	-0.09634
	18.77	-0.09447
	18.78	-0.09243
	18.79	-0.09021
	18.8	-0.08779
	18.81	-0.08516
	18.82	-0.08231
	18.83	-0.07923
	18.84	-0.07591
	18.85	-0.07235
	18.86	-0.06854
	18.87	-0.06451
	18.88	-0.06022
	18.89	-0.05571
	18.9	-0.05099
	18.91	-0.04607
	18.92	-0.04097
	18.93	-0.0357
	18.94	-0.03029
	18.95	-0.02476
	18.96	-0.01914
	18.97	-0.01346
	18.98	-0.00773
	18.99	-0.00199
	19	0.00373
	19.01	0.00941
	19.02	0.01503
	19.03	0.02056
	19.04	0.02598
	19.05	0.03126
	19.06	0.03641
	19.07	0.04139
	19.08	0.0462
	19.09	0.05083
	19.1	0.05528
	19.11	0.05954
	19.12	0.06361
	19.13	0.0675
	19.14	0.07121
	19.15	0.07475
	19.16	0.07813
	19.17	0.08136
	19.18	0.08446
	19.19	0.08742
	19.2	0.09028
	19.21	0.09304
	19.22	0.09572
	19.23	0.09832
	19.24	0.10086
	19.25	0.10334
	19.26	0.10578
	19.27	0.10817
	19.28	0.11052
	19.29	0.11283
	19.3	0.1151
	19.31	0.11731
	19.32	0.11946
	19.33	0.12155
	19.34	0.12355
	19.35	0.12545
	19.36	0.12724
	19.37	0.12891
	19.38	0.13042
	19.39	0.13178
	19.4	0.13295
	19.41	0.13392
	19.42	0.13468
	19.43	0.1352
	19.44	0.1355
	19.45	0.13553
	19.46	0.13532
	19.47	0.13484
	19.48	0.1341
	19.49	0.13311
	19.5	0.13184
	19.51	0.13035
	19.52	0.12861
	19.53	0.12665
	19.54	0.12448
	19.55	0.12212
	19.56	0.11959
	19.57	0.1169
	19.58	0.11408
	19.59	0.11114
	19.6	0.10811
	19.61	0.105
	19.62	0.10183
	19.63	0.09861
	19.64	0.09534
	19.65	0.09205
	19.66	0.08874
	19.67	0.0854
	19.68	0.08203
	19.69	0.07864
	19.7	0.0752
	19.71	0.07172
	19.72	0.06818
	19.73	0.06456
	19.74	0.06085
	19.75	0.05703
	19.76	0.05308
	19.77	0.04899
	19.78	0.04474
	19.79	0.04031
	19.8	0.0357
	19.81	0.03089
	19.82	0.02589
	19.83	0.02067
	19.84	0.01527
	19.85	0.00967
	19.86	0.00389
	19.87	-0.00205
	19.88	-0.00814
	19.89	-0.01435
	19.9	-0.02065
	19.91	-0.027
	19.92	-0.03338
	19.93	-0.03975
	19.94	-0.04608
	19.95	-0.0523
	19.96	-0.05842
	19.97	-0.06437
[truncated: 2,003 more rows]

## Sheet: Supplementary Figure 7
Supplementary Figure 7		Calculated patterns of atompair distance distribution of ZIF-7-II
		r(Å)	G (r)
		0.1	-0.02806
		0.11	-0.03054
		0.12	-0.03253
		0.13	-0.03401
		0.14	-0.03499
		0.15	-0.03548
		0.16	-0.03553
		0.17	-0.03519
		0.18	-0.03454
		0.19	-0.03366
		0.2	-0.03266
		0.21	-0.03164
		0.22	-0.0307
		0.23	-0.02996
		0.24	-0.02951
		0.25	-0.02946
		0.26	-0.02987
		0.27	-0.03081
		0.28	-0.03234
		0.29	-0.03447
		0.3	-0.0372
		0.31	-0.04052
		0.32	-0.04439
		0.33	-0.04874
		0.34	-0.05349
		0.35	-0.05854
		0.36	-0.06377
		0.37	-0.06907
		0.38	-0.07431
		0.39	-0.07936
		0.4	-0.0841
		0.41	-0.0884
		0.42	-0.09218
		0.43	-0.09533
		0.44	-0.09781
		0.45	-0.09957
		0.46	-0.10059
		0.47	-0.10089
		0.48	-0.1005
		0.49	-0.0995
		0.5	-0.09796
		0.51	-0.09601
		0.52	-0.09377
		0.53	-0.09139
		0.54	-0.08901
		0.55	-0.08679
		0.56	-0.08488
		0.57	-0.08342
		0.58	-0.08254
		0.59	-0.08235
		0.6	-0.08293
		0.61	-0.08433
		0.62	-0.08657
		0.63	-0.08963
		0.64	-0.09347
		0.65	-0.098
		0.66	-0.10309
		0.67	-0.1086
		0.68	-0.11434
		0.69	-0.12011
		0.7	-0.1257
		0.71	-0.13089
		0.72	-0.13545
		0.73	-0.13915
		0.74	-0.14181
		0.75	-0.14324
		0.76	-0.1433
		0.77	-0.14188
		0.78	-0.13893
		0.79	-0.13443
		0.8	-0.12842
		0.81	-0.121
		0.82	-0.11233
		0.83	-0.1026
		0.84	-0.09208
		0.85	-0.08105
		0.86	-0.06984
		0.87	-0.05883
		0.88	-0.04837
		0.89	-0.03886
		0.9	-0.03067
		0.91	-0.02415
		0.92	-0.01963
		0.93	-0.01738
		0.94	-0.01763
		0.95	-0.02054
		0.96	-0.02619
		0.97	-0.03457
		0.98	-0.04561
		0.99	-0.05912
		1	-0.07483
		1.01	-0.0924
		1.02	-0.11138
		1.03	-0.13126
		1.04	-0.15146
		1.05	-0.17135
		1.06	-0.19027
		1.07	-0.20753
		1.08	-0.22243
		1.09	-0.23428
		1.1	-0.24246
		1.11	-0.24635
		1.12	-0.24543
		1.13	-0.23926
		1.14	-0.2275
		1.15	-0.20993
		1.16	-0.18643
		1.17	-0.15703
		1.18	-0.12191
		1.19	-0.08136
		1.2	-0.03581
		1.21	0.01417
		1.22	0.06791
		1.23	0.12461
		1.24	0.1834
		1.25	0.24332
		1.26	0.30338
		1.27	0.36252
		1.28	0.41972
		1.29	0.47394
		1.3	0.5242
		1.31	0.56955
		1.32	0.60917
		1.33	0.64229
		1.34	0.66831
		1.35	0.68671
		1.36	0.69717
		1.37	0.69948
		1.38	0.69361
		1.39	0.67966
		1.4	0.65793
		1.41	0.62881
		1.42	0.59286
		1.43	0.55075
		1.44	0.50326
		1.45	0.45124
		1.46	0.39561
		1.47	0.33733
		1.48	0.27739
		1.49	0.21675
		1.5	0.15637
		1.51	0.09714
		1.52	0.0399
		1.53	-0.01462
		1.54	-0.06575
		1.55	-0.11297
		1.56	-0.15585
		1.57	-0.1941
		1.58	-0.22753
		1.59	-0.25609
		1.6	-0.27984
		1.61	-0.29892
		1.62	-0.31359
		1.63	-0.32417
		1.64	-0.33105
		1.65	-0.33465
		1.66	-0.33542
		1.67	-0.33381
		1.68	-0.33025
		1.69	-0.32516
		1.7	-0.31889
		1.71	-0.31173
		1.72	-0.30392
		1.73	-0.29559
		1.74	-0.28681
		1.75	-0.27755
		1.76	-0.26768
		1.77	-0.25702
		1.78	-0.24529
		1.79	-0.23218
		1.8	-0.21728
		1.81	-0.20021
		1.82	-0.18051
		1.83	-0.15779
		1.84	-0.13162
		1.85	-0.10165
		1.86	-0.06757
		1.87	-0.02915
		1.88	0.01374
		1.89	0.06114
		1.9	0.11297
		1.91	0.16905
		1.92	0.22906
		1.93	0.29255
		1.94	0.35898
		1.95	0.42768
		1.96	0.4979
		1.97	0.56877
		1.98	0.63941
		1.99	0.70883
		2	0.77607
		2.01	0.84013
		2.02	0.90003
		2.03	0.95486
		2.04	1.00375
		2.05	1.04593
		2.06	1.08071
		2.07	1.10756
		2.08	1.12606
		2.09	1.13594
		2.1	1.13709
		2.11	1.12954
		2.12	1.11351
		2.13	1.08933
		2.14	1.05751
		2.15	1.01865
		2.16	0.97351
		2.17	0.92291
		2.18	0.86778
		2.19	0.80907
		2.2	0.7478
		2.21	0.68496
		2.22	0.62156
		2.23	0.55854
		2.24	0.49682
		2.25	0.4372
		2.26	0.38042
		2.27	0.32708
		2.28	0.27769
		2.29	0.2326
		2.3	0.19205
		2.31	0.15614
		2.32	0.12486
		2.33	0.09804
		2.34	0.07544
		2.35	0.05669
		2.36	0.04136
		2.37	0.02894
		2.38	0.01887
		2.39	0.01057
		2.4	0.00346
		2.41	-0.00306
		2.42	-0.00953
		2.43	-0.01646
		2.44	-0.02429
		2.45	-0.03339
		2.46	-0.04405
		2.47	-0.05647
		2.48	-0.07075
		2.49	-0.08688
		2.5	-0.1048
		2.51	-0.1243
		2.52	-0.14514
		2.53	-0.16698
		2.54	-0.18942
		2.55	-0.21204
		2.56	-0.23436
		2.57	-0.2559
		2.58	-0.27617
		2.59	-0.29472
		2.6	-0.31109
		2.61	-0.32491
		2.62	-0.33583
		2.63	-0.34359
		2.64	-0.348
		2.65	-0.34894
		2.66	-0.34637
		2.67	-0.34035
		2.68	-0.331
		2.69	-0.31852
		2.7	-0.30318
		2.71	-0.2853
		2.72	-0.26526
		2.73	-0.24344
		2.74	-0.22029
		2.75	-0.19623
		2.76	-0.17168
		2.77	-0.14705
		2.78	-0.1227
		2.79	-0.09896
		2.8	-0.07612
		2.81	-0.05438
		2.82	-0.0339
		2.83	-0.01475
		2.84	0.00304
		2.85	0.01954
		2.86	0.03486
		2.87	0.04918
		2.88	0.06271
		2.89	0.07572
		2.9	0.08849
		2.91	0.10134
		2.92	0.11458
		2.93	0.12849
		2.94	0.14337
		2.95	0.15945
		2.96	0.17693
		2.97	0.19597
		2.98	0.21665
		2.99	0.23898
		3	0.26291
		3.01	0.28833
		3.02	0.31504
		3.03	0.34277
		3.04	0.37122
		3.05	0.39999
		3.06	0.42868
		3.07	0.45682
		3.08	0.48395
		3.09	0.50958
		3.1	0.53323
		3.11	0.55444
		3.12	0.57279
		3.13	0.58788
		3.14	0.59939
		3.15	0.60705
		3.16	0.61066
		3.17	0.61011
		3.18	0.60536
		3.19	0.59646
		3.2	0.58354
		3.21	0.56682
		3.22	0.54659
		3.23	0.52319
		3.24	0.49703
		3.25	0.4686
		3.26	0.43837
		3.27	0.40687
		3.28	0.37463
		3.29	0.3422
		3.3	0.31007
		3.31	0.27874
		3.32	0.24865
		3.33	0.2202
		3.34	0.19374
		3.35	0.16953
		3.36	0.14777
		3.37	0.1286
		3.38	0.11207
		3.39	0.09815
		3.4	0.08675
		3.41	0.07771
		3.42	0.07081
		3.43	0.06579
		3.44	0.06233
		3.45	0.06007
		3.46	0.05866
		3.47	0.05772
		3.48	0.05686
		3.49	0.05572
		3.5	0.05395
		3.51	0.05124
		3.52	0.0473
		3.53	0.0419
		3.54	0.03486
		3.55	0.02605
		3.56	0.01539
		3.57	0.00285
		3.58	-0.01152
		3.59	-0.02765
		3.6	-0.0454
		3.61	-0.0646
		3.62	-0.08503
		3.63	-0.10648
		3.64	-0.12867
		3.65	-0.15134
		3.66	-0.17422
		3.67	-0.19702
		3.68	-0.21951
		3.69	-0.24141
		3.7	-0.26253
		3.71	-0.28264
		3.72	-0.3016
		3.73	-0.31926
		3.74	-0.33552
		3.75	-0.3503
		3.76	-0.36358
		3.77	-0.37533
		3.78	-0.38557
		3.79	-0.39433
		3.8	-0.40167
		3.81	-0.40765
		3.82	-0.41234
		3.83	-0.4158
		3.84	-0.4181
		3.85	-0.41929
		3.86	-0.41943
		3.87	-0.41854
		3.88	-0.41661
		3.89	-0.41366
		3.9	-0.40964
		3.91	-0.40449
		3.92	-0.39816
		3.93	-0.39056
		3.94	-0.38158
		3.95	-0.37113
		3.96	-0.35909
		3.97	-0.34536
		3.98	-0.32983
		3.99	-0.31243
		4	-0.29307
		4.01	-0.27173
		4.02	-0.24838
		4.03	-0.22305
		4.04	-0.19578
		4.05	-0.16667
		4.06	-0.13584
		4.07	-0.10348
		4.08	-0.0698
		4.09	-0.03503
		4.1	0.000523248
		4.11	0.03656
		4.12	0.07274
		4.13	0.10871
		4.14	0.14408
		4.15	0.1785
		4.16	0.21157
		4.17	0.24293
		4.18	0.27223
		4.19	0.29914
		4.2	0.32336
		4.21	0.34462
		4.22	0.3627
		4.23	0.37743
		4.24	0.38866
		4.25	0.39632
		4.26	0.40038
		4.27	0.40086
		4.28	0.39783
		4.29	0.39141
		4.3	0.38177
		4.31	0.36911
		4.32	0.35367
		4.33	0.33572
		4.34	0.31557
		4.35	0.29351
		4.36	0.26987
		4.37	0.24499
		4.38	0.21918
		4.39	0.19277
		4.4	0.16605
		4.41	0.13931
		4.42	0.11282
		4.43	0.08679
		4.44	0.06145
		4.45	0.03696
		4.46	0.01346
		4.47	-0.00895
		4.48	-0.03018
		4.49	-0.0502
		4.5	-0.06899
		4.51	-0.08655
		4.52	-0.10293
		4.53	-0.11817
		4.54	-0.13234
		4.55	-0.14552
		4.56	-0.15779
		4.57	-0.16924
		4.58	-0.17995
		4.59	-0.19001
		4.6	-0.1995
		4.61	-0.20848
		4.62	-0.217
		4.63	-0.2251
		4.64	-0.23282
		4.65	-0.24018
		4.66	-0.24716
		4.67	-0.25377
		4.68	-0.25998
		4.69	-0.26576
		4.7	-0.27107
		4.71	-0.27589
		4.72	-0.28015
		4.73	-0.28384
		4.74	-0.28689
		4.75	-0.2893
		4.76	-0.29103
		4.77	-0.29208
		4.78	-0.29244
		4.79	-0.29214
		4.8	-0.29119
		4.81	-0.28965
		4.82	-0.28758
		4.83	-0.28505
		4.84	-0.28214
		4.85	-0.27895
		4.86	-0.27559
		4.87	-0.27217
		4.88	-0.2688
		4.89	-0.26561
		4.9	-0.26269
		4.91	-0.26017
		4.92	-0.25814
		4.93	-0.25669
		4.94	-0.25589
		4.95	-0.2558
		4.96	-0.25645
		4.97	-0.25785
		4.98	-0.26001
		4.99	-0.26287
		5	-0.2664
		5.01	-0.27051
		5.02	-0.27509
		5.03	-0.28003
		5.04	-0.28519
		5.05	-0.2904
		5.06	-0.2955
		5.07	-0.30031
		5.08	-0.30464
		5.09	-0.3083
		5.1	-0.31111
		5.11	-0.31288
		5.12	-0.31345
		5.13	-0.31266
		5.14	-0.31038
		5.15	-0.30648
		5.16	-0.30088
		5.17	-0.29352
		5.18	-0.28435
		5.19	-0.27339
		5.2	-0.26065
		5.21	-0.24619
		5.22	-0.23012
		5.23	-0.21254
		5.24	-0.19361
		5.25	-0.1735
		5.26	-0.15242
		5.27	-0.13057
		5.28	-0.10819
		5.29	-0.08552
		5.3	-0.06281
		5.31	-0.04031
		5.32	-0.01827
		5.33	0.00308
		5.34	0.0235
		5.35	0.04279
		5.36	0.06076
		5.37	0.07723
		5.38	0.09207
		5.39	0.10515
		5.4	0.11641
		5.41	0.12578
		5.42	0.13323
		5.43	0.13878
		5.44	0.14244
		5.45	0.14429
		5.46	0.14441
		5.47	0.14288
		5.48	0.13984
		5.49	0.13541
		5.5	0.12973
		5.51	0.12295
		5.52	0.11521
		5.53	0.10664
		5.54	0.09739
		5.55	0.08758
		5.56	0.07732
		5.57	0.0667
		5.58	0.0558
		5.59	0.04468
		5.6	0.03339
		5.61	0.02195
		5.62	0.01037
		5.63	-0.00135
		5.64	-0.01324
		5.65	-0.02531
		5.66	-0.03759
		5.67	-0.05011
		5.68	-0.06291
		5.69	-0.076
		5.7	-0.08938
		5.71	-0.10306
		5.72	-0.117
		5.73	-0.13117
		5.74	-0.14549
		5.75	-0.15986
		5.76	-0.17416
		5.77	-0.18825
		5.78	-0.20195
		5.79	-0.21506
		5.8	-0.22737
		5.81	-0.23865
		5.82	-0.24865
		5.83	-0.25711
		5.84	-0.2638
		5.85	-0.26845
		5.86	-0.27084
		5.87	-0.27075
		5.88	-0.26799
		5.89	-0.26241
		5.9	-0.25389
		5.91	-0.24234
		5.92	-0.22775
		5.93	-0.21014
		5.94	-0.18958
		5.95	-0.1662
		5.96	-0.1402
		5.97	-0.1118
		5.98	-0.08131
		5.99	-0.04905
		6	-0.0154
		6.01	0.01923
		6.02	0.0544
		6.03	0.08966
		6.04	0.12455
		6.05	0.1586
		6.06	0.19136
		6.07	0.22241
		6.08	0.25133
		6.09	0.27777
		6.1	0.30142
		6.11	0.32199
		6.12	0.33931
		6.13	0.35322
		6.14	0.36365
		6.15	0.37061
		6.16	0.37415
		6.17	0.37442
		6.18	0.37161
		6.19	0.36597
		6.2	0.35782
		6.21	0.3475
		6.22	0.3354
		6.23	0.32194
		6.24	0.30754
		6.25	0.29264
		6.26	0.27766
		6.27	0.26302
		6.28	0.24909
		6.29	0.23623
		6.3	0.22473
		6.31	0.21484
		6.32	0.20676
		6.33	0.20062
		6.34	0.19647
		6.35	0.19432
		6.36	0.19411
		6.37	0.19569
		6.38	0.1989
		6.39	0.20348
		6.4	0.20917
		6.41	0.21563
		6.42	0.22252
		6.43	0.22947
		6.44	0.23613
		6.45	0.24212
		6.46	0.24709
		6.47	0.25071
		6.48	0.25269
		6.49	0.25278
		6.5	0.25077
		6.51	0.24651
		6.52	0.23992
		6.53	0.23096
		6.54	0.21967
		6.55	0.20613
		6.56	0.19051
		6.57	0.173
		6.58	0.15387
		6.59	0.1334
		6.6	0.11193
		6.61	0.0898
		6.62	0.0674
		6.63	0.04509
		6.64	0.02323
		6.65	0.00219
		6.66	-0.0177
		6.67	-0.03615
		6.68	-0.0529
		6.69	-0.06774
		6.7	-0.0805
		6.71	-0.09108
		6.72	-0.09943
		6.73	-0.10555
		6.74	-0.1095
		6.75	-0.1114
		6.76	-0.11142
		6.77	-0.10976
		6.78	-0.10665
		6.79	-0.10237
		6.8	-0.09722
		6.81	-0.09148
		6.82	-0.08547
		6.83	-0.07949
		6.84	-0.07381
		6.85	-0.0687
		6.86	-0.06438
		6.87	-0.06106
		6.88	-0.05888
		6.89	-0.05794
		6.9	-0.05831
		6.91	-0.06
		6.92	-0.06296
		6.93	-0.06712
		6.94	-0.07234
		6.95	-0.07846
		6.96	-0.08527
		6.97	-0.09256
		6.98	-0.10007
		6.99	-0.10754
		7	-0.11472
		7.01	-0.12135
		7.02	-0.12717
		7.03	-0.13196
		7.04	-0.13551
		7.05	-0.13766
		7.06	-0.13826
		7.07	-0.13722
		7.08	-0.13449
		7.09	-0.13006
		7.1	-0.12395
		7.11	-0.11625
		7.12	-0.10707
		7.13	-0.09655
		7.14	-0.08489
		7.15	-0.07228
		7.16	-0.05897
		7.17	-0.04518
		7.18	-0.03118
		7.19	-0.0172
		7.2	-0.00349
		7.21	0.00972
		7.22	0.02222
		7.23	0.03383
		7.24	0.0444
		7.25	0.05379
		7.26	0.06193
		7.27	0.06877
		7.28	0.07428
		7.29	0.07849
		7.3	0.08145
		7.31	0.08325
		7.32	0.08402
		7.33	0.08387
		7.34	0.08298
		7.35	0.08152
		7.36	0.07965
		7.37	0.07757
		7.38	0.07545
		7.39	0.07345
		7.4	0.07174
		7.41	0.07044
		7.42	0.06967
		7.43	0.06951
		7.44	0.07004
		7.45	0.07127
		7.46	0.07321
		7.47	0.07584
		7.48	0.0791
		7.49	0.08292
		7.5	0.08718
		7.51	0.09178
		7.52	0.09657
		7.53	0.10139
		7.54	0.10611
		7.55	0.11055
		7.56	0.11457
		7.57	0.11799
		7.58	0.1207
		7.59	0.12254
		7.6	0.12342
		7.61	0.12322
		7.62	0.12188
		7.63	0.11934
		7.64	0.11556
		7.65	0.11054
		7.66	0.10427
		7.67	0.09678
		7.68	0.08812
		7.69	0.07834
		7.7	0.06752
		7.71	0.05574
		7.72	0.04308
		7.73	0.02963
		7.74	0.01551
		7.75	0.00078546
		7.76	-0.01443
		7.77	-0.03006
		7.78	-0.04602
		7.79	-0.06223
		7.8	-0.07862
		7.81	-0.09513
		7.82	-0.1117
		7.83	-0.12828
		7.84	-0.14484
		7.85	-0.16133
		7.86	-0.17771
		7.87	-0.19394
		7.88	-0.20999
		7.89	-0.22582
		7.9	-0.24138
		7.91	-0.25662
		7.92	-0.27149
		7.93	-0.28593
		7.94	-0.29987
		7.95	-0.31324
		7.96	-0.32596
		7.97	-0.33794
		7.98	-0.3491
		7.99	-0.35934
		8	-0.36858
		8.01	-0.37674
		8.02	-0.38373
		8.03	-0.38948
		8.04	-0.39393
		8.05	-0.39703
		8.06	-0.39875
		8.07	-0.39907
		8.08	-0.398
		8.09	-0.39555
		8.1	-0.39177
		8.11	-0.38673
		8.12	-0.3805
		8.13	-0.3732
		8.14	-0.36494
		8.15	-0.35586
		8.16	-0.34611
		8.17	-0.33585
		8.18	-0.32525
		8.19	-0.31448
		8.2	-0.30371
		8.21	-0.29311
		8.22	-0.28283
		8.23	-0.27303
		8.24	-0.26383
		8.25	-0.25534
		8.26	-0.24766
		8.27	-0.24086
		8.28	-0.23498
		8.29	-0.23004
		8.3	-0.22603
		8.31	-0.22293
		8.32	-0.22068
		8.33	-0.2192
		8.34	-0.21839
		8.35	-0.21814
		8.36	-0.21832
		8.37	-0.21878
		8.38	-0.21939
		8.39	-0.21999
		8.4	-0.22044
		8.41	-0.22059
		8.42	-0.22031
		8.43	-0.21948
		8.44	-0.218
		8.45	-0.21578
		8.46	-0.21276
		8.47	-0.2089
		8.48	-0.20417
		8.49	-0.19858
		8.5	-0.19217
		8.51	-0.18497
		8.52	-0.17707
		8.53	-0.16854
		8.54	-0.15951
		8.55	-0.15009
		8.56	-0.14041
		8.57	-0.13062
		8.58	-0.12084
		8.59	-0.11123
		8.6	-0.10192
		8.61	-0.09305
		8.62	-0.08475
		8.63	-0.07711
		8.64	-0.07025
		8.65	-0.06424
		8.66	-0.05915
		8.67	-0.05502
		8.68	-0.0519
		8.69	-0.04977
		8.7	-0.04865
		8.71	-0.04851
		8.72	-0.04931
		8.73	-0.05101
		8.74	-0.05354
		8.75	-0.05684
		8.76	-0.06082
		8.77	-0.06542
		8.78	-0.07054
		8.79	-0.07611
		8.8	-0.08203
		8.81	-0.08825
		8.82	-0.09467
		8.83	-0.10124
		8.84	-0.10788
		8.85	-0.11454
		8.86	-0.12117
		8.87	-0.12772
		8.88	-0.13415
		8.89	-0.14041
		8.9	-0.14647
		8.91	-0.1523
		8.92	-0.15787
		8.93	-0.16313
		8.94	-0.16805
		8.95	-0.17259
		8.96	-0.1767
		8.97	-0.18035
		8.98	-0.18346
		8.99	-0.186
		9	-0.1879
		9.01	-0.1891
		9.02	-0.18953
		9.03	-0.18914
		9.04	-0.18786
		9.05	-0.18564
		9.06	-0.18242
		9.07	-0.17817
		9.08	-0.17286
		9.09	-0.16646
		9.1	-0.15898
		9.11	-0.15043
		9.12	-0.14085
		9.13	-0.13028
		9.14	-0.11881
		9.15	-0.10653
		9.16	-0.09355
		9.17	-0.08002
		9.18	-0.06608
		9.19	-0.0519
		9.2	-0.03768
		9.21	-0.02361
		9.22	-0.0099
		9.23	0.00326
		9.24	0.01563
		9.25	0.02703
		9.26	0.03726
		9.27	0.04611
		9.28	0.05344
		9.29	0.05909
		9.3	0.06293
		9.31	0.06486
		9.32	0.06482
		9.33	0.06276
		9.34	0.05869
		9.35	0.05263
		9.36	0.04464
		9.37	0.03482
		9.38	0.0233
		9.39	0.01022
		9.4	-0.00422
		9.41	-0.01982
		9.42	-0.03637
		9.43	-0.05361
		9.44	-0.07131
		9.45	-0.08919
		9.46	-0.10702
		9.47	-0.12453
		9.48	-0.14148
		9.49	-0.15765
		9.5	-0.17281
		9.51	-0.18677
		9.52	-0.19937
		9.53	-0.21045
		9.54	-0.21992
		9.55	-0.22766
		9.56	-0.23364
		9.57	-0.23783
		9.58	-0.24022
		9.59	-0.24084
		9.6	-0.23975
		9.61	-0.23703
		9.62	-0.23277
		9.63	-0.22709
		9.64	-0.22012
		9.65	-0.21199
		9.66	-0.20285
		9.67	-0.19286
		9.68	-0.18216
		9.69	-0.17089
		9.7	-0.15922
		9.71	-0.14726
		9.72	-0.13515
		9.73	-0.12301
		9.74	-0.11095
		9.75	-0.09906
		9.76	-0.08744
		9.77	-0.07615
		9.78	-0.06528
		9.79	-0.05487
		9.8	-0.04499
		9.81	-0.03569
		9.82	-0.02702
		9.83	-0.01902
		9.84	-0.01174
		9.85	-0.00523
		9.86	0.00045306
		9.87	0.00526
		9.88	0.00914
		9.89	0.01201
		9.9	0.01383
		9.91	0.01452
		9.92	0.01401
		9.93	0.01225
		9.94	0.00918
		9.95	0.00473
		9.96	-0.00113
		9.97	-0.00843
		9.98	-0.01719
		9.99	-0.02742
		10	-0.03908
		10.01	-0.05214
		10.02	-0.06653
		10.03	-0.08215
		10.04	-0.09888
		10.05	-0.11659
		10.06	-0.1351
		10.07	-0.15422
		10.08	-0.17373
		10.09	-0.1934
		10.1	-0.21299
		10.11	-0.23222
		10.12	-0.25083
		10.13	-0.26857
		10.14	-0.28516
		10.15	-0.30036
		10.16	-0.31392
		10.17	-0.32564
		10.18	-0.33532
		10.19	-0.34281
		10.2	-0.34799
		10.21	-0.35078
		10.22	-0.35112
		10.23	-0.34903
		10.24	-0.34455
		10.25	-0.33777
		10.26	-0.32882
		10.27	-0.31787
		10.28	-0.30513
		10.29	-0.29084
		10.3	-0.27526
		10.31	-0.25867
		10.32	-0.24138
		10.33	-0.22367
		10.34	-0.20587
		10.35	-0.18825
		10.36	-0.17109
		10.37	-0.15465
		10.38	-0.13915
		10.39	-0.12479
		10.4	-0.11169
		10.41	-0.09999
		10.42	-0.08972
		10.43	-0.08091
		10.44	-0.07352
		10.45	-0.06746
		10.46	-0.06262
		10.47	-0.05884
		10.48	-0.05591
		10.49	-0.0536
		10.5	-0.05168
		10.51	-0.04989
		10.52	-0.04795
		10.53	-0.04561
		10.54	-0.04262
		10.55	-0.03875
		10.56	-0.03379
		10.57	-0.02757
		10.58	-0.01996
		10.59	-0.01089
		10.6	-0.000315726
		10.61	0.01175
		10.62	0.02523
		10.63	0.04001
		10.64	0.05593
		10.65	0.07276
		10.66	0.09026
		10.67	0.10814
		10.68	0.12608
		10.69	0.14375
		10.7	0.16082
		10.71	0.17694
		10.72	0.1918
		10.73	0.20508
		10.74	0.21651
		10.75	0.22585
		10.76	0.23291
		10.77	0.23755
		10.78	0.2397
		10.79	0.23933
		10.8	0.23649
		10.81	0.23128
		10.82	0.22389
		10.83	0.21455
		10.84	0.20353
		10.85	0.19117
		10.86	0.17784
		10.87	0.16394
		10.88	0.1499
		10.89	0.13614
		10.9	0.12309
		10.91	0.11115
		10.92	0.10072
		10.93	0.09215
		10.94	0.08572
		10.95	0.08169
		10.96	0.08024
		10.97	0.08148
		10.98	0.08545
		10.99	0.0921
		11	0.10133
		11.01	0.11294
		11.02	0.12667
		11.03	0.1422
		11.04	0.15915
		11.05	0.17709
		11.06	0.19554
		11.07	0.21402
		11.08	0.23201
		11.09	0.24901
		11.1	0.26451
		11.11	0.27805
		11.12	0.2892
		11.13	0.29755
		11.14	0.30278
		11.15	0.30464
		11.16	0.30292
		11.17	0.29751
		11.18	0.28839
		11.19	0.27561
		11.2	0.25929
		11.21	0.23964
		11.22	0.21694
		11.23	0.19153
		11.24	0.16382
		11.25	0.13425
		11.26	0.10329
		11.27	0.07143
		11.28	0.0392
		11.29	0.00709
		11.3	-0.02442
		11.31	-0.05485
		11.32	-0.0838
		11.33	-0.11088
		11.34	-0.13579
		11.35	-0.15827
		11.36	-0.17814
		11.37	-0.19528
		11.38	-0.20964
		11.39	-0.22126
		11.4	-0.23022
		11.41	-0.23668
		11.42	-0.24083
		11.43	-0.24295
		11.44	-0.24331
		11.45	-0.24223
		11.46	-0.24004
		11.47	-0.23707
		11.48	-0.23366
		11.49	-0.23013
		11.5	-0.22674
		11.51	-0.22376
		11.52	-0.2214
		11.53	-0.21981
		11.54	-0.2191
		11.55	-0.21932
		11.56	-0.22047
		11.57	-0.22249
		11.58	-0.22527
		11.59	-0.22865
		11.6	-0.23243
		11.61	-0.23638
		11.62	-0.24024
		11.63	-0.24375
		11.64	-0.24661
		11.65	-0.24857
		11.66	-0.24935
		11.67	-0.24873
		11.68	-0.24649
		11.69	-0.24248
		11.7	-0.23657
		11.71	-0.22869
		11.72	-0.21884
		11.73	-0.20706
		11.74	-0.19343
		11.75	-0.17813
		11.76	-0.16135
		11.77	-0.14333
		11.78	-0.12438
		11.79	-0.1048
		11.8	-0.08493
		11.81	-0.06514
		11.82	-0.04578
		11.83	-0.0272
		11.84	-0.00973
		11.85	0.00632
		11.86	0.02068
		11.87	0.03311
		11.88	0.04344
		11.89	0.05154
		11.9	0.05733
		11.91	0.0608
		11.92	0.06199
		11.93	0.06101
		11.94	0.05801
		11.95	0.05318
		11.96	0.04677
		11.97	0.03906
		11.98	0.03034
		11.99	0.02094
		12	0.01117
		12.01	0.00136
		12.02	-0.00818
		12.03	-0.01716
		12.04	-0.02533
		12.05	-0.03245
		12.06	-0.03836
		12.07	-0.04291
		12.08	-0.04602
		12.09	-0.04766
		12.1	-0.04784
		12.11	-0.04664
		12.12	-0.04416
		12.13	-0.04056
		12.14	-0.03602
		12.15	-0.03078
		12.16	-0.02505
		12.17	-0.01911
		12.18	-0.01319
		12.19	-0.00755
		12.2	-0.00243
		12.21	0.00197
		12.22	0.00544
		12.23	0.00784
		12.24	0.00906
		12.25	0.00902
		12.26	0.0077
		12.27	0.00512
		12.28	0.00133
		12.29	-0.00356
		12.3	-0.0094
		12.31	-0.01603
		12.32	-0.02323
		12.33	-0.03079
		12.34	-0.03848
		12.35	-0.04604
		12.36	-0.05326
		12.37	-0.05991
		12.38	-0.06578
		12.39	-0.0707
		12.4	-0.07453
		12.41	-0.07715
		12.42	-0.07852
		12.43	-0.0786
		12.44	-0.07743
		12.45	-0.07507
		12.46	-0.07163
		12.47	-0.06728
		12.48	-0.06218
		12.49	-0.05657
		12.5	-0.05067
		12.51	-0.04474
		12.52	-0.03904
		12.53	-0.03382
		12.54	-0.02932
		12.55	-0.02579
		12.56	-0.0234
		12.57	-0.02234
		12.58	-0.02274
		12.59	-0.02467
		12.6	-0.02819
		12.61	-0.03327
		12.62	-0.03987
		12.63	-0.04786
		12.64	-0.05711
		12.65	-0.06741
		12.66	-0.07853
		12.67	-0.09022
		12.68	-0.10217
		12.69	-0.11409
		12.7	-0.12567
		12.71	-0.13659
		12.72	-0.14657
		12.73	-0.15532
		12.74	-0.16259
		12.75	-0.16815
		12.76	-0.17181
		12.77	-0.17345
		12.78	-0.17297
		12.79	-0.17033
		12.8	-0.16553
		12.81	-0.15864
		12.82	-0.14975
		12.83	-0.13902
		12.84	-0.12664
		12.85	-0.11283
		12.86	-0.09783
		12.87	-0.08192
		12.88	-0.06538
		12.89	-0.04849
		12.9	-0.03154
		12.91	-0.01478
		12.92	0.00153
		12.93	0.01716
		12.94	0.03192
		12.95	0.04566
		12.96	0.05826
		12.97	0.06964
		12.98	0.07976
		12.99	0.08862
		13	0.09628
		13.01	0.10282
		13.02	0.10833
		13.03	0.11296
		13.04	0.11688
		13.05	0.12024
		13.06	0.12322
		13.07	0.12602
		13.08	0.12879
		13.09	0.1317
		13.1	0.13489
		13.11	0.13846
		13.12	0.14252
		13.13	0.1471
		13.14	0.15222
		13.15	0.15787
		13.16	0.164
		13.17	0.17051
		13.18	0.17728
		13.19	0.18418
		13.2	0.19102
		13.21	0.19763
		13.22	0.20379
		13.23	0.20932
		13.24	0.214
		13.25	0.21765
		13.26	0.22009
		13.27	0.22118
		13.28	0.22078
		13.29	0.2188
		13.3	0.21521
		13.31	0.20998
		13.32	0.20315
		13.33	0.19481
		13.34	0.18506
		13.35	0.17407
		13.36	0.16205
		13.37	0.14923
		13.38	0.13588
		13.39	0.1223
		13.4	0.10878
		13.41	0.09565
		13.42	0.08322
		13.43	0.07182
		13.44	0.06174
		13.45	0.05327
		13.46	0.04666
		13.47	0.04213
		13.48	0.03985
		13.49	0.03996
		13.5	0.04255
		13.51	0.04765
		13.52	0.05524
		13.53	0.06525
		13.54	0.07756
		13.55	0.09199
		13.56	0.10831
		13.57	0.12627
		13.58	0.14557
		13.59	0.16585
		13.6	0.18677
		13.61	0.20795
		13.62	0.22898
		13.63	0.24947
		13.64	0.26903
		13.65	0.28726
		13.66	0.3038
		13.67	0.3183
		13.68	0.33043
		13.69	0.33991
		13.7	0.34649
		13.71	0.34996
		13.72	0.35016
		13.73	0.34697
		13.74	0.34033
		13.75	0.33021
		13.76	0.31664
		13.77	0.29969
		13.78	0.27949
		13.79	0.25619
		13.8	0.23001
		13.81	0.20117
		13.82	0.16996
		13.83	0.13667
		13.84	0.10162
		13.85	0.06518
		13.86	0.02769
		13.87	-0.01046
		13.88	-0.0489
		13.89	-0.08725
		13.9	-0.12512
		13.91	-0.16214
		13.92	-0.19794
		13.93	-0.23218
		13.94	-0.26453
		13.95	-0.29467
		13.96	-0.32232
		13.97	-0.34724
		13.98	-0.36918
		13.99	-0.38796
		14	-0.40342
		14.01	-0.41543
		14.02	-0.42391
		14.03	-0.42882
		14.04	-0.43015
		14.05	-0.42792
		14.06	-0.42222
		14.07	-0.41313
		14.08	-0.40082
		14.09	-0.38544
		14.1	-0.36722
		14.11	-0.34639
		14.12	-0.32321
		14.13	-0.29797
		14.14	-0.27098
		14.15	-0.24255
		14.16	-0.21301
		14.17	-0.18271
		14.18	-0.15196
		14.19	-0.12112
		14.2	-0.0905
		14.21	-0.06042
		14.22	-0.03117
		14.23	-0.00303
		14.24	0.02375
		14.25	0.04894
		14.26	0.07235
		14.27	0.09381
		14.28	0.11319
		14.29	0.13039
		14.3	0.14534
		14.31	0.15802
		14.32	0.16842
		14.33	0.17657
		14.34	0.18254
		14.35	0.18641
		14.36	0.1883
		14.37	0.18833
		14.38	0.18666
		14.39	0.18345
		14.4	0.17887
		14.41	0.17311
		14.42	0.16635
		14.43	0.15878
		14.44	0.15058
		14.45	0.14193
		14.46	0.13301
		14.47	0.12398
		14.48	0.11498
		14.49	0.10617
		14.5	0.09766
		14.51	0.08958
		14.52	0.08202
		14.53	0.07506
		14.54	0.06878
		14.55	0.06323
		14.56	0.05846
		14.57	0.0545
		14.58	0.05137
		14.59	0.04908
		14.6	0.04763
		14.61	0.047
		14.62	0.04717
		14.63	0.04811
		14.64	0.04978
		14.65	0.05213
		14.66	0.0551
		14.67	0.05862
		14.68	0.06263
		14.69	0.06704
		14.7	0.07176
		14.71	0.0767
		14.72	0.08176
		14.73	0.08683
		14.74	0.0918
		14.75	0.09657
		14.76	0.10101
		14.77	0.10504
		14.78	0.10853
		14.79	0.11139
		14.8	0.11353
		14.81	0.11488
		14.82	0.11536
		14.83	0.11494
		14.84	0.11358
		14.85	0.11129
		14.86	0.10806
		14.87	0.10395
		14.88	0.09902
		14.89	0.09336
		14.9	0.08708
		14.91	0.08033
		14.92	0.07327
		14.93	0.06606
		14.94	0.05892
		14.95	0.05204
		14.96	0.04564
		14.97	0.03993
		14.98	0.03514
		14.99	0.03145
		15	0.02906
		15.01	0.02814
		15.02	0.02882
		15.03	0.03122
		15.04	0.0354
		15.05	0.04141
		15.06	0.04922
		15.07	0.05878
		15.08	0.07
		15.09	0.08271
		15.1	0.09672
		15.11	0.1118
		15.12	0.12768
		15.13	0.14403
		15.14	0.16052
		15.15	0.17681
		15.16	0.19251
		15.17	0.20725
		15.18	0.22066
		15.19	0.23239
		15.2	0.24211
		15.21	0.24951
		15.22	0.25433
		15.23	0.25636
		15.24	0.25544
		15.25	0.25146
		15.26	0.24439
		15.27	0.23426
		15.28	0.22116
		15.29	0.20524
		15.3	0.18673
		15.31	0.16591
		15.32	0.14311
		15.33	0.11871
		15.34	0.09312
		15.35	0.06678
		15.36	0.04018
		15.37	0.01376
		15.38	-0.01199
		15.39	-0.03663
		15.4	-0.05972
		15.41	-0.08088
		15.42	-0.09975
		15.43	-0.11603
		15.44	-0.12949
		15.45	-0.13995
		15.46	-0.14729
		15.47	-0.15149
		15.48	-0.15257
		15.49	-0.15063
		15.5	-0.14582
		15.51	-0.13837
		15.52	-0.12855
		15.53	-0.11667
		15.54	-0.10308
		15.55	-0.08816
		15.56	-0.07229
		15.57	-0.05587
		15.58	-0.0393
		15.59	-0.02294
		15.6	-0.00714
		15.61	0.00778
		15.62	0.02154
		15.63	0.03392
		15.64	0.04473
		15.65	0.05386
		15.66	0.06122
		15.67	0.0668
		15.68	0.07064
		15.69	0.07281
		15.7	0.07343
		15.71	0.07268
		15.72	0.07073
		15.73	0.06779
		15.74	0.0641
		15.75	0.05987
		15.76	0.05535
		15.77	0.05073
		15.78	0.04621
		15.79	0.04197
		15.8	0.03815
		15.81	0.03486
		15.82	0.03218
		15.83	0.03012
		15.84	0.02871
		15.85	0.02791
		15.86	0.02765
		15.87	0.02785
		15.88	0.0284
		15.89	0.02918
		15.9	0.03006
		15.91	0.03092
		15.92	0.03164
		15.93	0.03213
		15.94	0.03231
		15.95	0.03215
		15.96	0.03162
		15.97	0.03077
		15.98	0.02966
		15.99	0.02842
		16	0.0272
		16.01	0.0262
		16.02	0.02564
		16.03	0.0258
		16.04	0.02695
		16.05	0.02941
		16.06	0.03347
		16.07	0.03943
		16.08	0.04759
		16.09	0.05819
		16.1	0.07148
		16.11	0.08762
		16.12	0.10675
		16.13	0.12893
		16.14	0.15415
		16.15	0.18235
		16.16	0.21336
		16.17	0.24698
		16.18	0.28288
		16.19	0.32071
		16.2	0.36003
		16.21	0.40035
		16.22	0.44111
		16.23	0.48175
		16.24	0.52165
		16.25	0.5602
		16.26	0.59677
		16.27	0.63078
		16.28	0.66163
		16.29	0.6888
		16.3	0.71181
		16.31	0.73025
		16.32	0.74378
		16.33	0.75215
		16.34	0.75519
		16.35	0.75282
		16.36	0.74509
		16.37	0.7321
		16.38	0.71407
		16.39	0.69129
		16.4	0.66414
		16.41	0.63308
		16.42	0.5986
		16.43	0.56128
		16.44	0.5217
		16.45	0.48048
		16.46	0.43824
		16.47	0.39561
		16.48	0.3532
		16.49	0.31157
		16.5	0.27126
		16.51	0.23275
		16.52	0.19646
		16.53	0.16276
		16.54	0.13194
		16.55	0.1042
		16.56	0.0797
		16.57	0.0585
		16.58	0.04061
		16.59	0.02596
		16.6	0.01444
		16.61	0.00587
		16.62	4.0262e-05
		16.63	-0.0033
		16.64	-0.00441
		16.65	-0.00359
		16.66	-0.00113
		16.67	0.00268
		16.68	0.00755
		16.69	0.01322
		16.7	0.01945
		16.71	0.02602
		16.72	0.03273
		16.73	0.03945
		16.74	0.04603
		16.75	0.05238
		16.76	0.05844
		16.77	0.06417
		16.78	0.06955
		16.79	0.07458
		16.8	0.07927
		16.81	0.08365
		16.82	0.08773
		16.83	0.09154
		16.84	0.0951
		16.85	0.09842
		16.86	0.10149
		16.87	0.10431
		16.88	0.10685
		16.89	0.10908
		16.9	0.11093
		16.91	0.11237
		16.92	0.11332
		16.93	0.11373
		16.94	0.11355
		16.95	0.11271
		16.96	0.1112
		16.97	0.10899
		16.98	0.10609
		16.99	0.10253
		17	0.09838
		17.01	0.09373
		17.02	0.0887
		17.03	0.08345
		17.04	0.07818
		17.05	0.07308
		17.06	0.0684
		17.07	0.06439
		17.08	0.0613
		17.09	0.05941
		17.1	0.05896
		17.11	0.06021
		17.12	0.06336
		17.13	0.0686
		17.14	0.07607
		17.15	0.08587
		17.16	0.09804
		17.17	0.11254
		17.18	0.12931
		17.19	0.14816
		17.2	0.1689
		17.21	0.19122
		17.22	0.21479
		17.23	0.23918
		17.24	0.26396
		17.25	0.28862
		17.26	0.31265
		17.27	0.3355
		17.28	0.35664
		17.29	0.37554
		17.3	0.39169
		17.31	0.40463
		17.32	0.41394
		17.33	0.41927
		17.34	0.42035
		17.35	0.41697
		17.36	0.40906
		17.37	0.39659
		17.38	0.37967
		17.39	0.3585
		17.4	0.33338
		17.41	0.30468
		17.42	0.27289
		17.43	0.23855
		17.44	0.20228
		17.45	0.16474
		17.46	0.12664
		17.47	0.08867
		17.48	0.05157
		17.49	0.01603
		17.5	-0.01727
		17.51	-0.04772
		17.52	-0.07476
		17.53	-0.09792
		17.54	-0.11681
		17.55	-0.13113
		17.56	-0.14071
		17.57	-0.14549
		17.58	-0.14549
		17.59	-0.14088
		17.6	-0.13191
		17.61	-0.11894
		17.62	-0.10242
		17.63	-0.08289
		17.64	-0.06092
		17.65	-0.03717
		17.66	-0.01231
		17.67	0.01298
		17.68	0.03799
		17.69	0.06206
		17.7	0.08455
		17.71	0.10489
		17.72	0.12254
		17.73	0.13707
		17.74	0.14813
		17.75	0.15545
		17.76	0.15887
		17.77	0.15832
		17.78	0.15386
		17.79	0.14563
		17.8	0.13384
		17.81	0.11882
		17.82	0.10095
		17.83	0.0807
		17.84	0.05855
		17.85	0.03505
		17.86	0.01074
		17.87	-0.01381
		17.88	-0.03805
		17.89	-0.06147
		17.9	-0.08358
		17.91	-0.10394
		17.92	-0.12219
		17.93	-0.138
		17.94	-0.15116
		17.95	-0.16151
		17.96	-0.16896
		17.97	-0.17354
		17.98	-0.17532
		17.99	-0.17446
		18	-0.17116
		18.01	-0.16571
		18.02	-0.15841
		18.03	-0.14964
		18.04	-0.13976
		18.05	-0.12916
		18.06	-0.11823
		18.07	-0.10735
		18.08	-0.09687
		18.09	-0.08712
		18.1	-0.07838
		18.11	-0.07089
		18.12	-0.06483
		18.13	-0.06034
		18.14	-0.05748
		18.15	-0.05627
		18.16	-0.05667
		18.17	-0.0586
		18.18	-0.06191
		18.19	-0.06642
		18.2	-0.07194
		18.21	-0.07823
		18.22	-0.08504
		18.23	-0.09212
		18.24	-0.09923
		18.25	-0.10611
		18.26	-0.11256
		18.27	-0.11837
		18.28	-0.1234
		18.29	-0.1275
		18.3	-0.13061
		18.31	-0.13267
		18.32	-0.1337
		18.33	-0.13372
		18.34	-0.13283
		18.35	-0.13114
		18.36	-0.12879
		18.37	-0.12597
		18.38	-0.12285
		18.39	-0.11965
		18.4	-0.11657
		18.41	-0.11382
		18.42	-0.11158
		18.43	-0.11004
		18.44	-0.10935
		18.45	-0.10963
		18.46	-0.11098
		18.47	-0.11346
		18.48	-0.11708
		18.49	-0.12182
		18.5	-0.12764
		18.51	-0.13443
		18.52	-0.14207
		18.53	-0.15041
		18.54	-0.15925
		18.55	-0.16841
		18.56	-0.17767
		18.57	-0.18681
		18.58	-0.19561
		18.59	-0.20384
		18.6	-0.21132
		18.61	-0.21784
		18.62	-0.22326
		18.63	-0.22742
		18.64	-0.23023
		18.65	-0.23161
		18.66	-0.23153
		18.67	-0.22998
		18.68	-0.22698
		18.69	-0.2226
		18.7	-0.21694
		18.71	-0.2101
		18.72	-0.20223
		18.73	-0.19348
		18.74	-0.18402
		18.75	-0.17404
		18.76	-0.1637
		18.77	-0.15317
		18.78	-0.14263
		18.79	-0.13222
		18.8	-0.12208
		18.81	-0.11232
		18.82	-0.10303
		18.83	-0.09428
		18.84	-0.0861
		18.85	-0.07851
		18.86	-0.07149
		18.87	-0.06502
		18.88	-0.05903
		18.89	-0.05345
		18.9	-0.0482
		18.91	-0.04317
		18.92	-0.03827
		18.93	-0.03338
		18.94	-0.02841
		18.95	-0.02325
		18.96	-0.01782
		18.97	-0.01204
		18.98	-0.00587
		18.99	0.000729118
		19	0.00778
		19.01	0.01527
		19.02	0.02317
		19.03	0.03143
		19.04	0.03997
		19.05	0.04871
		19.06	0.05753
		19.07	0.06632
		19.08	0.07494
		19.09	0.08326
		19.1	0.09113
		19.11	0.09842
		19.12	0.10499
		19.13	0.11072
		19.14	0.1155
		19.15	0.11924
		19.16	0.12186
		19.17	0.1233
		19.18	0.12354
		19.19	0.12258
		19.2	0.12043
		19.21	0.11713
		19.22	0.11277
		19.23	0.10743
		19.24	0.10123
		19.25	0.0943
		19.26	0.0868
		19.27	0.07889
		19.28	0.07075
		19.29	0.06256
		19.3	0.05452
		19.31	0.0468
		19.32	0.0396
		19.33	0.03308
		19.34	0.02742
		19.35	0.02276
		19.36	0.01924
		19.37	0.01698
		19.38	0.01607
		19.39	0.01658
		19.4	0.01856
		19.41	0.02203
		19.42	0.02698
		19.43	0.03338
		19.44	0.04118
		19.45	0.05029
		19.46	0.06061
		19.47	0.07201
		19.48	0.08433
		19.49	0.0974
		19.5	0.11104
		19.51	0.12504
		19.52	0.13919
		19.53	0.15325
		19.54	0.16701
		19.55	0.18022
		19.56	0.19265
		19.57	0.20407
		19.58	0.21426
		19.59	0.22299
		19.6	0.23007
		19.61	0.23531
		19.62	0.23855
		19.63	0.23965
		19.64	0.23848
		19.65	0.23497
		19.66	0.22905
		19.67	0.22071
		19.68	0.20994
		19.69	0.19679
		19.7	0.18135
		19.71	0.16372
		19.72	0.14406
		19.73	0.12256
		19.74	0.09942
		19.75	0.0749
		19.76	0.04926
		19.77	0.02281
		19.78	-0.00413
		19.79	-0.03124
		19.8	-0.05818
		19.81	-0.08459
		19.82	-0.11013
		19.83	-0.13446
		19.84	-0.15726
		19.85	-0.1782
		19.86	-0.19701
		19.87	-0.21343
		19.88	-0.22723
		19.89	-0.23823
		19.9	-0.24629
		19.91	-0.25129
		19.92	-0.2532
		19.93	-0.25201
		19.94	-0.24777
		19.95	-0.24058
		19.96	-0.23058
		19.97	-0.21797
		19.98	-0.20299
		19.99	-0.18591
		20	-0.16705
		20.01	-0.14675
		20.02	-0.12538
		20.03	-0.10334
		20.04	-0.08101
		20.05	-0.05881
		20.06	-0.03713
		20.07	-0.01637
[truncated: 1,993 more rows]

## Sheet: Supplementary Figure 12
Supplementary Figure 12.		Amorphous ZIF-7		30oC		50oC		90 oC
		2θ	Intensity	2θ	Intensity	2θ	Intensity	2θ	Intensity
		2	11370	2.01	6437	2.01	6474.33	2.05	6911
		2.03	11235	2.025	6408	2.025	6452.33	2.065	6914
		2.06	11063	2.04	6345	2.04	6376.33	2.08	6906
		2.09	10921	2.055	6303	2.055	6303.33	2.095	6811
		2.12	10871	2.07	6182	2.07	6342.33	2.11	6815
		2.15	10790	2.085	6185	2.085	6278	2.125	6777
		2.18	10454	2.1	6170	2.1	6198	2.14	6617
		2.21	10472	2.115	6096	2.115	6147.67	2.155	6531
		2.24	10206	2.13	6006	2.13	6063	2.17	6638
		2.27	10232	2.145	6028	2.145	6026.33	2.185	6487
		2.3	10011	2.16	6021	2.16	6013.67	2.2	6381
		2.33	10087	2.175	5986	2.175	5996.67	2.215	6390
		2.36	10063	2.19	5879	2.19	5951	2.23	6381
		2.39	9854	2.205	5875	2.205	5874.33	2.245	6407
		2.42	9575	2.22	5722	2.22	5796.67	2.26	6278
		2.45	9490	2.235	5790	2.235	5819.33	2.275	6284
		2.48	9565	2.25	5710	2.25	5777	2.29	6408
		2.51	9492	2.265	5810	2.265	5724.67	2.305	6133
		2.54	9444	2.28	5764	2.28	5662.33	2.32	6144
		2.57	9396	2.295	5512	2.295	5663.33	2.335	6120
		2.6	9364	2.31	5566	2.31	5613	2.35	6074
		2.63	9061	2.325	5503	2.325	5581.67	2.365	6020
		2.66	9268	2.34	5525	2.34	5584	2.38	5982
		2.69	9183	2.355	5604	2.355	5569.67	2.395	6055
		2.72	9191	2.37	5439	2.37	5498	2.41	6053
		2.75	9079	2.385	5416	2.385	5462.67	2.425	5964
		2.78	9180	2.4	5468	2.4	5500.33	2.44	5864
		2.81	9306	2.415	5474	2.415	5518	2.455	5851
		2.84	9219	2.43	5492	2.43	5447	2.47	5848
		2.87	9160	2.445	5470	2.445	5422	2.485	5928
		2.9	9306	2.46	5474	2.46	5403.67	2.5	5833
		2.93	9366	2.475	5343	2.475	5452.67	2.515	5847
		2.96	9330	2.49	5243	2.49	5521	2.53	5766
		2.99	9165	2.505	5299	2.505	5417.33	2.545	5804
		3.02	9220	2.52	5352	2.52	5373.33	2.56	5828
		3.05	9139	2.535	5217	2.535	5350	2.575	5848
		3.08	9037	2.55	5243	2.55	5354	2.59	5819
		3.11	9208	2.565	5296	2.565	5377.33	2.605	5845
		3.14	9095	2.58	5225	2.58	5334	2.62	5778
		3.17	9343	2.595	5138	2.595	5343.67	2.635	5708
		3.2	9261	2.61	5242	2.61	5301.67	2.65	5793
		3.23	9168	2.625	5135	2.625	5297.33	2.665	5829
		3.26	9170	2.64	5142	2.64	5260.67	2.68	5812
		3.29	9029	2.655	5173	2.655	5337.33	2.695	5704
		3.32	9215	2.67	5196	2.67	5372.67	2.71	5797
		3.35	9229	2.685	5109	2.685	5346.33	2.725	5826
		3.38	9152	2.7	5235	2.7	5360.33	2.74	5998
		3.41	9196	2.715	5146	2.715	5362	2.755	5843
		3.44	9075	2.73	5151	2.73	5365	2.77	5910
		3.47	8894	2.745	5098	2.745	5418.33	2.785	5933
		3.5	8891	2.76	5149	2.76	5466.33	2.8	6086
		3.53	8984	2.775	5272	2.775	5432.67	2.815	5910
		3.56	8960	2.79	5327	2.79	5359.33	2.83	5950
		3.59	8871	2.805	5363	2.805	5412.67	2.845	6140
		3.62	8866	2.82	5236	2.82	5424.67	2.86	6144
		3.65	8914	2.835	5116	2.835	5408.33	2.875	6040
		3.68	9021	2.85	5100	2.85	5469.67	2.89	6023
		3.71	8817	2.865	5107	2.865	5502.33	2.905	6105
		3.74	8845	2.88	5140	2.88	5457	2.92	6340
		3.77	9081	2.895	5174	2.895	5432	2.935	6370
		3.8	9064	2.91	5103	2.91	5464.33	2.95	6439
		3.83	8903	2.925	5242	2.925	5613	2.965	6496
		3.86	8836	2.94	5286	2.94	5633	2.98	6514
		3.89	8956	2.955	5159	2.955	5652.67	2.995	6555
		3.92	8792	2.97	5086	2.97	5713.33	3.01	6634
		3.95	8962	2.985	5160	2.985	5701	3.025	6728
		3.98	8902	3	5141	3	5721.67	3.04	6864
		4.01	8857	3.015	5065	3.015	5782	3.055	7017
		4.04	8867	3.03	5160	3.03	5731.67	3.07	7117
		4.07	8843	3.045	5203	3.045	5812.67	3.085	7032
		4.1	8820	3.06	5233	3.06	6003	3.1	7253
		4.13	8750	3.075	5160	3.075	6093.67	3.115	7250
		4.16	8710	3.09	5096	3.09	6096	3.13	7444
		4.19	8515	3.105	5191	3.105	6099	3.145	7622
		4.22	8658	3.12	5076	3.12	6065.67	3.16	7729
		4.25	8650	3.135	5055	3.135	6086.33	3.175	7808
		4.28	8558	3.15	5128	3.15	6137.33	3.19	8156
		4.31	8753	3.165	5052	3.165	6173.67	3.205	8345
		4.34	8751	3.18	4990	3.18	6213.33	3.22	8548
		4.37	8660	3.195	5179	3.195	6341.33	3.235	8831
		4.4	8848	3.21	5157	3.21	6484.67	3.25	9149
		4.43	8762	3.225	5149	3.225	6600	3.265	9662
		4.46	8544	3.24	5102	3.24	6768	3.28	10135
		4.49	8511	3.255	5023	3.255	7066	3.295	10532
		4.52	8475	3.27	5036	3.27	7384	3.31	11550
		4.55	8597	3.285	5071	3.285	7748.33	3.325	12752
		4.58	8654	3.3	5040	3.3	8035.33	3.34	14829
		4.61	8515	3.315	5008	3.315	7797	3.355	15821
		4.64	8583	3.33	5063	3.33	7097.67	3.37	12112
		4.67	8598	3.345	5039	3.345	6505.67	3.385	9222
		4.7	8594	3.36	5004	3.36	6296.33	3.4	8866
		4.73	8621	3.375	5068	3.375	6280.67	3.415	9034
		4.76	8579	3.39	5069	3.39	6323.67	3.43	9203
		4.79	8543	3.405	5028	3.405	6430.33	3.445	9695
		4.82	8614	3.42	5015	3.42	6538.67	3.46	10224
		4.85	8530	3.435	4968	3.435	6661.67	3.475	10905
		4.88	8464	3.45	5023	3.45	6941.67	3.49	11672
		4.91	8277	3.465	4975	3.465	7251	3.505	12541
		4.94	8594	3.48	5002	3.48	7554.33	3.52	14027
		4.97	8411	3.495	4978	3.495	7873.33	3.535	16256
		5	8622	3.51	4968	3.51	8225.67	3.55	19488
		5.03	8607	3.525	4918	3.525	8637.33	3.565	22309
		5.06	8546	3.54	5007	3.54	8769.33	3.58	18811
		5.09	8407	3.555	4944	3.555	8270.33	3.595	10059
		5.12	8447	3.57	4883	3.57	7170	3.61	5889
		5.15	8531	3.585	4881	3.585	6115	3.625	5369
		5.18	8619	3.6	4981	3.6	5598.33	3.64	5308
		5.21	8444	3.615	4921	3.615	5436.33	3.655	5200
		5.24	8422	3.63	4811	3.63	5374	3.67	5227
		5.27	8506	3.645	4987	3.645	5322.67	3.685	5202
		5.3	8568	3.66	5014	3.66	5307	3.7	5181
		5.33	8305	3.675	4928	3.675	5374.67	3.715	5239
		5.36	8370	3.69	4961	3.69	5376	3.73	5240
		5.39	8455	3.705	4832	3.705	5396	3.745	5173
		5.42	8406	3.72	4863	3.72	5412	3.76	5166
		5.45	8308	3.735	4853	3.735	5443.67	3.775	5217
		5.48	8257	3.75	4926	3.75	5592	3.79	5178
		5.51	8372	3.765	4945	3.765	5677.33	3.805	5131
		5.54	8228	3.78	4969	3.78	5626.33	3.82	5251
		5.57	8411	3.795	4858	3.795	5630	3.835	5043
		5.6	8277	3.81	4835	3.81	5695	3.85	5102
		5.63	8173	3.825	4861	3.825	5800.33	3.865	5074
		5.66	8247	3.84	4883	3.84	5847	3.88	5105
		5.69	8177	3.855	4840	3.855	5884.67	3.895	5084
		5.72	8150	3.87	4880	3.87	5882.67	3.91	5106
		5.75	8200	3.885	4897	3.885	5843.67	3.925	5074
		5.78	8116	3.9	4773	3.9	5752.33	3.94	5086
		5.81	8097	3.915	4862	3.915	5698.67	3.955	4973
		5.84	8177	3.93	4702	3.93	5600.33	3.97	5084
		5.87	8215	3.945	4725	3.945	5513.67	3.985	5063
		5.9	8049	3.96	4766	3.96	5530.33	4	5075
		5.93	8133	3.975	4792	3.975	5465	4.015	5112
		5.96	8101	3.99	4767	3.99	5281	4.03	5059
		5.99	8120	4.005	4744	4.005	5150	4.045	5030
		6.02	8054	4.02	4867	4.02	5117.33	4.06	4992
		6.05	7989	4.035	4875	4.035	4992	4.075	4966
		6.08	8076	4.05	4722	4.05	4981.33	4.09	4906
		6.11	8158	4.065	4784	4.065	4916.33	4.105	5054
		6.14	8043	4.08	4851	4.08	4874.33	4.12	5080
		6.17	8039	4.095	4869	4.095	4915.33	4.135	4964
		6.2	8028	4.11	4710	4.11	4933.67	4.15	4870
		6.23	7935	4.125	4615	4.125	4983	4.165	5039
		6.26	7998	4.14	4649	4.14	5028.67	4.18	4999
		6.29	7942	4.155	4704	4.155	5090.33	4.195	5057
		6.32	8011	4.17	4771	4.17	5074.67	4.21	5068
		6.35	7906	4.185	4720	4.185	5028.67	4.225	5000
		6.38	7919	4.2	4774	4.2	5076.67	4.24	4988
		6.41	7843	4.215	4757	4.215	5197	4.255	4996
		6.44	7930	4.23	4643	4.23	5269.33	4.27	4965
		6.47	7929	4.245	4705	4.245	5286.33	4.285	5000
		6.5	7797	4.26	4599	4.26	5320	4.3	4968
		6.53	7820	4.275	4646	4.275	5390	4.315	4874
		6.56	7862	4.29	4600	4.29	5404.33	4.33	4956
		6.59	7512	4.305	4648	4.305	5438	4.345	4909
		6.62	7714	4.32	4841	4.32	5446	4.36	4915
		6.65	7707	4.335	4774	4.335	5381.33	4.375	4931
		6.68	7775	4.35	4668	4.35	5165.33	4.39	4942
		6.71	7701	4.365	4755	4.365	4990.67	4.405	4991
		6.74	7722	4.38	4569	4.38	4887.33	4.42	5052
		6.77	7698	4.395	4609	4.395	4854.67	4.435	5050
		6.8	7697	4.41	4657	4.41	4784.67	4.45	4971
		6.83	7781	4.425	4561	4.425	4757.33	4.465	5005
		6.86	7708	4.44	4665	4.44	4730.33	4.48	5020
		6.89	7497	4.455	4614	4.455	4719	4.495	4963
		6.92	7607	4.47	4700	4.47	4742.33	4.51	5058
		6.95	7708	4.485	4741	4.485	4748.33	4.525	4969
		6.98	7719	4.5	4645	4.5	4761.33	4.54	4963
		7.01	7661	4.515	4587	4.515	4719.67	4.555	5041
		7.04	7698	4.53	4588	4.53	4703	4.57	5031
		7.07	7749	4.545	4599	4.545	4691	4.585	5039
		7.1	7842	4.56	4633	4.56	4723.67	4.6	5097
		7.13	7670	4.575	4587	4.575	4757.33	4.615	5076
		7.16	7697	4.59	4624	4.59	4732	4.63	5085
		7.19	7630	4.605	4692	4.605	4710	4.645	5049
		7.22	7749	4.62	4620	4.62	4767	4.66	4944
		7.25	7707	4.635	4576	4.635	4669	4.675	5246
		7.28	7621	4.65	4489	4.65	4647	4.69	5257
		7.31	7577	4.665	4620	4.665	4674	4.705	5165
		7.34	7733	4.68	4627	4.68	4782.33	4.72	5217
		7.37	7702	4.695	4530	4.695	4791.67	4.735	5267
		7.4	7601	4.71	4592	4.71	4804	4.75	5221
		7.43	7670	4.725	4560	4.725	4824.33	4.765	5362
		7.46	7627	4.74	4528	4.74	4834	4.78	5336
		7.49	7683	4.755	4602	4.755	4916.67	4.795	5442
		7.52	7678	4.77	4491	4.77	5002	4.81	5540
		7.55	7660	4.785	4576	4.785	5044.33	4.825	5733
		7.58	7746	4.8	4608	4.8	5013.33	4.84	5815
		7.61	7559	4.815	4631	4.815	4963	4.855	6216
		7.64	7728	4.83	4601	4.83	4925.33	4.87	6847
		7.67	7764	4.845	4595	4.845	4798	4.885	7054
		7.7	7753	4.86	4538	4.86	4860.67	4.9	6266
		7.73	7677	4.875	4536	4.875	4888.33	4.915	5194
		7.76	7632	4.89	4526	4.89	4768.67	4.93	4818
		7.79	7793	4.905	4520	4.905	4647	4.945	4671
		7.82	7704	4.92	4568	4.92	4518.67	4.96	4770
		7.85	7631	4.935	4557	4.935	4520	4.975	4754
		7.88	7690	4.95	4472	4.95	4514.67	4.99	4832
		7.91	7566	4.965	4468	4.965	4437.33	5.005	4734
		7.94	7691	4.98	4533	4.98	4485.33	5.02	4698
		7.97	7674	4.995	4550	4.995	4510.33	5.035	4707
		8	7834	5.01	4506	5.01	4471.67	5.05	4709
		8.03	7779	5.025	4482	5.025	4589.33	5.065	4660
		8.06	7698	5.04	4581	5.04	4650.67	5.08	4637
		8.09	7764	5.055	4481	5.055	4595.33	5.095	4687
		8.12	7694	5.07	4513	5.07	4443	5.11	4697
		8.15	7749	5.085	4496	5.085	4520.67	5.125	4695
		8.18	7847	5.1	4418	5.1	4566.33	5.14	4648
		8.21	7685	5.115	4381	5.115	4619.33	5.155	4597
		8.24	7873	5.13	4504	5.13	4636.67	5.17	4721
		8.27	7883	5.145	4517	5.145	4636.33	5.185	4772
		8.3	7924	5.16	4450	5.16	4544.67	5.2	4760
		8.33	8001	5.175	4499	5.175	4507	5.215	4731
		8.36	7844	5.19	4493	5.19	4564	5.23	4593
		8.39	7728	5.205	4445	5.205	4594	5.245	4737
		8.42	7843	5.22	4431	5.22	4642	5.26	4747
		8.45	7916	5.235	4501	5.235	4662.33	5.275	4761
		8.48	7807	5.25	4485	5.25	4713	5.29	4770
		8.51	7842	5.265	4465	5.265	4711	5.305	4769
		8.54	7800	5.28	4415	5.28	4647	5.32	4743
		8.57	7668	5.295	4456	5.295	4678.67	5.335	4679
		8.6	7934	5.31	4382	5.31	4735.67	5.35	4770
		8.63	7873	5.325	4446	5.325	4684	5.365	4720
		8.66	7734	5.34	4408	5.34	4677.67	5.38	4847
		8.69	7687	5.355	4483	5.355	4724.33	5.395	4773
		8.72	7898	5.37	4456	5.37	4716.33	5.41	4820
		8.75	7925	5.385	4457	5.385	4664	5.425	4787
		8.78	7808	5.4	4415	5.4	4686	5.44	4751
		8.81	7853	5.415	4482	5.415	4752.33	5.455	4905
		8.84	7792	5.43	4503	5.43	4743	5.47	4899
		8.87	7884	5.445	4412	5.445	4719.67	5.485	4916
		8.9	7826	5.46	4407	5.46	4783.33	5.5	5088
		8.93	7654	5.475	4352	5.475	4937	5.515	4973
		8.96	7585	5.49	4494	5.49	4939	5.53	5056
		8.99	7635	5.505	4445	5.505	4950	5.545	5070
		9.02	7589	5.52	4426	5.52	4959.33	5.56	5118
		9.05	7477	5.535	4400	5.535	4955.33	5.575	5241
		9.08	7649	5.55	4427	5.55	4994.67	5.59	5382
		9.11	7602	5.565	4378	5.565	5052	5.605	5644
		9.14	7514	5.58	4380	5.58	5095.67	5.62	5982
		9.17	7594	5.595	4357	5.595	5148	5.635	6513
		9.2	7617	5.61	4400	5.61	5165.33	5.65	7017
		9.23	7581	5.625	4409	5.625	5093.33	5.665	6620
		9.26	7515	5.64	4420	5.64	4862	5.68	5379
		9.29	7337	5.655	4352	5.655	4685.33	5.695	4744
		9.32	7350	5.67	4321	5.67	4559.33	5.71	4598
		9.35	7593	5.685	4286	5.685	4459.33	5.725	4662
		9.38	7321	5.7	4205	5.7	4446.33	5.74	4578
		9.41	7370	5.715	4225	5.715	4495.33	5.755	4600
		9.44	7109	5.73	4276	5.73	4462	5.77	4640
		9.47	7086	5.745	4335	5.745	4378.33	5.785	4637
		9.5	7170	5.76	4346	5.76	4377.33	5.8	4598
		9.53	7172	5.775	4420	5.775	4439	5.815	4689
		9.56	6985	5.79	4409	5.79	4509	5.83	4648
		9.59	7061	5.805	4389	5.805	4520.67	5.845	4688
		9.62	7020	5.82	4332	5.82	4467.67	5.86	4660
		9.65	6892	5.835	4309	5.835	4489.33	5.875	4624
		9.68	7154	5.85	4332	5.85	4574.67	5.89	4569
		9.71	7002	5.865	4216	5.865	4621.33	5.905	4747
		9.74	6932	5.88	4221	5.88	4608.33	5.92	4915
		9.77	6869	5.895	4297	5.895	4633.33	5.935	4911
		9.8	6746	5.91	4268	5.91	4681	5.95	4831
		9.83	6789	5.925	4262	5.925	4766.67	5.965	4990
		9.86	6728	5.94	4245	5.94	4838.67	5.98	5087
		9.89	6865	5.955	4317	5.955	4855	5.995	5101
		9.92	6700	5.97	4329	5.97	4958.67	6.01	5188
		9.95	6705	5.985	4222	5.985	5072.33	6.025	5356
		9.98	6653	6	4160	6	5155.67	6.04	5423
		10.01	6644	6.015	4283	6.015	5189.33	6.055	5448
		10.04	6581	6.03	4188	6.03	5098.33	6.07	5471
		10.07	6513	6.045	4196	6.045	4972.33	6.085	5510
		10.1	6565	6.06	4250	6.06	4932.33	6.1	5773
		10.13	6525	6.075	4238	6.075	4964	6.115	6045
		10.16	6427	6.09	4293	6.09	5016.67	6.13	6488
		10.19	6549	6.105	4318	6.105	5089.67	6.145	6830
		10.22	6382	6.12	4258	6.12	5215.67	6.16	7175
		10.25	6522	6.135	4330	6.135	5180.33	6.175	6753
		10.28	6511	6.15	4204	6.15	5023.33	6.19	5526
		10.31	6551	6.165	4221	6.165	5005.33	6.205	4624
		10.34	6414	6.18	4230	6.18	4903	6.22	4425
		10.37	6379	6.195	4144	6.195	4708.67	6.235	4445
		10.4	6281	6.21	4321	6.21	4535.33	6.25	4496
		10.43	6461	6.225	4180	6.225	4422	6.265	4500
		10.46	6365	6.24	4167	6.24	4356.67	6.28	4424
		10.49	6293	6.255	4205	6.255	4302.33	6.295	4382
		10.52	6299	6.27	4218	6.27	4307.33	6.31	4368
		10.55	6161	6.285	4222	6.285	4310.33	6.325	4332
		10.58	6316	6.3	4180	6.3	4327.33	6.34	4289
		10.61	6212	6.315	4106	6.315	4304.67	6.355	4365
		10.64	6095	6.33	4027	6.33	4232	6.37	4495
		10.67	6121	6.345	4121	6.345	4198	6.385	4411
		10.7	6134	6.36	4071	6.36	4215	6.4	4418
		10.73	6164	6.375	4199	6.375	4224.33	6.415	4512
		10.76	6124	6.39	4106	6.39	4245.33	6.43	4395
		10.79	6228	6.405	4115	6.405	4247.33	6.445	4488
		10.82	6046	6.42	4104	6.42	4289	6.46	4468
		10.85	6137	6.435	4231	6.435	4274	6.475	4535
		10.88	6064	6.45	4251	6.45	4269	6.49	4417
		10.91	5992	6.465	4209	6.465	4222	6.505	4555
		10.94	6038	6.48	4091	6.48	4254.33	6.52	4497
		10.97	6154	6.495	4136	6.495	4237.33	6.535	4462
		11	5896	6.51	4195	6.51	4254	6.55	4420
		11.03	5875	6.525	4152	6.525	4247.33	6.565	4512
		11.06	6194	6.54	4179	6.54	4263.33	6.58	4690
		11.09	6022	6.555	4132	6.555	4372.67	6.595	4602
		11.12	6040	6.57	4175	6.57	4406	6.61	4692
		11.15	5903	6.585	4141	6.585	4415	6.625	4844
		11.18	5957	6.6	4040	6.6	4449.67	6.64	4905
		11.21	5972	6.615	4056	6.615	4537.67	6.655	5154
		11.24	5920	6.63	4068	6.63	4561.67	6.67	5399
		11.27	6019	6.645	4008	6.645	4472.33	6.685	5374
		11.3	6024	6.66	4124	6.66	4435	6.7	4924
		11.33	5910	6.675	4044	6.675	4363	6.715	4561
		11.36	5907	6.69	4102	6.69	4315.33	6.73	4455
		11.39	5951	6.705	3951	6.705	4273.33	6.745	4431
		11.42	6067	6.72	4094	6.72	4207.67	6.76	4585
		11.45	5797	6.735	4075	6.735	4182.67	6.775	4567
		11.48	5824	6.75	3979	6.75	4248.67	6.79	4618
		11.51	5833	6.765	4149	6.765	4370	6.805	4553
		11.54	5809	6.78	4075	6.78	4365.33	6.82	4545
		11.57	5860	6.795	4051	6.795	4391.67	6.835	4591
		11.6	6023	6.81	4084	6.81	4425.67	6.85	4684
		11.63	5799	6.825	3980	6.825	4499.33	6.865	4646
		11.66	5740	6.84	4036	6.84	4478	6.88	4865
		11.69	5872	6.855	4086	6.855	4453.33	6.895	4943
		11.72	5796	6.87	4098	6.87	4405	6.91	4919
		11.75	5928	6.885	4091	6.885	4402	6.925	5053
		11.78	5714	6.9	4075	6.9	4431.67	6.94	4995
		11.81	5713	6.915	4075	6.915	4589	6.955	5112
		11.84	5711	6.93	4010	6.93	4711.67	6.97	5303
		11.87	5785	6.945	4048	6.945	4632.67	6.985	5542
		11.9	5770	6.96	4016	6.96	4644.33	7	5763
		11.93	5786	6.975	3939	6.975	4693.33	7.015	5882
		11.96	5658	6.99	4046	6.99	4744.67	7.03	6212
		11.99	5669	7.005	4028	7.005	4994	7.045	6722
		12.02	5663	7.02	3963	7.02	5216	7.06	7331
		12.05	5620	7.035	3919	7.035	5288.67	7.075	7983
		12.08	5611	7.05	3989	7.05	5342	7.09	8738
		12.11	5829	7.065	3952	7.065	5375.33	7.105	9619
		12.14	5694	7.08	3952	7.08	5257	7.12	9618
		12.17	5530	7.095	3997	7.095	5305.67	7.135	7922
		12.2	5459	7.11	4003	7.11	5325.67	7.15	5568
		12.23	5672	7.125	4106	7.125	5098.67	7.165	4648
		12.26	5451	7.14	4016	7.14	4824	7.18	4435
		12.29	5679	7.155	4023	7.155	4647	7.195	4337
		12.32	5653	7.17	4023	7.17	4495	7.21	4428
		12.35	5625	7.185	4014	7.185	4343.33	7.225	4471
		12.38	5558	7.2	3992	7.2	4282.67	7.24	4522
		12.41	5667	7.215	3886	7.215	4317	7.255	4552
		12.44	5544	7.23	3946	7.23	4355.67	7.27	4589
		12.47	5548	7.245	3957	7.245	4375.67	7.285	4656
		12.5	5476	7.26	3967	7.26	4435.67	7.3	4764
		12.53	5644	7.275	3924	7.275	4408.33	7.315	4710
		12.56	5379	7.29	3996	7.29	4409.67	7.33	4950
		12.59	5390	7.305	4063	7.305	4454	7.345	5000
		12.62	5475	7.32	3928	7.32	4525.67	7.36	5142
		12.65	5521	7.335	3933	7.335	4537.33	7.375	5145
		12.68	5493	7.35	4040	7.35	4549	7.39	5297
		12.71	5545	7.365	4030	7.365	4751	7.405	5542
		12.74	5507	7.38	3942	7.38	4899	7.42	5596
		12.77	5505	7.395	3943	7.395	5030.33	7.435	5806
		12.8	5475	7.41	3921	7.41	5065	7.45	6000
		12.83	5365	7.425	3911	7.425	5092	7.465	6261
		12.86	5360	7.44	3938	7.44	5238	7.48	6800
		12.89	5389	7.455	3885	7.455	5386.67	7.495	7249
		12.92	5512	7.47	3959	7.47	5598.33	7.51	7976
		12.95	5576	7.485	3983	7.485	5855.67	7.525	9125
		12.98	5367	7.5	3963	7.5	6072.67	7.54	10882
		13.01	5543	7.515	4038	7.515	6282	7.555	13240
		13.04	5441	7.53	3989	7.53	6330.67	7.57	13109
		13.07	5453	7.545	3844	7.545	6279	7.585	8746
		13.1	5491	7.56	4132	7.56	6057.67	7.6	5333
		13.13	5458	7.575	4030	7.575	5676.33	7.615	4582
		13.16	5501	7.59	3992	7.59	5287.33	7.63	4282
		13.19	5342	7.605	4131	7.605	5130.33	7.645	4358
		13.22	5486	7.62	3981	7.62	5058	7.66	4281
		13.25	5407	7.635	3930	7.635	5003.33	7.675	4212
		13.28	5406	7.65	4004	7.65	4964	7.69	4211
		13.31	5399	7.665	3912	7.665	4862.33	7.705	4252
		13.34	5447	7.68	3989	7.68	4730.67	7.72	4133
		13.37	5330	7.695	4004	7.695	4625.67	7.735	4206
		13.4	5413	7.71	3969	7.71	4584.33	7.75	4213
		13.43	5251	7.725	4000	7.725	4581	7.765	4216
		13.46	5339	7.74	3968	7.74	4483.33	7.78	4247
		13.49	5395	7.755	4045	7.755	4391.33	7.795	4148
		13.52	5427	7.77	4010	7.77	4362.67	7.81	4104
		13.55	5440	7.785	3955	7.785	4389	7.825	4147
		13.58	5441	7.8	3997	7.8	4365.33	7.84	4215
		13.61	5231	7.815	4011	7.815	4326	7.855	4257
		13.64	5312	7.83	3958	7.83	4251.33	7.87	4266
		13.67	5275	7.845	4081	7.845	4157	7.885	4271
		13.7	5399	7.86	3978	7.86	4129.33	7.9	4183
		13.73	5395	7.875	3953	7.875	4150.33	7.915	4120
		13.76	5313	7.89	3803	7.89	4140.67	7.93	4098
		13.79	5352	7.905	3909	7.905	4207	7.945	4143
		13.82	5360	7.92	3943	7.92	4219.67	7.96	4153
		13.85	5348	7.935	4010	7.935	4137.67	7.975	4176
		13.88	5270	7.95	4025	7.95	4159	7.99	4106
		13.91	5345	7.965	3917	7.965	4175	8.005	4133
		13.94	5263	7.98	3934	7.98	4131	8.02	4095
		13.97	5256	7.995	3928	7.995	4160.67	8.035	4072
		14	5377	8.01	3895	8.01	4180.33	8.05	4114
		14.03	5381	8.025	3945	8.025	4153.33	8.065	4116
		14.06	5386	8.04	3856	8.04	4143.67	8.08	4178
		14.09	5404	8.055	3928	8.055	4179	8.095	4125
		14.12	5236	8.07	4027	8.07	4201.33	8.11	4094
		14.15	5337	8.085	3977	8.085	4231.33	8.125	3987
		14.18	5378	8.1	4062	8.1	4261	8.14	4070
		14.21	5309	8.115	3936	8.115	4286.33	8.155	4051
		14.24	5328	8.13	3946	8.13	4331	8.17	4039
		14.27	5373	8.145	3909	8.145	4290.33	8.185	4098
		14.3	5363	8.16	3948	8.16	4228.33	8.2	4105
		14.33	5443	8.175	3980	8.175	4268.67	8.215	4078
		14.36	5458	8.19	3921	8.19	4295.67	8.23	4209
		14.39	5386	8.205	3969	8.205	4320.33	8.245	4149
		14.42	5430	8.22	4023	8.22	4293.67	8.26	4090
		14.45	5467	8.235	3972	8.235	4286.67	8.275	4163
		14.48	5440	8.25	4073	8.25	4330.33	8.29	4214
		14.51	5429	8.265	4026	8.265	4341.67	8.305	4160
		14.54	5618	8.28	4010	8.28	4334.67	8.32	4186
		14.57	5621	8.295	4020	8.295	4302.33	8.335	4312
		14.6	5714	8.31	3925	8.31	4282.33	8.35	4247
		14.63	5997	8.325	4017	8.325	4382.67	8.365	4293
		14.66	5774	8.34	4066	8.34	4368.67	8.38	4301
		14.69	5870	8.355	4007	8.355	4316	8.395	4259
		14.72	5590	8.37	3918	8.37	4354.67	8.41	4488
		14.75	5440	8.385	3964	8.385	4393	8.425	4526
		14.78	5368	8.4	3969	8.4	4433.33	8.44	4651
		14.81	5334	8.415	4070	8.415	4452.67	8.455	4735
		14.84	5274	8.43	4058	8.43	4424	8.47	4931
		14.87	5207	8.445	3972	8.445	4441.67	8.485	4962
		14.9	5249	8.46	3984	8.46	4505.33	8.5	5201
		14.93	5316	8.475	4053	8.475	4572.33	8.515	5230
		14.96	5220	8.49	3969	8.49	4649.33	8.53	5459
		14.99	5274	8.505	3850	8.505	4799.67	8.545	5665
		15.02	5164	8.52	3907	8.52	4933.67	8.56	6118
		15.05	5180	8.535	4013	8.535	5098.67	8.575	6803
		15.08	5278	8.55	4058	8.55	5357.67	8.59	7568
		15.11	5259	8.565	4016	8.565	5517	8.605	8297
		15.14	5296	8.58	4032	8.58	5557.33	8.62	8901
		15.17	5122	8.595	4009	8.595	5587.33	8.635	8549
		15.2	5213	8.61	3968	8.61	5549.33	8.65	7275
		15.23	5259	8.625	3940	8.625	5476	8.665	5701
		15.26	5262	8.64	3971	8.64	5398.67	8.68	4751
		15.29	5121	8.655	4081	8.655	5146	8.695	4272
		15.32	5195	8.67	3969	8.67	4775	8.71	4165
		15.35	5153	8.685	3909	8.685	4540	8.725	4078
		15.38	5212	8.7	3926	8.7	4413.67	8.74	4082
		15.41	5219	8.715	3905	8.715	4343.67	8.755	3998
		15.44	5160	8.73	3866	8.73	4281.67	8.77	4063
		15.47	5115	8.745	3919	8.745	4287	8.785	4198
		15.5	5138	8.76	4091	8.76	4293.67	8.8	4064
		15.53	5215	8.775	3985	8.775	4347.33	8.815	4106
		15.56	5170	8.79	3985	8.79	4278.67	8.83	4249
		15.59	5141	8.805	3893	8.805	4289.33	8.845	4243
		15.62	5118	8.82	4044	8.82	4373.67	8.86	4305
		15.65	5155	8.835	4058	8.835	4375.67	8.875	4430
		15.68	5172	8.85	3976	8.85	4416.33	8.89	4524
		15.71	5029	8.865	3925	8.865	4447.67	8.905	4542
		15.74	5268	8.88	3958	8.88	4476	8.92	4636
		15.77	5202	8.895	3973	8.895	4539.67	8.935	4677
		15.8	5104	8.91	4000	8.91	4686.33	8.95	4880
		15.83	5089	8.925	3908	8.925	4858.33	8.965	5064
		15.86	4925	8.94	3934	8.94	4914.67	8.98	5211
		15.89	5114	8.955	3966	8.955	5082.33	8.995	5395
		15.92	5054	8.97	3892	8.97	5282.67	9.01	5973
		15.95	5038	8.985	3896	8.985	5300.33	9.025	6393
		15.98	5048	9	3917	9	5454.67	9.04	7175
		16.01	5089	9.015	3980	9.015	5602.67	9.055	8182
		16.04	4901	9.03	4006	9.03	5655.67	9.07	9343
		16.07	5083	9.045	4005	9.045	5729	9.085	9376
		16.1	5075	9.06	3945	9.06	5691.33	9.1	7464
		16.13	5054	9.075	3875	9.075	5614.33	9.115	5173
		16.16	5061	9.09	3853	9.09	5489	9.13	4355
		16.19	5011	9.105	3839	9.105	5282.33	9.145	4188
		16.22	4943	9.12	3847	9.12	5101	9.16	4086
		16.25	5004	9.135	3742	9.135	4857	9.175	3921
		16.28	5031	9.15	3929	9.15	4681.67	9.19	4011
		16.31	5019	9.165	3863	9.165	4554.67	9.205	4002
		16.34	5080	9.18	3890	9.18	4541.67	9.22	3979
		16.37	5020	9.195	3825	9.195	4464.33	9.235	3936
		16.4	4925	9.21	3747	9.21	4302.67	9.25	4018
		16.43	4928	9.225	3800	9.225	4273.67	9.265	4064
		16.46	5085	9.24	3846	9.24	4176.67	9.28	3953
		16.49	4931	9.255	3780	9.255	4142.33	9.295	4098
		16.52	4863	9.27	3740	9.27	4227	9.31	4119
		16.55	4882	9.285	3818	9.285	4242.67	9.325	4186
		16.58	5010	9.3	3852	9.3	4285.33	9.34	4266
		16.61	4953	9.315	3723	9.315	4290	9.355	4133
		16.64	4965	9.33	3711	9.33	4257.67	9.37	4124
		16.67	4984	9.345	3685	9.345	4197.67	9.385	4006
		16.7	4761	9.36	3691	9.36	4090.33	9.4	4072
		16.73	4862	9.375	3695	9.375	4003.67	9.415	4049
		16.76	4873	9.39	3681	9.39	3996.33	9.43	4069
		16.79	4884	9.405	3662	9.405	4062	9.445	4000
		16.82	4727	9.42	3674	9.42	4045	9.46	3999
		16.85	4824	9.435	3646	9.435	4017.33	9.475	4061
		16.88	4773	9.45	3656	9.45	4085.67	9.49	4207
		16.91	4806	9.465	3698	9.465	4121.67	9.505	4329
		16.94	4762	9.48	3577	9.48	4176	9.52	4323
		16.97	4858	9.495	3643	9.495	4229	9.535	4251
		17	4861	9.51	3614	9.51	4252	9.55	4454
		17.03	4832	9.525	3607	9.525	4261	9.565	4512
		17.06	4763	9.54	3625	9.54	4309.67	9.58	4686
		17.09	4671	9.555	3612	9.555	4385.67	9.595	4875
		17.12	4723	9.57	3653	9.57	4390.67	9.61	5180
		17.15	4769	9.585	3586	9.585	4427.33	9.625	5339
		17.18	4703	9.6	3646	9.6	4443	9.64	5674
		17.21	4735	9.615	3647	9.615	4380.33	9.655	5996
		17.24	4710	9.63	3687	9.63	4426.33	9.67	6431
		17.27	4914	9.645	3612	9.645	4480.67	9.685	7146
		17.3	4737	9.66	3523	9.66	4469	9.7	8171
		17.33	4774	9.675	3530	9.675	4421.67	9.715	9616
		17.36	4752	9.69	3605	9.69	4505.67	9.73	11399
		17.39	4868	9.705	3557	9.705	4620.33	9.745	12916
		17.42	4695	9.72	3513	9.72	4646	9.76	11867
		17.45	4739	9.735	3537	9.735	4617	9.775	8340
		17.48	4648	9.75	3449	9.75	4546.67	9.79	5373
		17.51	4730	9.765	3508	9.765	4510	9.805	4479
		17.54	4772	9.78	3576	9.78	4364.67	9.82	4182
		17.57	4704	9.795	3489	9.795	4248.67	9.835	4088
		17.6	4647	9.81	3470	9.81	4165.33	9.85	4028
		17.63	4705	9.825	3469	9.825	4048.33	9.865	3981
		17.66	4743	9.84	3416	9.84	3989.67	9.88	4002
		17.69	4500	9.855	3468	9.855	3974	9.895	4106
		17.72	4702	9.87	3464	9.87	3979.33	9.91	4125
		17.75	4832	9.885	3457	9.885	3960	9.925	4249
		17.78	4693	9.9	3485	9.9	3960.67	9.94	4345
		17.81	4638	9.915	3410	9.915	3959	9.955	4578
		17.84	4812	9.93	3367	9.93	3930.33	9.97	4665
		17.87	4624	9.945	3410	9.945	3920	9.985	4975
		17.9	4744	9.96	3491	9.96	3859	10	5327
		17.93	4621	9.975	3438	9.975	3864	10.015	5275
		17.96	4678	9.99	3371	9.99	3932.67	10.03	4629
		17.99	4740	10.005	3429	10.005	3821.33	10.045	4132
		18.02	4672	10.02	3361	10.02	3735	10.06	3946
		18.05	4739	10.035	3379	10.035	3694	10.075	3804
		18.08	4645	10.05	3369	10.05	3648	10.09	3827
		18.11	4725	10.065	3362	10.065	3605	10.105	3861
		18.14	4783	10.08	3427	10.08	3590.33	10.12	3780
		18.17	4750	10.095	3365	10.095	3586.67	10.135	3701
		18.2	4715	10.11	3387	10.11	3575	10.15	3688
		18.23	4703	10.125	3332	10.125	3547.33	10.165	3732
		18.26	4635	10.14	3332	10.14	3532	10.18	3764
		18.29	4762	10.155	3289	10.155	3550.67	10.195	3746
		18.32	4589	10.17	3343	10.17	3551.67	10.21	3748
		18.35	4674	10.185	3296	10.185	3506.33	10.225	3718
		18.38	4657	10.2	3294	10.2	3505.33	10.24	3650
		18.41	4590	10.215	3355	10.215	3560.33	10.255	3801
		18.44	4606	10.23	3327	10.23	3500.33	10.27	3757
		18.47	4581	10.245	3229	10.245	3417.67	10.285	3819
		18.5	4535	10.26	3279	10.26	3483	10.3	3825
		18.53	4580	10.275	3277	10.275	3576	10.315	3918
		18.56	4587	10.29	3204	10.29	3578.33	10.33	3980
		18.59	4419	10.305	3226	10.305	3563.67	10.345	4031
		18.62	4668	10.32	3287	10.32	3512.67	10.36	4096
		18.65	4632	10.335	3185	10.335	3552	10.375	4078
		18.68	4612	10.35	3231	10.35	3617.33	10.39	4205
		18.71	4593	10.365	3231	10.365	3639.33	10.405	4032
		18.74	4457	10.38	3206	10.38	3673.33	10.42	3910
		18.77	4504	10.395	3208	10.395	3706.33	10.435	4019
		18.8	4784	10.41	3197	10.41	3699.67	10.45	4050
		18.83	4612	10.425	3166	10.425	3660	10.465	4149
		18.86	4507	10.44	3232	10.44	3624.67	10.48	4382
		18.89	4577	10.455	3204	10.455	3690.33	10.495	4438
		18.92	4726	10.47	3205	10.47	3734.67	10.51	4607
		18.95	4467	10.485	3189	10.485	3744	10.525	4909
		18.98	4513	10.5	3192	10.5	3815.67	10.54	5069
		19.01	4544	10.515	3180	10.515	3928.67	10.555	5458
		19.04	4561	10.53	3230	10.53	3976.67	10.57	6019
		19.07	4640	10.545	3177	10.545	3892.33	10.585	6457
		19.1	4690	10.56	3173	10.56	3923.33	10.6	6883
		19.13	4664	10.575	3192	10.575	3991	10.615	6947
		19.16	4548	10.59	3141	10.59	4028.67	10.63	6144
		19.19	4486	10.605	3131	10.605	4062	10.645	5063
		19.22	4499	10.62	3143	10.62	3965.67	10.66	4390
		19.25	4452	10.635	3269	10.635	3950.67	10.675	4252
		19.28	4504	10.65	3187	10.65	3940.67	10.69	4131
		19.31	4618	10.665	3166	10.665	3833.33	10.705	4019
		19.34	4648	10.68	3170	10.68	3707	10.72	3963
		19.37	4614	10.695	3189	10.695	3604.33	10.735	3816
		19.4	4551	10.71	3189	10.71	3501.67	10.75	3636
		19.43	4671	10.725	3169	10.725	3427.33	10.765	3645
		19.46	4527	10.74	3121	10.74	3450.67	10.78	3647
		19.49	4668	10.755	3049	10.755	3471.33	10.795	3665
		19.52	4712	10.77	3075	10.77	3507	10.81	3681
		19.55	4538	10.785	3092	10.785	3486.33	10.825	3661
		19.58	4561	10.8	3154	10.8	3466.33	10.84	3554
		19.61	4753	10.815	3072	10.815	3455.33	10.855	3552
		19.64	4826	10.83	3047	10.83	3476	10.87	3503
		19.67	4914	10.845	3114	10.845	3510.33	10.885	3570
		19.7	4859	10.86	3079	10.86	3573.67	10.9	3470
		19.73	4774	10.875	3081	10.875	3548.67	10.915	3541
		19.76	4690	10.89	3117	10.89	3544.33	10.93	3606
		19.79	4643	10.905	3082	10.905	3518.33	10.945	3493
		19.82	4597	10.92	3106	10.92	3494.67	10.96	3543
		19.85	4613	10.935	2979	10.935	3455.33	10.975	3603
		19.88	4596	10.95	3014	10.95	3489.67	10.99	3590
		19.91	4616	10.965	3098	10.965	3502.67	11.005	3467
		19.94	4623	10.98	3037	10.98	3435.33	11.02	3514
		19.97	4692	10.995	3067	10.995	3388.33	11.035	3675
		20	4710	11.01	3026	11.01	3374.67	11.05	3607
		20.03	4832	11.025	3024	11.025	3375.33	11.065	3666
		20.06	4680	11.04	3093	11.04	3387.67	11.08	3528
				11.055	3073	11.055	3425	11.095	3620
				11.07	3109	11.07	3383	11.11	3711
				11.085	3062	11.085	3366.67	11.125	3811
				11.1	3040	11.1	3372.33	11.14	3702
				11.115	3055	11.115	3361.33	11.155	3746
				11.13	2990	11.13	3341.33	11.17	3784
				11.145	3027	11.145	3358	11.185	3743
				11.16	3022	11.16	3424	11.2	3744
				11.175	3000	11.175	3451	11.215	3571
				11.19	3016	11.19	3457	11.23	3540
				11.205	3023	11.205	3440	11.245	3456
				11.22	2962	11.22	3388.67	11.26	3551
				11.235	2970	11.235	3399.33	11.275	3528
				11.25	2999	11.25	3373	11.29	3425
				11.265	3005	11.265	3326.67	11.305	3480
				11.28	3038	11.28	3346.67	11.32	3425
				11.295	3050	11.295	3417	11.335	3455
				11.31	2979	11.31	3346	11.35	3378
				11.325	2968	11.325	3311	11.365	3442
				11.34	2958	11.34	3299.33	11.38	3402
				11.355	2903	11.355	3283.33	11.395	3357
				11.37	2884	11.37	3282.67	11.41	3424
				11.385	2821	11.385	3291.33	11.425	3419
				11.4	2847	11.4	3244.33	11.44	3463
				11.415	2894	11.415	3263.67	11.455	3442
				11.43	3033	11.43	3347.33	11.47	3355
				11.445	3040	11.445	3299.33	11.485	3415
				11.46	3046	11.46	3296.67	11.5	3476
				11.475	2965	11.475	3366.33	11.515	3452
				11.49	2875	11.49	3333.33	11.53	3550
				11.505	2830	11.505	3284.67	11.545	3471
				11.52	2942	11.52	3314.33	11.56	3505
				11.535	2962	11.535	3256.67	11.575	3543
				11.55	2937	11.55	3254	11.59	3564
				11.565	2930	11.565	3304	11.605	3639
				11.58	2955	11.58	3336.67	11.62	3655
				11.595	2876	11.595	3395.67	11.635	3686
				11.61	2858	11.61	3355	11.65	3811
				11.625	2939	11.625	3284	11.665	3876
				11.64	2947	11.64	3361	11.68	4028
				11.655	2858	11.655	3399.67	11.695	4104
				11.67	2942	11.67	3387	11.71	4243
				11.685	3010	11.685	3387	11.725	4257
				11.7	2934	11.7	3444.33	11.74	4354
				11.715	2888	11.715	3398	11.755	4056
				11.73	2886	11.73	3372.33	11.77	3795
				11.745	2836	11.745	3388.67	11.785	3585
				11.76	2994	11.76	3400.67	11.8	3586
				11.775	2936	11.775	3362	11.815	3532
				11.79	2874	11.79	3371	11.83	3468
				11.805	2897	11.805	3327.33	11.845	3562
				11.82	2883	11.82	3364.67	11.86	3524
				11.835	2864	11.835	3372.67	11.875	3396
				11.85	2924	11.85	3307.33	11.89	3427
				11.865	2873	11.865	3227.67	11.905	3350
				11.88	2838	11.88	3253	11.92	3340
				11.895	2839	11.895	3248.33	11.935	3264
				11.91	2907	11.91	3260.33	11.95	3286
				11.925	2836	11.925	3244.67	11.965	3277
				11.94	2771	11.94	3256.67	11.98	3369
				11.955	2876	11.955	3279.33	11.995	3373
				11.97	2875	11.97	3322.67	12.01	3374
				11.985	2851	11.985	3299.33	12.025	3441
				12	2829	12	3296	12.04	3380
				12.015	2870	12.015	3320.33	12.055	3338
				12.03	2826	12.03	3303.33	12.07	3458
				12.045	2882	12.045	3361.67	12.085	3491
				12.06	2876	12.06	3368.33	12.1	3482
				12.075	2793	12.075	3338.67	12.115	3443
				12.09	2746	12.09	3318.33	12.13	3548
				12.105	2806	12.105	3276.67	12.145	3524
				12.12	2823	12.12	3283.67	12.16	3620
				12.135	2777	12.135	3229.33	12.175	3659
				12.15	2792	12.15	3222.67	12.19	3731
				12.165	2809	12.165	3262	12.205	3818
				12.18	2799	12.18	3275.67	12.22	4070
				12.195	2827	12.195	3236.67	12.235	4342
				12.21	2784	12.21	3232.33	12.25	4736
				12.225	2757	12.225	3282	12.265	5165
				12.24	2798	12.24	3354.33	12.28	5282
				12.255	2803	12.255	3345.33	12.295	4814
				12.27	2866	12.27	3366	12.31	4320
				12.285	2829	12.285	3373	12.325	4028
				12.3	2865	12.3	3259.67	12.34	3787
				12.315	2774	12.315	3233.33	12.355	3585
				12.33	2778	12.33	3292.33	12.37	3474
				12.345	2777	12.345	3317.67	12.385	3397
				12.36	2785	12.36	3272.33	12.4	3373
				12.375	2740	12.375	3277.67	12.415	3294
				12.39	2719	12.39	3260.67	12.43	3283
				12.405	2741	12.405	3182.33	12.445	3373
				12.42	2689	12.42	3170.33	12.46	3425
				12.435	2725	12.435	3196	12.475	3403
				12.45	2713	12.45	3212	12.49	3377
				12.465	2704	12.465	3184	12.505	3467
				12.48	2729	12.48	3248	12.52	3501
				12.495	2732	12.495	3290.67	12.535	3705
				12.51	2664	12.51	3274.67	12.55	3681
				12.525	2700	12.525	3216.67	12.565	3675
				12.54	2707	12.54	3241.33	12.58	3887
				12.555	2722	12.555	3260.67	12.595	3883
				12.57	2740	12.57	3276.67	12.61	3758
				12.585	2766	12.585	3316.67	12.625	3570
				12.6	2783	12.6	3324.67	12.64	3541
				12.615	2728	12.615	3277.67	12.655	3514
				12.63	2709	12.63	3248.67	12.67	3560
				12.645	2661	12.645	3235.67	12.685	3592
				12.66	2630	12.66	3215	12.7	3645
				12.675	2651	12.675	3217.67	12.715	3753
				12.69	2694	12.69	3185	12.73	4000
				12.705	2721	12.705	3232	12.745	4085
				12.72	2680	12.72	3271.67	12.76	4176
				12.735	2621	12.735	3228.33	12.775	4252
				12.75	2727	12.75	3154.33	12.79	4450
				12.765	2708	12.765	3190.33	12.805	4517
				12.78	2628	12.78	3336.33	12.82	4487
				12.795	2651	12.795	3320	12.835	4591
				12.81	2716	12.81	3257.67	12.85	4440
				12.825	2657	12.825	3281.67	12.865	4013
				12.84	2667	12.84	3262	12.88	3727
				12.855	2656	12.855	3280.33	12.895	3418
				12.87	2710	12.87	3249	12.91	3335
				12.885	2631	12.885	3236	12.925	3255
				12.9	2713	12.9	3118.67	12.94	3083
				12.915	2719	12.915	3109.67	12.955	3236
				12.93	2763	12.93	3122	12.97	3210
				12.945	2734	12.945	3112.33	12.985	3182
				12.96	2733	12.96	3115.67	13	3123
				12.975	2735	12.975	3065.33	13.015	3205
				12.99	2671	12.99	2991.67	13.03	3181
				13.005	2604	13.005	2996.67	13.045	3148
				13.02	2656	13.02	3047.67	13.06	3221
				13.035	2619	13.035	3056.67	13.075	3137
				13.05	2661	13.05	3045.33	13.09	3135
				13.065	2605	13.065	3100	13.105	3174
				13.08	2561	13.08	3101.67	13.12	3224
				13.095	2668	13.095	3026.67	13.135	3211
				13.11	2687	13.11	3018	13.15	3335
				13.125	2668	13.125	3063	13.165	3213
				13.14	2717	13.14	3037.33	13.18	3177
				13.155	2597	13.155	3110	13.195	3166
				13.17	2596	13.17	3118.33	13.21	3289
				13.185	2661	13.185	3098.33	13.225	3412
				13.2	2670	13.2	3142	13.24	3445
				13.215	2670	13.215	3135.33	13.255	3456
				13.23	2631	13.23	3094.33	13.27	3568
				13.245	2631	13.245	3136.33	13.285	3677
				13.26	2533	13.26	3197.33	13.3	3782
				13.275	2635	13.275	3202.67	13.315	3899
				13.29	2692	13.29	3169	13.33	3901
				13.305	2638	13.305	3118.33	13.345	3921
				13.32	2666	13.32	3146	13.36	3847
				13.335	2677	13.335	3184.33	13.375	3590
				13.35	2670	13.35	3148.67	13.39	3389
				13.365	2591	13.365	3101.67	13.405	3329
				13.38	2677	13.38	3100.33	13.42	3371
				13.395	2680	13.395	3127.33	13.435	3299
				13.41	2640	13.41	3159.33	13.45	3274
				13.425	2587	13.425	3126.67	13.465	3430
				13.44	2648	13.44	3035	13.48	3522
				13.455	2652	13.455	3031.33	13.495	3636
				13.47	2635	13.47	3050.33	13.51	3803
				13.485	2566	13.485	3116.67	13.525	3889
				13.5	2735	13.5	3095.67	13.54	3993
				13.515	2626	13.515	3146.33	13.555	4157
				13.53	2670	13.53	3126.33	13.57	3944
				13.545	2623	13.545	3162.33	13.585	3696
				13.56	2653	13.56	3140.33	13.6	3426
				13.575	2685	13.575	3151	13.615	3156
				13.59	2667	13.59	3166.67	13.63	3094
				13.605	2635	13.605	3124.33	13.645	3159
				13.62	2642	13.62	3143.33	13.66	3104
				13.635	2618	13.635	3164.33	13.675	3156
				13.65	2625	13.65	3087.67	13.69	3135
				13.665	2650	13.665	2983	13.705	3060
				13.68	2627	13.68	2966	13.72	3219
				13.695	2649	13.695	2990	13.735	3127
				13.71	2625	13.71	3017.33	13.75	3211
				13.725	2534	13.725	2949	13.765	3157
				13.74	2566	13.74	2972.67	13.78	3071
				13.755	2577	13.755	2963.33	13.795	3148
				13.77	2661	13.77	2976.33	13.81	3136
				13.785	2630	13.785	2957.67	13.825	3095
				13.8	2634	13.8	2996	13.84	3144
				13.815	2598	13.815	3022.67	13.855	3078
				13.83	2576	13.83	3000.67	13.87	3141
				13.845	2528	13.845	3014	13.885	3102
				13.86	2613	13.86	2990.67	13.9	3091
				13.875	2593	13.875	3004.33	13.915	3158
				13.89	2567	13.89	2928.67	13.93	3034
				13.905	2633	13.905	2931.67	13.945	3083
				13.92	2705	13.92	2969.33	13.96	3113
				13.935	2638	13.935	2948.67	13.975	3133
				13.95	2553	13.95	2905.67	13.99	3162
				13.965	2568	13.965	2931	14.005	3101
				13.98	2650	13.98	2936.33	14.02	3172
				13.995	2600	13.995	2971	14.035	3203
				14.01	2587	14.01	2981.33	14.05	3102
				14.025	2607	14.025	2919.33	14.065	3155
				14.04	2652	14.04	2927	14.08	3172
				14.055	2566	14.055	2999.67	14.095	3148
				14.07	2568	14.07	3027	14.11	3221
				14.085	2497	14.085	3031.67	14.125	3269
				14.1	2498	14.1	3003.33	14.14	3358
				14.115	2524	14.115	2994	14.155	3466
				14.13	2489	14.13	2951.67	14.17	3459
				14.145	2498	14.145	2971	14.185	3650
				14.16	2565	14.16	3032	14.2	3736
				14.175	2597	14.175	3018	14.215	3841
				14.19	2631	14.19	3032.33	14.23	3815
				14.205	2576	14.205	3004	14.245	3759
				14.22	2652	14.22	3037.33	14.26	3595
				14.235	2603	14.235	3065.67	14.275	3466
				14.25	2577	14.25	3063.33	14.29	3176
				14.265	2513	14.265	3068.67	14.305	3200
				14.28	2626	14.28	3044	14.32	3170
				14.295	2564	14.295	3059.33	14.335	3154
				14.31	2594	14.31	3052	14.35	3279
				14.325	2612	14.325	3010.33	14.365	3279
				14.34	2606	14.34	2976.33	14.38	3246
				14.355	2594	14.355	3117.67	14.395	3292
				14.37	2616	14.37	3166.33	14.41	3332
				14.385	2648	14.385	3051.67	14.425	3396
				14.4	2627	14.4	3089	14.44	3370
				14.415	2587	14.415	3101	14.455	3463
				14.43	2576	14.43	3102.33	14.47	3482
				14.445	2644	14.445	3103	14.485	3486
				14.46	2634	14.46	3113.67	14.5	3498
				14.475	2626	14.475	3139	14.515	3493
				14.49	2661	14.49	3203.33	14.53	3655
				14.505	2740	14.505	3203	14.545	3821
				14.52	2647	14.52	3241.67	14.56	4010
				14.535	2675	14.535	3254.67	14.575	4224
				14.55	2689	14.55	3266	14.59	4645
				14.565	2736	14.565	3357.67	14.605	5000
				14.58	2806	14.58	3386.33	14.62	5380
				14.595	2680	14.595	3421.33	14.635	5424
				14.61	2809	14.61	3478	14.65	4988
				14.625	2861	14.625	3506	14.665	4294
				14.64	2821	14.64	3487	14.68	3902
				14.655	2768	14.655	3411	14.695	3754
				14.67	2782	14.67	3357	14.71	3717
				14.685	2766	14.685	3369.33	14.725	3423
				14.7	2760	14.7	3319	14.74	3252
				14.715	2682	14.715	3188.67	14.755	3257
				14.73	2693	14.73	3174.33	14.77	3312
				14.745	2708	14.745	3125.33	14.785	3189
				14.76	2554	14.76	3122	14.8	3176
				14.775	2592	14.775	3090.33	14.815	3192
				14.79	2514	14.79	3066.33	14.83	3142
				14.805	2544	14.805	3061.33	14.845	3023
				14.82	2556	14.82	3060.33	14.86	3086
				14.835	2488	14.835	3045.67	14.875	3167
				14.85	2519	14.85	3024	14.89	3164
				14.865	2555	14.865	2952.33	14.905	3210
				14.88	2520	14.88	2942.67	14.92	3142
				14.895	2565	14.895	3024.67	14.935	3196
				14.91	2493	14.91	3068.67	14.95	3283
				14.925	2546	14.925	3054.33	14.965	3321
				14.94	2532	14.94	3085	14.98	3363
				14.955	2528	14.955	3113.67	14.995	3540
				14.97	2469	14.97	3113.33	15.01	3679
				14.985	2542	14.985	3125	15.025	3886
				15	2526	15	3103.33	15.04	4095
				15.015	2484	15.015	3180.33	15.055	4328
				15.03	2473	15.03	3273.33	15.07	4372
				15.045	2487	15.045	3287	15.085	4245
				15.06	2529	15.06	3325.33	15.1	4086
				15.075	2510	15.075	3373.67	15.115	3952
				15.09	2524	15.09	3359.67	15.13	3756
				15.105	2460	15.105	3314.67	15.145	3564
				15.12	2435	15.12	3309.67	15.16	3353
				15.135	2429	15.135	3268.33	15.175	3202
				15.15	2436	15.15	3244.33	15.19	3290
				15.165	2424	15.165	3228.67	15.205	3150
				15.18	2461	15.18	3251.67	15.22	3396
				15.195	2442	15.195	3287	15.235	3415
				15.21	2501	15.21	3195	15.25	3550
				15.225	2523	15.225	3162	15.265	3659
				15.24	2456	15.24	3223	15.28	3606
				15.255	2483	15.255	3171	15.295	3729
				15.27	2486	15.27	3166.67	15.31	3873
				15.285	2428	15.285	3184.67	15.325	3987
				15.3	2376	15.3	3187.67	15.34	3792
				15.315	2431	15.315	3184.33	15.355	3537
				15.33	2525	15.33	3234	15.37	3295
				15.345	2444	15.345	3219.33	15.385	3323
				15.36	2475	15.36	3187	15.4	3320
				15.375	2506	15.375	3225.67	15.415	3304
				15.39	2449	15.39	3262	15.43	3416
				15.405	2463	15.405	3212.33	15.445	3631
				15.42	2482	15.42	3210.67	15.46	3718
				15.435	2431	15.435	3196	15.475	3948
				15.45	2453	15.45	3226	15.49	4295
				15.465	2441	15.465	3296.67	15.505	4573
				15.48	2448	15.48	3325.67	15.52	4685
				15.495	2506	15.495	3244.67	15.535	4719
				15.51	2490	15.51	3243.67	15.55	4499
				15.525	2456	15.525	3250.67	15.565	3977
				15.54	2411	15.54	3318.67	15.58	3587
				15.555	2431	15.555	3276.67	15.595	3375
				15.57	2448	15.57	3220.33	15.61	3229
				15.585	2466	15.585	3174	15.625	3108
				15.6	2409	15.6	3156.33	15.64	3238
				15.615	2415	15.615	3177.67	15.655	3148
				15.63	2432	15.63	3095.33	15.67	3180
				15.645	2401	15.645	3043	15.685	3315
				15.66	2453	15.66	3074.67	15.7	3447
				15.675	2419	15.675	3138.67	15.715	3405
				15.69	2387	15.69	3166	15.73	3538
				15.705	2403	15.705	3088.67	15.745	3543
				15.72	2390	15.72	2977.67	15.76	3300
				15.735	2389	15.735	2949.33	15.775	3235
				15.75	2438	15.75	3084.33	15.79	3244
				15.765	2451	15.765	3092.67	15.805	3102
				15.78	2494	15.78	2998	15.82	2990
				15.795	2477	15.795	3042.33	15.835	3044
				15.81	2470	15.81	2985	15.85	3027
				15.825	2483	15.825	2909.67	15.865	2973
				15.84	2437	15.84	2962	15.88	3011
				15.855	2393	15.855	2977.67	15.895	3108
				15.87	2435	15.87	2905.67	15.91	3101
				15.885	2375	15.885	2854	15.925	3072
				15.9	2433	15.9	2844.67	15.94	3044
				15.915	2435	15.915	2874.33	15.955	3058
				15.93	2410	15.93	2884.33	15.97	3090
				15.945	2422	15.945	2855.33	15.985	3007
				15.96	2409	15.96	2820.67	16	2964
				15.975	2386	15.975	2880.67	16.015	2967
				15.99	2376	15.99	2872	16.03	3000
				16.005	2363	16.005	2882	16.045	3041
				16.02	2503	16.02	2862.67	16.06	3047
				16.035	2408	16.035	2851.67	16.075	3014
				16.05	2443	16.05	2775.67	16.09	2994
				16.065	2427	16.065	2770.67	16.105	2977
				16.08	2426	16.08	2835.33	16.12	3057
				16.095	2398	16.095	2888.33	16.135	3043
				16.11	2474	16.11	2896.33	16.15	3087
				16.125	2452	16.125	2895.67	16.165	3141
				16.14	2374	16.14	2899.67	16.18	3284
				16.155	2358	16.155	2885.67	16.195	3377
				16.17	2422	16.17	2845.33	16.21	3459
				16.185	2401	16.185	2866.33	16.225	3556
				16.2	2391	16.2	2825	16.24	3713
				16.215	2430	16.215	2775	16.255	3904
				16.23	2397	16.23	2814.33	16.27	4017
				16.245	2388	16.245	2830.33	16.285	4018
				16.26	2389	16.26	2851.33	16.3	3800
				16.275	2364	16.275	2895.33	16.315	3565
				16.29	2308	16.29	2930.33	16.33	3330
				16.305	2406	16.305	2978	16.345	3147
				16.32	2315	16.32	2921.67	16.36	3064
				16.335	2302	16.335	2926	16.375	2979
				16.35	2308	16.35	2918.33	16.39	2957
				16.365	2310	16.365	2872.67	16.405	2911
				16.38	2285	16.38	2867	16.42	2975
				16.395	2354	16.395	2856	16.435	2869
				16.41	2325	16.41	2847.33	16.45	2878
				16.425	2394	16.425	2847	16.465	2964
				16.44	2330	16.44	2815.67	16.48	2973
				16.455	2341	16.455	2797.33	16.495	2937
				16.47	2297	16.47	2804.67	16.51	2972
				16.485	2369	16.485	2829.67	16.525	2953
				16.5	2339	16.5	2805.33	16.54	2813
				16.515	2336	16.515	2810	16.555	2956
				16.53	2301	16.53	2809	16.57	2995
				16.545	2295	16.545	2823	16.585	3005
				16.56	2360	16.56	2826.33	16.6	3030
				16.575	2338	16.575	2861.67	16.615	3002
				16.59	2331	16.59	2846.33	16.63	3117
				16.605	2276	16.605	2815	16.645	3053
				16.62	2369	16.62	2794.67	16.66	3083
				16.635	2324	16.635	2842.67	16.675	3003
				16.65	2314	16.65	2873.33	16.69	2984
				16.665	2281	16.665	2827.67	16.705	2940
				16.68	2276	16.68	2784.67	16.72	2866
				16.695	2322	16.695	2803	16.735	2908
				16.71	2285	16.71	2871	16.75	2910
				16.725	2296	16.725	2856.67	16.765	2773
				16.74	2326	16.74	2848	16.78	2873
				16.755	2290	16.755	2869.33	16.795	2859
				16.77	2267	16.77	2844.33	16.81	2860
				16.785	2298	16.785	2854	16.825	2902
				16.8	2219	16.8	2885.67	16.84	2923
				16.815	2275	16.815	2892.33	16.855	2941
				16.83	2301	16.83	2911	16.87	2989
				16.845	2297	16.845	2870.33	16.885	3037
				16.86	2284	16.86	2855.67	16.9	3001
				16.875	2267	16.875	2883.67	16.915	2982
				16.89	2262	16.89	2859	16.93	3004
				16.905	2322	16.905	2871.67	16.945	3056
				16.92	2326	16.92	2861.67	16.96	3084
				16.935	2313	16.935	2855.67	16.975	3034
				16.95	2293	16.95	2829.67	16.99	3015
				16.965	2328	16.965	2798.33	17.005	3043
				16.98	2319	16.98	2828	17.02	3123
				16.995	2231	16.995	2823.67	17.035	3291
				17.01	2287	17.01	2780	17.05	3304
				17.025	2287	17.025	2722.67	17.065	3318
				17.04	2234	17.04	2774	17.08	3429
				17.055	2252	17.055	2846.67	17.095	3291
				17.07	2258	17.07	2876.33	17.11	3099
				17.085	2280	17.085	2862.67	17.125	3021
				17.1	2270	17.1	2797	17.14	2966
				17.115	2236	17.115	2767	17.155	3027
				17.13	2223	17.13	2794.67	17.17	2875
				17.145	2222	17.145	2779.67	17.185	3007
				17.16	2275	17.16	2755.67	17.2	2996
				17.175	2337	17.175	2776.33	17.215	3060
				17.19	2232	17.19	2793	17.23	3072
				17.205	2237	17.205	2757.67	17.245	3119
				17.22	2257	17.22	2762.33	17.26	3175
				17.235	2210	17.235	2818	17.275	3242
				17.25	2287	17.25	2821.33	17.29	3227
				17.265	2313	17.265	2780	17.305	3215
				17.28	2286	17.28	2772.67	17.32	3049
				17.295	2225	17.295	2813.67	17.335	3091
				17.31	2250	17.31	2858	17.35	3240
				17.325	2142	17.325	2838.33	17.365	3243
				17.34	2192	17.34	2816.67	17.38	3343
				17.355	2195	17.355	2821.33	17.395	3436
				17.37	2198	17.37	2825.67	17.41	3435
				17.385	2304	17.385	2859.33	17.425	3446
				17.4	2234	17.4	2853.33	17.44	3416
				17.415	2222	17.415	2884	17.455	3350
				17.43	2174	17.43	2814.33	17.47	3240
				17.445	2142	17.445	2781.67	17.485	3019
				17.46	2267	17.46	2804	17.5	3018
				17.475	2230	17.475	2796	17.515	2850
				17.49	2215	17.49	2724.67	17.53	2808
				17.505	2216	17.505	2708.33	17.545	2753
				17.52	2181	17.52	2742	17.56	2757
				17.535	2203	17.535	2718.33	17.575	2745
				17.55	2242	17.55	2674.67	17.59	2797
				17.565	2202	17.565	2700.67	17.605	2860
				17.58	2238	17.58	2676.67	17.62	2894
				17.595	2274	17.595	2646.33	17.635	2824
				17.61	2203	17.61	2648	17.65	2826
				17.625	2192	17.625	2647	17.665	2853
				17.64	2233	17.64	2669.67	17.68	2926
				17.655	2256	17.655	2631.33	17.695	2900
				17.67	2289	17.67	2655.33	17.71	2830
				17.685	2205	17.685	2688.67	17.725	2938
				17.7	2167	17.7	2704.33	17.74	2952
				17.715	2073	17.715	2674.67	17.755	3054
				17.73	2154	17.73	2641	17.77	3168
				17.745	2209	17.745	2640.33	17.785	3217
				17.76	2193	17.76	2656	17.8	3317
				17.775	2134	17.775	2660	17.815	3339
				17.79	2185	17.79	2635	17.83	3385
				17.805	2252	17.805	2623.67	17.845	3286
				17.82	2125	17.82	2664	17.86	3150
				17.835	2205	17.835	2679.33	17.875	2940
				17.85	2213	17.85	2679	17.89	2821
				17.865	2188	17.865	2704.67	17.905	2873
				17.88	2161	17.88	2683	17.92	2873
				17.895	2129	17.895	2719.33	17.935	2866
				17.91	2251	17.91	2686.67	17.95	2790
				17.925	2290	17.925	2674.33	17.965	2825
				17.94	2227	17.94	2659	17.98	2852
				17.955	2166	17.955	2710.33	17.995	2789
				17.97	2252	17.97	2684.67	18.01	2817
				17.985	2229	17.985	2677.33	18.025	2903
				18	2202	18	2677.33	18.04	2895
				18.015	2206	18.015	2692	18.055	2917
				18.03	2256	18.03	2647.33	18.07	2930
				18.045	2195	18.045	2656	18.085	2986
				18.06	2202	18.06	2661.33	18.1	3013
				18.075	2252	18.075	2635	18.115	3073
				18.09	2232	18.09	2728.33	18.13	3118
				18.105	2170	18.105	2727.33	18.145	3162
				18.12	2145	18.12	2730.33	18.16	3149
				18.135	2262	18.135	2684.33	18.175	3006
				18.15	2273	18.15	2650	18.19	2940
				18.165	2250	18.165	2658.67	18.205	2914
				18.18	2245	18.18	2696.67	18.22	2859
				18.195	2228	18.195	2653	18.235	2881
				18.21	2259	18.21	2648.33	18.25	2788
				18.225	2273	18.225	2673.67	18.265	2756
				18.24	2231	18.24	2667.33	18.28	2903
				18.255	2215	18.255	2638.33	18.295	2835
				18.27	2183	18.27	2616.33	18.31	2898
				18.285	2161	18.285	2584.33	18.325	2824
				18.3	2149	18.3	2631.67	18.34	2854
				18.315	2147	18.315	2652	18.355	2932
				18.33	2121	18.33	2659.67	18.37	3001
				18.345	2151	18.345	2670	18.385	2983
				18.36	2238	18.36	2681.33	18.4	2924
				18.375	2187	18.375	2695.33	18.415	2912
				18.39	2216	18.39	2652	18.43	2797
				18.405	2175	18.405	2624.67	18.445	2875
				18.42	2095	18.42	2648.33	18.46	2830
				18.435	2182	18.435	2683.67	18.475	2838
				18.45	2271	18.45	2662.33	18.49	2830
				18.465	2247	18.465	2612.67	18.505	2906
				18.48	2083	18.48	2598	18.52	2958
				18.495	2069	18.495	2577	18.535	2952
				18.51	2118	18.51	2572	18.55	2928
				18.525	2157	18.525	2598.33	18.565	2948
				18.54	2178	18.54	2584.67	18.58	2860
				18.555	2141	18.555	2584	18.595	2826
				18.57	2153	18.57	2566	18.61	2854
				18.585	2122	18.585	2623.33	18.625	2763
				18.6	2118	18.6	2595.33	18.64	2756
				18.615	2143	18.615	2588.67	18.655	2862
				18.63	2179	18.63	2584.33	18.67	2883
				18.645	2151	18.645	2582.67	18.685	2841
				18.66	2142	18.66	2650.67	18.7	2883
				18.675	2170	18.675	2661	18.715	2832
				18.69	2177	18.69	2603.33	18.73	2860
				18.705	2203	18.705	2597.33	18.745	2923
				18.72	2108	18.72	2588.67	18.76	2990
				18.735	2205	18.735	2569.33	18.775	2845
				18.75	2141	18.75	2618.67	18.79	2805
				18.765	2201	18.765	2669.33	18.805	2793
				18.78	2179	18.78	2657	18.82	2845
				18.795	2201	18.795	2643.67	18.835	2841
				18.81	2173	18.81	2641	18.85	2910
				18.825	2170	18.825	2650.67	18.865	2983
				18.84	2169	18.84	2594.67	18.88	2937
				18.855	2194	18.855	2583.33	18.895	2928
				18.87	2112	18.87	2615	18.91	2901
				18.885	2063	18.885	2627.33	18.925	2897
				18.9	2131	18.9	2627.33	18.94	2829
				18.915	2059	18.915	2626.33	18.955	2886
				18.93	2153	18.93	2581.33	18.97	2913
				18.945	2139	18.945	2577.67	18.985	2909
				18.96	2162	18.96	2569.67	19	2868
				18.975	2161	18.975	2586.33	19.015	2858
				18.99	2109	18.99	2551	19.03	2918
				19.005	2152	19.005	2527.67	19.045	2963
				19.02	2191	19.02	2556	19.06	2915
				19.035	2145	19.035	2578.67	19.075	2827
				19.05	2147	19.05	2579.67	19.09	2932
				19.065	2175	19.065	2592.67	19.105	2905
				19.08	2171	19.08	2605.33	19.12	2983
				19.095	2172	19.095	2656.67	19.135	2972
				19.11	2149	19.11	2652.33	19.15	2827
				19.125	2189	19.125	2624.67	19.165	2858
				19.14	2177	19.14	2593.33	19.18	2902
				19.155	2090	19.155	2605.67	19.195	2937
				19.17	2116	19.17	2650.67	19.21	2918
				19.185	2116	19.185	2646.33	19.225	2932
				19.2	2098	19.2	2598	19.24	2954
				19.215	2157	19.215	2598.33	19.255	2824
				19.23	2156	19.23	2618.67	19.27	2786
				19.245	2151	19.245	2654.67	19.285	2885
				19.26	2194	19.26	2666.67	19.3	2823
				19.275	2137	19.275	2681	19.315	2838
				19.29	2174	19.29	2659.67	19.33	2801
				19.305	2102	19.305	2704.33	19.345	2871
				19.32	2112	19.32	2670.67	19.36	2887
				19.335	2093	19.335	2641	19.375	2889
				19.35	2153	19.35	2630	19.39	2993
				19.365	2171	19.365	2630	19.405	2927
				19.38	2157	19.38	2621	19.42	2998
				19.395	2166	19.395	2608.33	19.435	3025
				19.41	2100	19.41	2575.67	19.45	3095
				19.425	2148	19.425	2599.67	19.465	3228
				19.44	2135	19.44	2598.33	19.48	3438
				19.455	2152	19.455	2602.67	19.495	3659
				19.47	2166	19.47	2666	19.51	3684
				19.485	2093	19.485	2740.67	19.525	4015
				19.5	2054	19.5	2702	19.54	3912
				19.515	2067	19.515	2628.33	19.555	3811
				19.53	2120	19.53	2705	19.57	3580
				19.545	2101	19.545	2745.33	19.585	3311
				19.56	2145	19.56	2767	19.6	3202
				19.575	2196	19.575	2758	19.615	3002
				19.59	2231	19.59	2717	19.63	3033
				19.605	2142	19.605	2712.67	19.645	3039
				19.62	2095	19.62	2706	19.66	3065
				19.635	2103	19.635	2722	19.675	3058
				19.65	2121	19.65	2742.33	19.69	3001
				19.665	2154	19.665	2720.33	19.705	3126
				19.68	2168	19.68	2691.67	19.72	3171
				19.695	2115	19.695	2713.33	19.735	3224
				19.71	2147	19.71	2726	19.75	3223
				19.725	2167	19.725	2671.67	19.765	3355
				19.74	2211	19.74	2679	19.78	3432
				19.755	2203	19.755	2720	19.795	3605
				19.77	2194	19.77	2670	19.81	3619
				19.785	2187	19.785	2665.67	19.825	3813
				19.8	2218	19.8	2673	19.84	3990
				19.815	2305	19.815	2704.67	19.855	3958
				19.83	2197	19.83	2708.67	19.87	3932
				19.845	2156	19.845	2704	19.885	3553
				19.86	2173	19.86	2739	19.9	3340
				19.875	2162	19.875	2743.33	19.915	3174
				19.89	2148	19.89	2737.67	19.93	3058
				19.905	2175	19.905	2726	19.945	3041
				19.92	2110	19.92	2704.67	19.96	2959
				19.935	2130	19.935	2687	19.975	2885
				19.95	2130	19.95	2680.67	19.99	2802
				19.965	2164	19.965	2688.67	20.005	2930
				19.98	2152	19.98	2726.33	20.02	2985
				19.995	2130	19.995	2697.67	20.035	2935
				20.01	2111	20.01	2689	20.05	2888
				20.025	2131	20.025	2712	20.065	2843
				20.04	2110	20.04	2682.67	20.08	2924
				20.055	2142	20.055	2651.33	20.095	2906
				20.07	2127	20.07	2673	20.11	2990
				20.085	2076	20.085	2692.33	20.125	3063
				20.1	2129	20.1	2715.67	20.14	3044
				20.115	2159	20.115	2780.67	20.155	3059
				20.13	2202	20.13	2747.33	20.17	3176
				20.145	2235	20.145	2729	20.185	3160
				20.16	2246	20.16	2706.33	20.2	3258
				20.175	2260	20.175	2756.67	20.215	3219
				20.19	2206	20.19	2743	20.23	3172
				20.205	2174	20.205	2717.33	20.245	3067
				20.22	2127	20.22	2680.67	20.26	3014
				20.235	2133	20.235	2686.33	20.275	2970
				20.25	2158	20.25	2722	20.29	3100
				20.265	2217	20.265	2708	20.305	3020
				20.28	2153	20.28	2686.33	20.32	3079
				20.295	2128	20.295	2654.67	20.335	2999
				20.31	2174	20.31	2639.67	20.35	3022
				20.325	2210	20.325	2653.67	20.365	3062
				20.34	2192	20.34	2663	20.38	3085
				20.355	2152	20.355	2586	20.395	3078
				20.37	2139	20.37	2557	20.41	2986
				20.385	2076	20.385	2586.67	20.425	2991
				20.4	2127	20.4	2632.33	20.44	3096
				20.415	2130	20.415	2621.67	20.455	3090
				20.43	2138	20.43	2604	20.47	3062
				20.445	2179	20.445	2602.67	20.485	3017
				20.46	2138	20.46	2641.67	20.5	3022
				20.475	2054	20.475	2599.67	20.515	2908
				20.49	2157	20.49	2576.33	20.53	2859
				20.505	2134	20.505	2618.67	20.545	2868
				20.52	2114	20.52	2645.33	20.56	2886
				20.535	2102	20.535	2642.33	20.575	2861
				20.55	2136	20.55	2646.33	20.59	2859
				20.565	2137	20.565	2666	20.605	2787
				20.58	2098	20.58	2599.33	20.62	2757
				20.595	2115	20.595	2549.33	20.635	2673
				20.61	2061	20.61	2565.67	20.65	2704
				20.625	2078	20.625	2601	20.665	2766
				20.64	2098	20.64	2645	20.68	2751
				20.655	2104	20.655	2621.67	20.695	2814
				20.67	2132	20.67	2566.67	20.71	2888
				20.685	2094	20.685	2576.33	20.725	2820
				20.7	2167	20.7	2631.33	20.74	2774
				20.715	2171	20.715	2597.33	20.755	2827
				20.73	2128	20.73	2560.67	20.77	2862
				20.745	2105	20.745	2606	20.785	2801
				20.76	2103	20.76	2576.33	20.8	2843
				20.775	2121	20.775	2522.33	20.815	2817
				20.79	2138	20.79	2533	20.83	2800
				20.805	2168	20.805	2548.33	20.845	2833
				20.82	2208	20.82	2583.33	20.86	2811
				20.835	2160	20.835	2586	20.875	2845
				20.85	2074	20.85	2608.33	20.89	2867
				20.865	2134	20.865	2588.33	20.905	2868
				20.88	2163	20.88	2579	20.92	2821
				20.895	2194	20.895	2627.67	20.935	2917
				20.91	2093	20.91	2632	20.95	2974
				20.925	2123	20.925	2613.67	20.965	2963
				20.94	2187	20.94	2607.67	20.98	2903
				20.955	2118	20.955	2650.33	20.995	2911
				20.97	2123	20.97	2628	21.01	2943
				20.985	2121	20.985	2606	21.025	2908
				21	2139	21	2643.33	21.04	2933
				21.015	2119	21.015	2626.67	21.055	3027
				21.03	2149	21.03	2544.33	21.07	3013
				21.045	2094	21.045	2554	21.085	2990
				21.06	2200	21.06	2652.33	21.1	2965
				21.075	2125	21.075	2649	21.115	2944
				21.09	2190	21.09	2613.33	21.13	2922
				21.105	2184	21.105	2607.33	21.145	2893
				21.12	2071	21.12	2551.33	21.16	2810
				21.135	2077	21.135	2561.67	21.175	2865
				21.15	2185	21.15	2623.67	21.19	2941
				21.165	2152	21.165	2576.33	21.205	2842
				21.18	2156	21.18	2568	21.22	2894
				21.195	2168	21.195	2632.33	21.235	2898
				21.21	2107	21.21	2622	21.25	3018
				21.225	2110	21.225	2615.33	21.265	2945
				21.24	2130	21.24	2639.67	21.28	3084
				21.255	2161	21.255	2633.67	21.295	3119
				21.27	2183	21.27	2596	21.31	3050
				21.285	2143	21.285	2602.33	21.325	3030
				21.3	2047	21.3	2623.67	21.34	3098
				21.315	2080	21.315	2597.67	21.355	3016
				21.33	2106	21.33	2607.33	21.37	3088
				21.345	2050	21.345	2604	21.385	3148
				21.36	2061	21.36	2573.33	21.4	3020
				21.375	2075	21.375	2599.33	21.415	2997
				21.39	2102	21.39	2567.33	21.43	2989
				21.405	2132	21.405	2574	21.445	2941
				21.42	2099	21.42	2609.33	21.46	2836
				21.435	2156	21.435	2590.33	21.475	2883
				21.45	2108	21.45	2602.67	21.49	2831
				21.465	2113	21.465	2600.67	21.505	2849
				21.48	2078	21.48	2563.67	21.52	2975
				21.495	2148	21.495	2581.67	21.535	2930
				21.51	2124	21.51	2579.33	21.55	2874
				21.525	2184	21.525	2600	21.565	2845
				21.54	2092	21.54	2600.33	21.58	2848
				21.555	2075	21.555	2593	21.595	2838
				21.57	2131	21.57	2554.33	21.61	2808
				21.585	2174	21.585	2586.33	21.625	2802
				21.6	2172	21.6	2638	21.64	2911
				21.615	2118	21.615	2629	21.655	2819
				21.63	2055	21.63	2610.67	21.67	2809
				21.645	2079	21.645	2583.67	21.685	2849
				21.66	2137	21.66	2598	21.7	2898
				21.675	2093	21.675	2610.33	21.715	2878
				21.69	2052	21.69	2576	21.73	2882
				21.705	2128	21.705	2580.33	21.745	2837
				21.72	2109	21.72	2592.33	21.76	2800
				21.735	2129	21.735	2631.67	21.775	2788
				21.75	2245	21.75	2603	21.79	2844
				21.765	2129	21.765	2597.67	21.805	2818
				21.78	2125	21.78	2631	21.82	2790
				21.795	2142	21.795	2607	21.835	2701
				21.81	2101	21.81	2657.67	21.85	2812
				21.825	2110	21.825	2694.67	21.865	2813
				21.84	2033	21.84	2653.33	21.88	2754
				21.855	2064	21.855	2640	21.895	2769
				21.87	2138	21.87	2616	21.91	2883
				21.885	2155	21.885	2551.33	21.925	2893
				21.9	2209	21.9	2569.33	21.94	2921
				21.915	2122	21.915	2571	21.955	2942
				21.93	2113	21.93	2561.67	21.97	3005
				21.945	2156	21.945	2588.67	21.985	3017
				21.96	2183	21.96	2577.33	22	2923
				21.975	2105	21.975	2607	22.015	2829
				21.99	2091	21.99	2609.33	22.03	2866
				22.005	2090	22.005	2609.33	22.045	2809
				22.02	2125	22.02	2633.33	22.06	2824
				22.035	2150	22.035	2644.33	22.075	2807
				22.05	2129	22.05	2643.67	22.09	2791
				22.065	2087	22.065	2671	22.105	2798
				22.08	2134	22.08	2649.67	22.12	2928
				22.095	2111	22.095	2637.33	22.135	2928
				22.11	2113	22.11	2641.33	22.15	2985
				22.125	2165	22.125	2598	22.165	2999
				22.14	2086	22.14	2568.67	22.18	3152
				22.155	2063	22.155	2549.67	22.195	3201
				22.17	2130	22.17	2554.67	22.21	3158
				22.185	2096	22.185	2598.33	22.225	3017
				22.2	2071	22.2	2592.33	22.24	3042
				22.215	2075	22.215	2579.33	22.255	3056
				22.23	2113	22.23	2659.67	22.27	3029
				22.245	2089	22.245	2599.33	22.285	3072
				22.26	2087	22.26	2595	22.3	3156
				22.275	2154	22.275	2616.67	22.315	3196
				22.29	2142	22.29	2650	22.33	3131
				22.305	2076	22.305	2615	22.345	3102
				22.32	2019	22.32	2567	22.36	3052
				22.335	2102	22.335	2594.67	22.375	2978
				22.35	2111	22.35	2551.33	22.39	3051
				22.365	2122	22.365	2534	22.405	3101
				22.38	2104	22.38	2574.33	22.42	3105
				22.395	2015	22.395	2635	22.435	3098
				22.41	2036	22.41	2598.33	22.45	3141
				22.425	2064	22.425	2555.67	22.465	3077
				22.44	2031	22.44	2507.67	22.48	3003
				22.455	2078	22.455	2539	22.495	2929
				22.47	2134	22.47	2544.33	22.51	2916
				22.485	2151	22.485	2567.33	22.525	2885
				22.5	2123	22.5	2572	22.54	2801
				22.515	2072	22.515	2580.67	22.555	2894
				22.53	2088	22.53	2583.33	22.57	2779
				22.545	2112	22.545	2587	22.585	2809
				22.56	2088	22.56	2582.67	22.6	2859
				22.575	2027	22.575	2657	22.615	2956
				22.59	2051	22.59	2690.67	22.63	3026
				22.605	2103	22.605	2614	22.645	2914
				22.62	2015	22.62	2556.33	22.66	2959
				22.635	2028	22.635	2510	22.675	2971
				22.65	2060	22.65	2546	22.69	2947
				22.665	2018	22.665	2585	22.705	2952
				22.68	2023	22.68	2612.33	22.72	2904
				22.695	2076	22.695	2654.33	22.735	3052
				22.71	2083	22.71	2632.67	22.75	3134
				22.725	2080	22.725	2611.33	22.765	3149
				22.74	2112	22.74	2616.67	22.78	3218
				22.755	2124	22.755	2576.67	22.795	3130
				22.77	2164	22.77	2557	22.81	3065
				22.785	2097	22.785	2574.67	22.825	3104
				22.8	2107	22.8	2558.33	22.84	3078
				22.815	2102	22.815	2555.33	22.855	3095
				22.83	2080	22.83	2587.33	22.87	3091
				22.845	2071	22.845	2617.67	22.885	2998
				22.86	2085	22.86	2540.67	22.9	3042
				22.875	2122	22.875	2499.33	22.915	2845
				22.89	2012	22.89	2519.33	22.93	2861
				22.905	2140	22.905	2559.67	22.945	2792
				22.92	2094	22.92	2605	22.96	2730
				22.935	2013	22.935	2570	22.975	2716
				22.95	2073	22.95	2566.33	22.99	2687
				22.965	2097	22.965	2564.33	23.005	2841
				22.98	2131	22.98	2600.67	23.02	2844
				22.995	2068	22.995	2619.33	23.035	2744
				23.01	2142	23.01	2552	23.05	2826
				23.025	2114	23.025	2562.33	23.065	2860
				23.04	2091	23.04	2533.33	23.08	2836
				23.055	2135	23.055	2555.33	23.095	2823
				23.07	2100	23.07	2522.33	23.11	2859
				23.085	2109	23.085	2528	23.125	2878
				23.1	2070	23.1	2565.67	23.14	2826
				23.115	2048	23.115	2608	23.155	2865
				23.13	2051	23.13	2580	23.17	2990
				23.145	2074	23.145	2583.33	23.185	2871
				23.16	2075	23.16	2590.67	23.2	2834
				23.175	2112	23.175	2576	23.215	2776
				23.19	2041	23.19	2581.33	23.23	2816
				23.205	2086	23.205	2595	23.245	2858
				23.22	2104	23.22	2617	23.26	2878
				23.235	2121	23.235	2556	23.275	2941
				23.25	2140	23.25	2531.67	23.29	2870
				23.265	2127	23.265	2569	23.305	2793
				23.28	2105	23.28	2603.67	23.32	2837
				23.295	2102	23.295	2624.33	23.335	2810
				23.31	2069	23.31	2568.67	23.35	2829
				23.325	1999	23.325	2614.67	23.365	2848
				23.34	2069	23.34	2641.67	23.38	2794
				23.355	2068	23.355	2597.33	23.395	2845
				23.37	2033	23.37	2616.67	23.41	2985
				23.385	2085	23.385	2640	23.425	3070
				23.4	2019	23.4	2563.33	23.44	3025
				23.415	2053	23.415	2520.67	23.455	2986
				23.43	2035	23.43	2555	23.47	2869
				23.445	2051	23.445	2613	23.485	2811
				23.46	2098	23.46	2587	23.5	2893
				23.475	2099	23.475	2570	23.515	2923
				23.49	2088	23.49	2553.67	23.53	2819
				23.505	2110	23.505	2568.67	23.545	2805
				23.52	2152	23.52	2529	23.56	2788
				23.535	2089	23.535	2519	23.575	2810
				23.55	2065	23.55	2623.67	23.59	2810
				23.565	2086	23.565	2634	23.605	2767
				23.58	2070	23.58	2626.33	23.62	2825
				23.595	2076	23.595	2565.33	23.635	2837
				23.61	2079	23.61	2524	23.65	2824
				23.625	2060	23.625	2594.67	23.665	2974
				23.64	2051	23.64	2647.33	23.68	3049
				23.655	2055	23.655	2630.33	23.695	2992
				23.67	2069	23.67	2640	23.71	3090
				23.685	2023	23.685	2637	23.725	3137
				23.7	2088	23.7	2623.33	23.74	3108
				23.715	2035	23.715	2640	23.755	3003
				23.73	2052	23.73	2616.67	23.77	2997
				23.745	2092	23.745	2635.33	23.785	2915
				23.76	2053	23.76	2632.33	23.8	2843
				23.775	2111	23.775	2652	23.815	2801
				23.79	2062	23.79	2622.33	23.83	2737
				23.805	1982	23.805	2650.67	23.845	2835
				23.82	2048	23.82	2563.33	23.86	2860
				23.835	1985	23.835	2513.67	23.875	2723
				23.85	2076	23.85	2592.33	23.89	2682
				23.865	2049	23.865	2586	23.905	2748
				23.88	2068	23.88	2551.33	23.92	2751
				23.895	2059	23.895	2531.67	23.935	2758
				23.91	2085	23.91	2545	23.95	2861
				23.925	2052	23.925	2591	23.965	2804
				23.94	2138	23.94	2617.67	23.98	2849
				23.955	2075	23.955	2586.67	23.995	2789
				23.97	2044	23.97	2597	24.01	2706
				23.985	2013	23.985	2613.67	24.025	2792
				24	2126	24	2554.33	24.04	2849
				24.015	2026	24.015	2607.33	24.055	2750
				24.03	2108	24.03	2627	24.07	2794
				24.045	2160	24.045	2592	24.085	2798
				24.06	2064	24.06	2530	24.1	2736
				24.075	2064	24.075	2543	24.115	2741
				24.09	2050	24.09	2572.67	24.13	2803
				24.105	1984	24.105	2588	24.145	2734
				24.12	2041	24.12	2601	24.16	2729
				24.135	2021	24.135	2557	24.175	2815
				24.15	2127	24.15	2525	24.19	2808
				24.165	2050	24.165	2597	24.205	2830
				24.18	2032	24.18	2590.33	24.22	2858
				24.195	2059	24.195	2577.33	24.235	2787
				24.21	2071	24.21	2542.67	24.25	2872
				24.225	2031	24.225	2555	24.265	2881
				24.24	2032	24.24	2563.67	24.28	2892
				24.255	2076	24.255	2515.33	24.295	2830
				24.27	1995	24.27	2481.67	24.31	2863
				24.285	2028	24.285	2548	24.325	2888
				24.3	1996	24.3	2554	24.34	2864
				24.315	2072	24.315	2491.67	24.355	2883
				24.33	2016	24.33	2516	24.37	2926
				24.345	2054	24.345	2558	24.385	2878
[truncated: 52 more rows]

## Sheet: Supplementary Figure 15
Supplementary Figure 15c			Amorphous ZIF-9					Supplementary Figure 15e			Amorphous ZIF-9 (110oC)
[truncated: 1,221 more rows]

[truncated: 32 more sheets: Supplementary Figure 19, Supplementary Figure 30., Supplementary Figure 34. , Supplementary Figure 35, Supplementary Figure 38. , Supplementary Figure 42., Supplementary Figure 45, Supplementary Figure 46, Supplementary Figure 47, Supplementary Figure 51., Supplementary Figure 52., Supplementary Figure 55., Supplementary Figure 58, Supplementary Figure 59, Supplementary Figure 60, Supplementary Figure 61, Supplementary Figure 63, Supplementary Figure 64, Supplementary Figure 66, Supplementary Figure 67 …]
